# Supplementary material for: Novel base-initiated cascade reactions of hemiindigos to produce dipolar γ-carbolines and indole-fused pentacycles
Source: RSC Adv. 2019 Dec 13;9(71):41402–8. doi: 10.1039/c9ra07807j (PMC9076487; doi:10.1039/c9ra07807j)
Supplement: RA-009-C9RA07807J-s002 [file RA-009-C9RA07807J-s002.cif]

# Electronic Supplementary Material (ESI) for RSC Advances.
# This journal is © The Royal Society of Chemistry 2019

####################################################################### 
# 
# This file contains crystal structure data downloaded from the 
# Cambridge Structural Database (CSD) hosted by the Cambridge 
# Crystallographic Data Centre (CCDC).
# 
# Full information about CCDC data access policies and citation 
# guidelines are available at http://www.ccdc.cam.ac.uk/access/V1 
# 
# Audit and citation data items may have been added by the CCDC. 
# Please retain this information to preserve the provenance of 
# this file and to allow appropriate attribution of the data. 
# 
#######################################################################

data_2a
_database_code_depnum_ccdc_archive 'CCDC 1947196'
loop_
_audit_author_name
_audit_author_address
'Yulia Nelyubina'
;AN Nesmeyanov Institute of Organoelement Compounds
Russia
;
_audit_update_record             
;
2019-08-14 deposited with the CCDC.	2019-12-06 downloaded from the CCDC.
;
_audit_creation_date             2019-08-14
_audit_creation_method           
;
Olex2 1.2
(compiled 2018.05.29 svn.r3508 for OlexSys, GUI svn.r5506)
;
_chemical_formula_moiety         'C30 H20 N2 O2, 2(C H4 O)'
_chemical_formula_sum            'C32 H28 N2 O4'
_chemical_formula_weight         504.59
loop_
_atom_type_symbol
_atom_type_scat_dispersion_real
_atom_type_scat_dispersion_imag
_atom_type_scat_Cromer_Mann_a1
_atom_type_scat_Cromer_Mann_a2
_atom_type_scat_Cromer_Mann_a3
_atom_type_scat_Cromer_Mann_a4
_atom_type_scat_Cromer_Mann_b1
_atom_type_scat_Cromer_Mann_b2
_atom_type_scat_Cromer_Mann_b3
_atom_type_scat_Cromer_Mann_b4
_atom_type_scat_Cromer_Mann_c
_atom_type_scat_source
_atom_type_scat_dispersion_source
H 0.00000 0.00000 0.49300 0.32291 0.14019 0.04081 10.51090 26.12570 3.14236
57.79970 0.0030380000826
'International Tables Volume C Table 6.1.1.4 (pp. 500-502)'
'Henke, Gullikson and Davis, At. Data and Nucl. Data Tables, 1993, 54, 2'
C 0.00347 0.00161 2.31000 1.02000 1.58860 0.86500 20.84390 10.20750 0.56870
51.65120 0.215599998832
'International Tables Volume C Table 6.1.1.4 (pp. 500-502)'
'Henke, Gullikson and Davis, At. Data and Nucl. Data Tables, 1993, 54, 2'
O 0.01158 0.00611 3.04850 2.28680 1.54630 0.86700 13.27710 5.70110 0.32390
32.90890 0.250800013542
'International Tables Volume C Table 6.1.1.4 (pp. 500-502)'
'Henke, Gullikson and Davis, At. Data and Nucl. Data Tables, 1993, 54, 2'
N 0.00653 0.00323 12.21260 3.13220 2.01250 1.16630 0.00570 9.89330 28.99750
0.58260 -11.5290002823
'International Tables Volume C Table 6.1.1.4 (pp. 500-502)'
'Henke, Gullikson and Davis, At. Data and Nucl. Data Tables, 1993, 54, 2'

_space_group_crystal_system      triclinic
_space_group_IT_number           2
_space_group_name_H-M_alt        'P -1'
_space_group_name_Hall           '-P 1'
loop_
_space_group_symop_id
_space_group_symop_operation_xyz
1 x,y,z
2 -x,-y,-z

_symmetry_Int_Tables_number      2
_cell_length_a                   8.9151(10)
_cell_length_b                   9.6712(11)
_cell_length_c                   15.8118(17)
_cell_angle_alpha                72.760(3)
_cell_angle_beta                 83.325(3)
_cell_angle_gamma                76.504(3)
_cell_volume                     1264.5(2)
_cell_formula_units_Z            2
_cell_measurement_reflns_used    1524
_cell_measurement_temperature    120(2)
_cell_measurement_theta_max      30
_cell_measurement_theta_min      3
_exptl_absorpt_coefficient_mu    0.088
_exptl_absorpt_correction_T_max  0.9932
_exptl_absorpt_correction_T_min  0.9771
_exptl_absorpt_correction_type   multi-scan
_exptl_absorpt_process_details   'SADABS (Sheldrick, 1998a)'
_exptl_crystal_colour            colourless
_exptl_crystal_colour_primary    colourless
_exptl_crystal_density_diffrn    1.3252
_exptl_crystal_description       prism
_exptl_crystal_F_000             532.2604
_exptl_crystal_size_max          0.25
_exptl_crystal_size_mid          0.25
_exptl_crystal_size_min          0.1
_diffrn_reflns_av_R_equivalents  0.0585
_diffrn_reflns_av_unetI/netI     0.1498
_diffrn_reflns_limit_h_max       12
_diffrn_reflns_limit_h_min       -12
_diffrn_reflns_limit_k_max       13
_diffrn_reflns_limit_k_min       -13
_diffrn_reflns_limit_l_max       21
_diffrn_reflns_limit_l_min       -22
_diffrn_reflns_number            14904
_diffrn_reflns_theta_full        25.9994
_diffrn_reflns_theta_max         26.00
_diffrn_reflns_theta_min         2.26
_diffrn_ambient_temperature      120.15
_diffrn_measured_fraction_theta_full 0.9996
_diffrn_measured_fraction_theta_max 0.9996
_diffrn_measurement_device_type  'Bruker SMART 1000 CCD area detector'
_diffrn_radiation_type           'Mo K\a'
_diffrn_radiation_wavelength     0.71073
_reflns_Friedel_coverage         0.0
_reflns_limit_h_max              10
_reflns_limit_h_min              -10
_reflns_limit_k_max              11
_reflns_limit_k_min              -11
_reflns_limit_l_max              19
_reflns_limit_l_min              0
_reflns_number_gt                2543
_reflns_number_total             4953
_reflns_threshold_expression     I>=2u(I)
_computing_molecular_graphics    'Olex2 (Dolomanov et al., 2009)'
_computing_publication_material  'Olex2 (Dolomanov et al., 2009)'
_computing_structure_refinement  'olex2.refine (Bourhis et al., 2015)'
_computing_structure_solution    'ShelXS (Sheldrick, 2008)'
_refine_diff_density_max         0.7870
_refine_diff_density_min         -0.5753
_refine_diff_density_rms         0.0974
_refine_ls_d_res_high            0.8107
_refine_ls_d_res_low             9.0313
_refine_ls_goodness_of_fit_ref   0.8751
_refine_ls_hydrogen_treatment    constr
_refine_ls_matrix_type           full
_refine_ls_number_constraints    59
_refine_ls_number_parameters     356
_refine_ls_number_reflns         4953
_refine_ls_number_restraints     2
_refine_ls_R_factor_all          0.1100
_refine_ls_R_factor_gt           0.0592
_refine_ls_restrained_S_all      0.8749
_refine_ls_shift/su_max          0.0007
_refine_ls_shift/su_mean         0.0000
_refine_ls_structure_factor_coef Fsqd
_refine_ls_weighting_details     
'w=1/[\s^2^(Fo^2^)+(0.0901P)^2^] where P=(Fo^2^+2Fc^2^)/3'
_refine_ls_weighting_scheme      calc
_refine_ls_wR_factor_gt          0.1406
_refine_ls_wR_factor_ref         0.1645
_olex2_refinement_description    
;
;
_atom_sites_solution_primary     direct
loop_
_atom_site_label
_atom_site_type_symbol
_atom_site_fract_x
_atom_site_fract_y
_atom_site_fract_z
_atom_site_U_iso_or_equiv
_atom_site_adp_type
_atom_site_occupancy
_atom_site_refinement_flags_posn
_atom_site_disorder_group
N1 N 0.2289(2) 1.0022(2) 0.57241(14) 0.0245(5) Uani 1.000000 . .
H1 H 0.1704(2) 0.9767(2) 0.63014(14) 0.0294(6) Uiso 1.000000 R .
C2 C 0.2403(3) 0.9382(3) 0.50566(16) 0.0219(6) Uani 1.000000 . .
C3 C 0.1975(3) 0.8070(3) 0.50570(17) 0.0233(6) Uani 1.000000 . .
C4 C 0.2173(3) 0.7765(3) 0.42484(17) 0.0240(6) Uani 1.000000 . .
H4 H 0.1915(3) 0.6883(3) 0.42166(17) 0.0288(7) Uiso 1.000000 R .
N5 N 0.2720(2) 0.8659(2) 0.34882(13) 0.0227(5) Uani 1.000000 . .
C6 C 0.3153(3) 0.9915(3) 0.34808(17) 0.0232(6) Uani 1.000000 . .
C7 C 0.3036(3) 1.0270(3) 0.42730(17) 0.0228(6) Uani 1.000000 . .
C8 C 0.3340(3) 1.1520(3) 0.44974(17) 0.0247(6) Uani 1.000000 . .
C9 C 0.2833(3) 1.1330(3) 0.53927(17) 0.0247(6) Uani 1.000000 . .
C10 C 0.2873(3) 1.2364(3) 0.58393(18) 0.0272(6) Uani 1.000000 . .
H10 H 0.2518(3) 1.2231(3) 0.64426(18) 0.0326(8) Uiso 1.000000 R .
C11 C 0.3453(3) 1.3593(3) 0.53625(19) 0.0302(7) Uani 1.000000 . .
H11 H 0.3493(3) 1.4324(3) 0.56447(19) 0.0363(8) Uiso 1.000000 R .
C12 C 0.3979(3) 1.3786(3) 0.44807(19) 0.0308(7) Uani 1.000000 . .
H12 H 0.4387(3) 1.4635(3) 0.41781(19) 0.0369(8) Uiso 1.000000 R .
C13 C 0.3920(3) 1.2773(3) 0.40358(19) 0.0274(6) Uani 1.000000 . .
H13 H 0.4265(3) 1.2924(3) 0.34302(19) 0.0328(8) Uiso 1.000000 R .
C14 C 0.1430(3) 0.7025(3) 0.58542(17) 0.0235(6) Uani 1.000000 . .
C15 C 0.2101(3) 0.6716(3) 0.66672(17) 0.0279(6) Uani 1.000000 . .
H15 H 0.2866(3) 0.7227(3) 0.67115(17) 0.0335(8) Uiso 1.000000 R .
C16 C 0.1658(3) 0.5676(3) 0.74044(18) 0.0334(7) Uani 1.000000 . .
H16 H 0.2127(3) 0.5471(3) 0.79502(18) 0.0401(8) Uiso 1.000000 R .
C17 C 0.0536(3) 0.4931(3) 0.73528(19) 0.0328(7) Uani 1.000000 . .
H17 H 0.0236(3) 0.4216(3) 0.78608(19) 0.0393(8) Uiso 1.000000 R .
C18 C -0.0145(3) 0.5234(3) 0.65575(18) 0.0309(7) Uani 1.000000 . .
H18 H -0.0916(3) 0.4727(3) 0.65192(18) 0.0371(8) Uiso 1.000000 R .
C19 C 0.0293(3) 0.6274(3) 0.58181(18) 0.0269(6) Uani 1.000000 . .
H19 H -0.0190(3) 0.6480(3) 0.52766(18) 0.0323(8) Uiso 1.000000 R .
C20 C 0.2807(3) 0.8212(3) 0.26796(17) 0.0240(6) Uani 1.000000 . .
C21 C 0.4220(3) 0.7458(3) 0.24202(18) 0.0297(7) Uani 1.000000 . .
H21 H 0.5103(3) 0.7289(3) 0.27502(18) 0.0356(8) Uiso 1.000000 R .
C22 C 0.4342(3) 0.6952(3) 0.16789(19) 0.0346(7) Uani 1.000000 . .
H22 H 0.5312(3) 0.6441(3) 0.14959(19) 0.0415(9) Uiso 1.000000 R .
C23 C 0.3063(3) 0.7187(3) 0.12066(18) 0.0323(7) Uani 1.000000 . .
H23 H 0.3141(3) 0.6828(3) 0.07015(18) 0.0387(8) Uiso 1.000000 R .
C24 C 0.1659(3) 0.7950(3) 0.14719(17) 0.0269(6) Uani 1.000000 . .
H24 H 0.0786(3) 0.8122(3) 0.11342(17) 0.0323(8) Uiso 1.000000 R .
C25 C 0.1482(3) 0.8473(3) 0.22139(17) 0.0244(6) Uani 1.000000 . .
C26 C 0.3637(3) 1.0937(3) 0.26420(17) 0.0246(6) Uani 1.000000 . .
C27 C 0.2529(3) 1.2113(3) 0.22005(18) 0.0317(7) Uani 1.000000 . .
H27 H 0.1470(3) 1.2176(3) 0.23887(18) 0.0381(8) Uiso 1.000000 R .
C28 C 0.2969(3) 1.3199(3) 0.14833(19) 0.0380(8) Uani 1.000000 . .
H28 H 0.2213(3) 1.4009(3) 0.11809(19) 0.0456(9) Uiso 1.000000 R .
C29 C 0.4509(4) 1.3099(3) 0.12108(19) 0.0390(8) Uani 1.000000 . .
H29 H 0.4811(4) 1.3841(3) 0.07194(19) 0.0469(9) Uiso 1.000000 R .
C30 C 0.5614(4) 1.1926(3) 0.1648(2) 0.0399(8) Uani 1.000000 . .
H30 H 0.6673(4) 1.1863(3) 0.1459(2) 0.0479(9) Uiso 1.000000 R .
C31 C 0.5176(3) 1.0847(3) 0.23608(19) 0.0336(7) Uani 1.000000 . .
H31 H 0.5935(3) 1.0038(3) 0.26602(19) 0.0403(8) Uiso 1.000000 R .
C32 C -0.0088(3) 0.9291(3) 0.24731(18) 0.0277(6) Uani 1.000000 . .
O33 O -0.1247(2) 0.9086(2) 0.21806(13) 0.0409(5) Uani 1.000000 . .
O34 O -0.0135(2) 1.0095(2) 0.29745(12) 0.0319(5) Uani 1.000000 . .
C1S C 0.6926(4) 0.9077(4) 0.0420(2) 0.0551(10) Uani 1.000000 . .
O1S O 0.7752(2) 0.7885(2) 0.10668(14) 0.0463(6) Uani 1.000000 . .
H1S H 0.8205(2) 0.8249(2) 0.14875(14) 0.0556(7) Uiso 1.000000 R .
C2S C 1.0494(5) 0.7198(5) -0.0540(2) 0.0824(14) Uani 1.000000 D .
O2S O 0.9870(5) 0.6162(5) 0.0242(3) 0.0491(17) Uani 0.501(5) D 1
H2S H 0.9131(5) 0.6816(5) 0.0491(3) 0.059(2) Uiso 0.501(5) R 1
O2S' O 1.1819(5) 0.6014(5) -0.0367(3) 0.0527(17) Uani 0.499(5) D 2
H2S' H 1.1190(5) 0.5306(5) -0.0245(3) 0.063(2) Uiso 0.499(5) R 2
H1Sa H 0.666(2) 0.8709(5) -0.0046(8) 0.0827(15) Uiso 1.000000 GR .
H1Sb H 0.5977(13) 0.9538(16) 0.0698(4) 0.0827(15) Uiso 1.000000 GR .
H1Sc H 0.7566(10) 0.9811(12) 0.0160(10) 0.0827(15) Uiso 1.000000 GR .
H2Sa H 0.974(3) 0.758(5) -0.1001(16) 0.124(2) Uiso 0.501(5) GR 1
H2Sb H 1.070(7) 0.802(4) -0.0364(9) 0.124(2) Uiso 0.501(5) GR 1
H2Sc H 1.146(4) 0.6673(17) -0.077(2) 0.124(2) Uiso 0.501(5) GR 1
H2Sd H 1.014(4) 0.734(4) -0.1130(17) 0.124(2) Uiso 0.499(5) GR 2
H2Se H 0.967(2) 0.696(3) -0.009(2) 0.124(2) Uiso 0.499(5) GR 2
H2Sf H 1.0764(19) 0.8112(15) -0.052(4) 0.124(2) Uiso 0.499(5) GR 2

loop_
_atom_site_aniso_label
_atom_site_aniso_U_11
_atom_site_aniso_U_22
_atom_site_aniso_U_33
_atom_site_aniso_U_12
_atom_site_aniso_U_13
_atom_site_aniso_U_23
N1 0.0277(13) 0.0266(13) 0.0210(12) -0.0079(10) -0.0005(9) -0.0080(10)
C2 0.0181(14) 0.0233(14) 0.0236(15) -0.0010(11) -0.0055(11) -0.0067(12)
C3 0.0197(14) 0.0243(14) 0.0252(15) -0.0033(11) -0.0043(11) -0.0057(12)
C4 0.0236(15) 0.0207(14) 0.0287(16) -0.0050(11) -0.0051(12) -0.0067(12)
N5 0.0252(13) 0.0212(12) 0.0226(12) -0.0049(10) -0.0017(9) -0.0074(10)
C6 0.0206(14) 0.0220(14) 0.0268(15) -0.0026(11) -0.0037(11) -0.0069(12)
C7 0.0195(14) 0.0226(14) 0.0260(15) -0.0023(11) -0.0037(11) -0.0068(12)
C8 0.0203(14) 0.0255(15) 0.0279(15) -0.0002(12) -0.0058(11) -0.0085(12)
C9 0.0209(14) 0.0239(15) 0.0296(16) -0.0013(12) -0.0055(12) -0.0089(12)
C10 0.0226(15) 0.0298(16) 0.0305(16) -0.0009(12) -0.0051(12) -0.0125(13)
C11 0.0259(16) 0.0254(15) 0.0434(19) -0.0013(12) -0.0091(13) -0.0159(14)
C12 0.0264(16) 0.0277(16) 0.0411(18) -0.0073(12) -0.0052(13) -0.0113(14)
C13 0.0224(15) 0.0272(15) 0.0324(16) -0.0054(12) -0.0017(12) -0.0079(13)
C14 0.0202(14) 0.0239(14) 0.0246(15) -0.0020(11) -0.0011(11) -0.0062(12)
C15 0.0244(15) 0.0309(16) 0.0285(16) -0.0065(12) -0.0020(12) -0.0080(13)
C16 0.0321(17) 0.0376(17) 0.0264(16) -0.0053(14) -0.0056(13) -0.0025(13)
C17 0.0335(17) 0.0303(16) 0.0297(17) -0.0070(13) 0.0018(13) -0.0022(13)
C18 0.0277(16) 0.0280(16) 0.0370(18) -0.0088(12) -0.0004(13) -0.0073(14)
C19 0.0226(15) 0.0268(15) 0.0302(16) -0.0022(12) -0.0045(12) -0.0073(13)
C20 0.0298(16) 0.0231(14) 0.0221(15) -0.0074(12) -0.0024(12) -0.0091(12)
C21 0.0256(16) 0.0314(16) 0.0322(17) -0.0026(12) -0.0034(12) -0.0109(13)
C22 0.0298(17) 0.0394(18) 0.0363(18) -0.0029(14) 0.0040(13) -0.0185(15)
C23 0.0358(17) 0.0383(17) 0.0272(16) -0.0111(14) -0.0000(13) -0.0139(13)
C24 0.0268(16) 0.0312(16) 0.0247(15) -0.0087(13) -0.0035(12) -0.0080(13)
C25 0.0244(15) 0.0218(14) 0.0257(15) -0.0053(11) -0.0007(12) -0.0044(12)
C26 0.0281(16) 0.0249(15) 0.0224(14) -0.0092(12) -0.0006(12) -0.0065(12)
C27 0.0275(16) 0.0311(16) 0.0353(17) -0.0074(13) -0.0007(13) -0.0067(14)
C28 0.041(2) 0.0306(17) 0.0358(18) -0.0047(14) -0.0073(14) 0.0003(14)
C29 0.050(2) 0.0312(17) 0.0315(18) -0.0139(15) 0.0066(15) -0.0019(14)
C30 0.0345(18) 0.0372(18) 0.0427(19) -0.0090(15) 0.0111(14) -0.0068(15)
C31 0.0319(17) 0.0317(17) 0.0332(17) -0.0043(13) 0.0008(13) -0.0057(14)
C32 0.0276(16) 0.0291(16) 0.0257(15) -0.0074(13) -0.0012(12) -0.0052(13)
O33 0.0274(12) 0.0575(14) 0.0433(13) -0.0068(10) -0.0039(9) -0.0232(11)
O34 0.0305(11) 0.0335(11) 0.0342(12) -0.0060(9) 0.0015(9) -0.0150(10)
C1S 0.065(2) 0.051(2) 0.044(2) -0.0034(18) -0.0168(18) -0.0053(17)
O1S 0.0457(14) 0.0477(13) 0.0461(14) -0.0022(11) -0.0184(10) -0.0137(11)
C2S 0.078(3) 0.135(4) 0.046(3) -0.029(3) 0.003(2) -0.040(3)
O2S 0.055(3) 0.050(3) 0.046(3) -0.008(2) 0.000(2) -0.021(2)
O2S' 0.058(3) 0.050(3) 0.045(3) -0.018(3) -0.011(2) 0.003(2)

loop_
_geom_bond_atom_site_label_1
_geom_bond_atom_site_label_2
_geom_bond_distance
_geom_bond_site_symmetry_2
_geom_bond_publ_flag
N1 H1 0.9907 . ?
N1 C2 1.357(3) . ?
N1 C9 1.395(3) . ?
C2 C3 1.407(3) . ?
C2 C7 1.422(3) . ?
C3 C4 1.378(3) . ?
C3 C14 1.476(4) . ?
C4 H4 0.9500 . ?
C4 N5 1.369(3) . ?
N5 C6 1.354(3) . ?
N5 C20 1.455(3) . ?
C6 C7 1.380(3) . ?
C6 C26 1.487(3) . ?
C7 C8 1.446(3) . ?
C8 C9 1.407(4) . ?
C8 C13 1.396(4) . ?
C9 C10 1.393(4) . ?
C10 H10 0.9500 . ?
C10 C11 1.384(4) . ?
C11 H11 0.9500 . ?
C11 C12 1.390(4) . ?
C12 H12 0.9500 . ?
C12 C13 1.377(4) . ?
C13 H13 0.9500 . ?
C14 C15 1.402(3) . ?
C14 C19 1.393(4) . ?
C15 H15 0.9500 . ?
C15 C16 1.382(4) . ?
C16 H16 0.9500 . ?
C16 C17 1.384(4) . ?
C17 H17 0.9500 . ?
C17 C18 1.383(4) . ?
C18 H18 0.9500 . ?
C18 C19 1.382(4) . ?
C19 H19 0.9500 . ?
C20 C21 1.384(4) . ?
C20 C25 1.397(4) . ?
C21 H21 0.9500 . ?
C21 C22 1.382(4) . ?
C22 H22 0.9500 . ?
C22 C23 1.373(4) . ?
C23 H23 0.9500 . ?
C23 C24 1.385(4) . ?
C24 H24 0.9500 . ?
C24 C25 1.389(3) . ?
C25 C32 1.515(4) . ?
C26 C27 1.386(4) . ?
C26 C31 1.383(4) . ?
C27 H27 0.9500 . ?
C27 C28 1.388(4) . ?
C28 H28 0.9500 . ?
C28 C29 1.380(4) . ?
C29 H29 0.9500 . ?
C29 C30 1.381(4) . ?
C30 H30 0.9500 . ?
C30 C31 1.379(4) . ?
C31 H31 0.9500 . ?
C32 O33 1.258(3) . ?
C32 O34 1.256(3) . ?
C1S O1S 1.413(4) . ?
C1S H1Sa 0.9800 . ?
C1S H1Sb 0.9800 . ?
C1S H1Sc 0.9800 . ?
O1S H1S 0.9986 . ?
C2S O2S 1.486(3) . ?
C2S O2S' 1.428(3) . ?
C2S H2Sa 0.9800 . ?
C2S H2Sb 0.9800 . ?
C2S H2Sc 0.9800 . ?
C2S H2Sd 0.9800 . ?
C2S H2Se 0.9800 . ?
C2S H2Sf 0.9800 . ?
O2S H2S 0.9386 . ?
O2S' H2S' 0.9475 . ?

loop_
_geom_angle_atom_site_label_1
_geom_angle_atom_site_label_2
_geom_angle_atom_site_label_3
_geom_angle
_geom_angle_site_symmetry_1
_geom_angle_site_symmetry_3
_geom_angle_publ_flag
C2 N1 H1 127.1 . . ?
C9 N1 H1 123.41(14) . . ?
C9 N1 C2 108.0(2) . . ?
C3 C2 N1 129.5(2) . . ?
C7 C2 N1 109.6(2) . . ?
C7 C2 C3 120.9(2) . . ?
C4 C3 C2 114.9(2) . . ?
C14 C3 C2 124.4(2) . . ?
C14 C3 C4 120.6(2) . . ?
H4 C4 C3 118.10(15) . . ?
N5 C4 C3 123.8(2) . . ?
N5 C4 H4 118.10(14) . . ?
C6 N5 C4 121.9(2) . . ?
C20 N5 C4 117.2(2) . . ?
C20 N5 C6 121.0(2) . . ?
C7 C6 N5 117.7(2) . . ?
C26 C6 N5 121.5(2) . . ?
C26 C6 C7 120.6(2) . . ?
C6 C7 C2 120.7(2) . . ?
C8 C7 C2 106.8(2) . . ?
C8 C7 C6 132.3(2) . . ?
C9 C8 C7 105.2(2) . . ?
C13 C8 C7 135.2(2) . . ?
C13 C8 C9 119.5(2) . . ?
C8 C9 N1 110.3(2) . . ?
C10 C9 N1 127.5(2) . . ?
C10 C9 C8 122.2(2) . . ?
H10 C10 C9 121.58(16) . . ?
C11 C10 C9 116.8(3) . . ?
C11 C10 H10 121.58(16) . . ?
H11 C11 C10 119.18(16) . . ?
C12 C11 C10 121.6(3) . . ?
C12 C11 H11 119.18(16) . . ?
H12 C12 C11 119.25(16) . . ?
C13 C12 C11 121.5(3) . . ?
C13 C12 H12 119.25(17) . . ?
C12 C13 C8 118.3(3) . . ?
H13 C13 C8 120.84(15) . . ?
H13 C13 C12 120.84(17) . . ?
C15 C14 C3 120.2(2) . . ?
C19 C14 C3 121.6(2) . . ?
C19 C14 C15 118.1(2) . . ?
H15 C15 C14 119.71(15) . . ?
C16 C15 C14 120.6(3) . . ?
C16 C15 H15 119.71(16) . . ?
H16 C16 C15 119.78(16) . . ?
C17 C16 C15 120.4(3) . . ?
C17 C16 H16 119.78(17) . . ?
H17 C17 C16 120.19(17) . . ?
C18 C17 C16 119.6(3) . . ?
C18 C17 H17 120.19(17) . . ?
H18 C18 C17 119.90(17) . . ?
C19 C18 C17 120.2(3) . . ?
C19 C18 H18 119.90(16) . . ?
C18 C19 C14 121.1(3) . . ?
H19 C19 C14 119.47(16) . . ?
H19 C19 C18 119.47(16) . . ?
C21 C20 N5 117.6(2) . . ?
C25 C20 N5 120.5(2) . . ?
C25 C20 C21 121.8(2) . . ?
H21 C21 C20 120.16(15) . . ?
C22 C21 C20 119.7(3) . . ?
C22 C21 H21 120.16(16) . . ?
H22 C22 C21 119.94(16) . . ?
C23 C22 C21 120.1(3) . . ?
C23 C22 H22 119.94(17) . . ?
H23 C23 C22 120.25(17) . . ?
C24 C23 C22 119.5(3) . . ?
C24 C23 H23 120.25(16) . . ?
H24 C24 C23 118.82(16) . . ?
C25 C24 C23 122.4(3) . . ?
C25 C24 H24 118.82(15) . . ?
C24 C25 C20 116.6(2) . . ?
C32 C25 C20 123.6(2) . . ?
C32 C25 C24 119.8(2) . . ?
C27 C26 C6 118.3(2) . . ?
C31 C26 C6 121.5(2) . . ?
C31 C26 C27 119.7(3) . . ?
H27 C27 C26 120.03(16) . . ?
C28 C27 C26 119.9(3) . . ?
C28 C27 H27 120.03(17) . . ?
H28 C28 C27 120.12(17) . . ?
C29 C28 C27 119.8(3) . . ?
C29 C28 H28 120.12(17) . . ?
H29 C29 C28 119.80(17) . . ?
C30 C29 C28 120.4(3) . . ?
C30 C29 H29 119.80(17) . . ?
H30 C30 C29 120.09(17) . . ?
C31 C30 C29 119.8(3) . . ?
C31 C30 H30 120.09(17) . . ?
C30 C31 C26 120.4(3) . . ?
H31 C31 C26 119.82(16) . . ?
H31 C31 C30 119.82(17) . . ?
O33 C32 C25 117.1(2) . . ?
O34 C32 C25 117.8(2) . . ?
O34 C32 O33 125.1(3) . . ?
H1Sa C1S O1S 109.5 . . ?
H1Sb C1S O1S 109.5 . . ?
H1Sb C1S H1Sa 109.5 . . ?
H1Sc C1S O1S 109.5 . . ?
H1Sc C1S H1Sa 109.5 . . ?
H1Sc C1S H1Sb 109.5 . . ?
H1S O1S C1S 111.1 . . ?
H2Sa C2S O2S 109.5 . . ?
H2Sb C2S O2S 109.5 . . ?
H2Sb C2S H2Sa 109.5 . . ?
H2Sc C2S O2S 109.5 . . ?
H2Sc C2S H2Sa 109.5 . . ?
H2Sc C2S H2Sb 109.5 . . ?
H2Sd C2S O2S' 109.5 . . ?
H2Se C2S O2S' 109.5 . . ?
H2Se C2S H2Sd 109.5 . . ?
H2Sf C2S O2S' 109.5 . . ?
H2Sf C2S H2Sd 109.5 . . ?
H2Sf C2S H2Se 109.5 . . ?

_iucr_refine_fcf_details         
;
data_2a_CCDC1
_computing_structure_refinement   'olex2.refine (Bourhis et al., 2015)'
_shelx_refln_list_code            4
loop_
  _space_group_symop_id
  _space_group_symop_operation_xyz
  1  x,y,z
  2  -x,-y,-z

_space_group_crystal_system       triclinic
_space_group_IT_number            2
_space_group_name_H-M_alt         'P -1'
_space_group_name_Hall            '-P 1'
_symmetry_space_group_name_H-M    'P -1'
_symmetry_space_group_name_Hall   '-P 1'
_symmetry_Int_Tables_number       2
_cell_length_a                    8.9151(10)
_cell_length_b                    9.6712(11)
_cell_length_c                    15.8118(17)
_cell_angle_alpha                 72.760(3)
_cell_angle_beta                  83.325(3)
_cell_angle_gamma                 76.504(3)
_cell_volume                      1264.5(2)
loop_
  _refln_index_h
  _refln_index_k
  _refln_index_l
  _refln_F_squared_calc
  _refln_F_squared_meas
  _refln_F_squared_sigma
  _refln_F_squared_weight
  _refln_observed_status
-10 -6 1 125.992 149.434 38.068 8.867 o
-10 -5 1 200.087 177.819 37.734 8.195 o
-10 -5 2 0.045 -0.334 24.544 23.470 o
-10 -5 3 15.533 14.025 25.713 21.326 o
-10 -4 1 0.184 0.222 15.050 62.422 o
-10 -4 2 42.438 42.715 18.283 40.516 o
-10 -4 3 2.502 -7.240 14.196 70.151 o
-10 -4 4 35.786 35.124 19.007 38.054 o
-10 -3 1 25.121 6.951 14.405 67.177 o
-10 -3 2 13.645 9.863 15.380 59.460 o
-10 -3 3 0.008 -4.980 14.185 70.269 o
-10 -3 4 1.083 5.558 16.407 52.509 o
-10 -3 5 120.864 139.104 26.385 17.097 o
-10 -2 1 1.870 0.921 14.786 64.662 o
-10 -2 2 10.836 32.478 16.261 52.943 o
-10 -2 3 0.042 -1.165 14.675 65.655 o
-10 -2 4 60.927 59.271 20.796 30.600 o
-10 -2 5 70.001 84.300 21.780 27.203 o
-10 -1 1 199.744 279.980 31.759 9.922 o
-10 -1 2 6.817 0.615 12.818 85.962 o
-10 -1 3 19.963 13.862 16.336 52.467 o
-10 -1 4 8.519 0.898 15.797 56.588 o
-10 -1 5 0.230 3.057 16.809 50.040 o
-10 0 1 74.730 84.974 21.108 28.555 o
-10 0 2 7.687 14.991 15.153 61.353 o
-10 0 3 45.112 37.395 17.390 44.587 o
-10 0 4 29.602 23.595 17.207 46.776 o
-10 0 5 0.060 -12.072 15.400 59.615 o
-10 1 1 1.061 -1.020 14.280 69.335 o
-10 1 2 22.565 14.069 15.579 57.505 o
-10 1 3 102.656 135.177 24.847 19.584 o
-10 1 4 0.092 -4.460 14.570 66.602 o
-10 2 1 27.377 16.509 16.957 48.401 o
-10 2 2 69.059 101.707 24.189 22.196 o
-9 -7 1 70.858 65.929 19.589 33.456 o
-9 -7 2 4.301 -12.477 13.597 76.450 o
-9 -7 3 28.297 17.927 17.871 43.586 o
-9 -6 1 17.599 3.323 14.348 68.232 o
-9 -6 2 169.800 91.207 102.851 1.316 o
-9 -6 3 39.844 9.148 26.715 19.615 o
-9 -6 4 110.761 121.885 35.898 10.135 o
-9 -6 5 29.322 42.242 28.885 16.761 o
-9 -5 1 246.247 271.763 25.889 11.812 o
-9 -5 2 514.782 610.503 36.393 3.770 o
-9 -5 3 0.494 -1.397 14.537 66.900 o
-9 -5 4 33.527 38.448 17.750 43.492 o
-9 -5 5 23.723 27.008 16.360 51.856 o
-9 -5 6 12.669 7.220 17.364 46.742 o
-9 -4 1 508.104 619.604 37.317 3.715 o
-9 -4 2 49.854 36.094 15.784 53.196 o
-9 -4 3 1.684 5.380 13.598 76.436 o
-9 -4 4 11.640 7.896 12.978 83.504 o
-9 -4 5 4.513 -7.746 14.192 70.169 o
-9 -4 6 12.344 7.056 15.325 59.971 o
-9 -4 7 2.879 7.157 15.871 56.095 o
-9 -3 1 367.762 431.852 31.731 6.324 o
-9 -3 2 18.068 10.309 13.571 75.965 o
-9 -3 3 4.448 6.146 12.902 84.832 o
-9 -3 4 194.917 186.154 25.934 14.549 o
-9 -3 5 155.899 175.292 24.729 17.127 o
-9 -3 6 11.064 10.830 14.355 68.282 o
-9 -3 7 1.113 7.498 14.751 64.954 o
-9 -3 8 11.445 -0.252 16.288 53.201 o
-9 -2 1 2.705 0.576 11.916 99.542 o
-9 -2 2 14.342 13.242 13.184 80.611 o
-9 -2 3 220.553 272.149 33.560 8.920 o
-9 -2 4 43.364 27.382 14.583 63.001 o
-9 -2 5 2.488 -4.781 13.185 81.317 o
-9 -2 6 2.227 -3.680 13.051 83.000 o
-9 -2 7 0.055 -5.131 13.901 73.163 o
-9 -2 8 18.850 18.205 16.126 53.786 o
-9 -1 1 86.264 101.876 19.799 30.742 o
-9 -1 2 51.382 25.559 14.454 63.186 o
-9 -1 3 2.993 -3.452 11.604 104.971 o
-9 -1 4 0.365 -1.954 13.305 79.874 o
-9 -1 5 2.076 8.303 14.263 69.453 o
-9 -1 6 230.937 272.651 29.745 10.310 o
-9 -1 7 139.095 159.578 24.978 17.745 o
-9 -1 8 19.871 17.429 15.722 56.525 o
-9 -1 9 0.930 -4.997 16.627 51.142 o
-9 0 1 51.984 48.658 16.706 47.115 o
-9 0 2 35.886 27.091 15.094 59.748 o
-9 0 3 99.737 94.238 19.897 29.849 o
-9 0 4 31.561 23.308 15.196 59.493 o
-9 0 5 56.855 49.372 18.819 37.389 o
-9 0 6 151.445 137.064 24.375 18.393 o
-9 0 7 2.807 -4.388 13.597 76.466 o
-9 0 8 90.378 67.495 19.464 32.544 o
-9 0 9 64.426 88.213 23.021 24.697 o
-9 1 1 3.827 6.138 12.445 91.185 o
-9 1 2 1.443 -1.369 13.026 83.318 o
-9 1 3 2.811 -3.689 11.363 109.478 o
-9 1 4 18.020 19.534 14.634 65.172 o
-9 1 5 6.068 3.182 12.154 95.581 o
-9 1 6 0.475 -1.277 13.160 81.632 o
-9 1 7 21.829 6.216 14.048 70.838 o
-9 1 8 92.516 77.945 21.054 27.961 o
-9 2 1 172.935 187.908 24.792 16.221 o
-9 2 2 40.138 23.222 14.166 67.218 o
-9 2 3 2.972 1.336 13.250 80.508 o
-9 2 4 29.875 19.213 15.218 59.605 o
-9 2 5 0.033 8.673 14.777 64.732 o
-9 2 6 1.095 3.339 14.758 64.908 o
-9 2 7 36.671 29.552 16.878 48.022 o
-9 2 8 0.490 5.594 14.239 69.717 o
-9 3 1 58.209 75.471 21.044 29.699 o
-9 3 2 0.039 23.417 15.065 62.163 o
-9 3 3 8.923 0.905 13.946 72.578 o
-9 3 4 47.842 29.602 17.809 42.675 o
-9 3 5 2.006 -5.079 14.021 71.918 o
-9 3 6 3.483 1.062 15.229 60.950 o
-9 3 7 1.134 -9.473 14.994 62.883 o
-9 4 1 23.448 34.111 18.682 39.834 o
-9 4 2 24.755 7.444 17.045 48.178 o
-9 4 3 20.060 1.756 15.780 56.418 o
-9 4 4 161.804 170.598 28.983 13.335 o
-8 -9 1 4.260 -7.158 16.422 52.415 o
-8 -8 1 13.139 7.034 14.944 63.028 o
-8 -8 2 4.619 -7.521 15.989 55.286 o
-8 -8 3 5.687 -2.186 15.364 59.864 o
-8 -8 4 25.690 28.015 19.797 35.560 o
-8 -7 1 22.727 7.410 12.757 85.556 o
-8 -7 2 0.197 -0.491 13.640 75.988 o
-8 -7 3 1.979 3.120 14.321 68.920 o
-8 -7 4 0.407 -7.667 15.020 62.672 o
-8 -7 5 0.356 3.440 15.824 56.461 o
-8 -7 6 27.525 31.390 27.215 18.916 o
-8 -6 1 109.116 103.779 19.697 29.364 o
-8 -6 2 0.106 4.522 13.587 76.583 o
-8 -6 3 6.685 4.710 13.021 83.242 o
-8 -6 4 17.569 12.838 14.880 63.265 o
-8 -6 5 1.877 6.399 14.662 65.740 o
-8 -6 6 7.703 -0.270 15.721 57.154 o
-8 -6 7 14.542 23.876 23.208 26.127 o
-8 -5 1 503.402 591.256 25.864 4.757 o
-8 -5 2 3.028 2.511 9.235 165.642 o
-8 -5 3 5.333 1.690 9.749 148.552 o
-8 -5 4 17.481 16.579 11.983 96.838 o
-8 -5 5 47.266 46.624 12.715 78.704 o
-8 -5 6 6.645 7.759 11.962 98.532 o
-8 -5 7 18.710 18.387 15.971 54.825 o
-8 -5 8 8.891 13.189 16.092 54.417 o
-8 -4 1 22.349 9.027 11.095 112.469 o
-8 -4 2 242.078 229.913 88.350 1.711 o
-8 -4 3 96.332 55.691 35.161 10.944 o
-8 -4 4 89.946 59.346 32.253 12.949 o
-8 -4 5 10.376 0.855 10.134 137.099 o
-8 -4 6 0.002 -6.701 11.830 101.031 o
-8 -4 7 6.476 0.467 14.026 71.812 o
-8 -4 8 2.216 3.005 19.368 37.685 o
-8 -4 9 1.620 -10.185 20.036 35.219 o
-8 -3 1 633.607 769.101 36.468 2.789 o
-8 -3 2 0.121 -1.977 10.317 132.822 o
-8 -3 3 85.844 82.280 17.479 38.875 o
-8 -3 4 16.537 11.950 11.288 109.391 o
-8 -3 5 30.970 22.322 14.090 68.988 o
-8 -3 6 279.103 313.725 29.097 9.227 o
-8 -3 7 415.571 519.940 33.608 5.094 o
-8 -3 8 24.286 20.425 15.404 58.525 o
-8 -3 9 98.382 100.847 29.219 15.144 o
-8 -3 10 0.018 -2.338 19.201 38.349 o
-8 -2 1 22.299 16.350 12.029 95.506 o
-8 -2 2 266.224 291.325 27.535 10.319 o
-8 -2 3 84.557 95.279 18.186 35.906 o
-8 -2 4 7.877 2.598 10.989 116.791 o
-8 -2 5 12.821 10.625 11.544 105.157 o
-8 -2 6 186.756 233.674 27.091 13.258 o
-8 -2 7 4.427 7.117 13.925 72.823 o
-8 -2 8 22.163 13.301 14.596 65.441 o
-8 -2 9 15.257 10.018 20.370 33.953 o
-8 -2 10 1.509 -5.009 19.535 37.048 o
-8 -2 11 0.107 -9.684 21.539 30.477 o
-8 -1 1 238.927 264.243 26.495 11.796 o
-8 -1 2 387.779 392.799 27.931 7.030 o
-8 -1 3 26.472 15.544 12.229 91.943 o
-8 -1 4 27.405 17.779 12.022 94.714 o
-8 -1 5 3.712 -0.507 10.707 123.282 o
-8 -1 6 21.023 8.443 11.271 109.324 o
-8 -1 7 163.292 172.681 23.871 17.793 o
-8 -1 8 303.672 372.144 30.742 7.810 o
-8 -1 9 38.340 10.809 14.391 66.070 o
-8 -1 10 18.451 29.553 23.041 26.433 o
-8 -1 11 3.261 4.675 22.540 27.822 o
-8 0 1 0.200 3.525 10.684 123.841 o
-8 0 2 4.186 9.227 11.145 113.566 o
-8 0 3 5.017 8.255 10.887 118.986 o
-8 0 4 111.587 90.649 17.872 34.634 o
-8 0 5 21.817 23.750 12.862 83.396 o
-8 0 6 31.079 17.648 13.036 80.479 o
-8 0 7 29.664 12.699 12.622 86.210 o
-8 0 8 89.417 106.359 21.544 26.304 o
-8 0 9 146.804 133.211 23.134 20.213 o
-8 0 10 92.367 39.490 50.006 5.553 o
-8 0 11 35.798 63.280 28.050 17.602 o
-8 1 1 12.384 6.570 11.316 109.659 o
-8 1 2 2.564 -1.491 10.444 129.589 o
-8 1 3 15.920 3.098 11.489 106.228 o
-8 1 4 172.780 209.001 25.376 15.347 o
-8 1 5 0.682 1.016 11.290 110.913 o
-8 1 6 8.405 -1.106 11.097 114.573 o
-8 1 7 16.127 6.678 13.097 81.773 o
-8 1 8 5.299 10.342 13.260 80.232 o
-8 1 9 7.527 -3.170 13.272 80.170 o
-8 1 10 67.374 61.426 19.067 35.501 o
-8 1 11 59.984 102.684 33.393 12.190 o
-8 2 1 36.272 26.052 13.526 73.747 o
-8 2 2 22.101 15.418 13.065 81.301 o
-8 2 3 0.098 -0.365 11.528 106.381 o
-8 2 4 107.771 111.171 21.014 26.288 o
-8 2 5 9.348 20.200 12.591 88.418 o
-8 2 6 24.621 5.379 13.122 80.846 o
-8 2 7 31.709 21.516 15.123 60.109 o
-8 2 8 1.315 0.511 13.381 78.957 o
-8 2 9 281.765 301.773 29.927 9.000 o
-8 2 10 88.470 78.256 21.635 26.837 o
-8 2 11 139.138 98.180 85.487 1.901 o
-8 3 1 14.500 -1.628 11.630 103.944 o
-8 3 2 0.066 6.919 13.807 74.145 o
-8 3 3 0.854 10.018 12.823 85.920 o
-8 3 4 20.530 9.536 12.595 87.843 o
-8 3 5 7.585 7.680 12.552 89.473 o
-8 3 6 7.963 8.626 14.284 69.110 o
-8 3 7 22.079 7.335 14.161 69.671 o
-8 3 8 1.828 4.545 14.280 69.314 o
-8 3 9 51.804 39.173 17.916 41.659 o
-8 3 10 49.790 40.986 17.397 44.118 o
-8 4 1 0.154 5.713 13.987 72.256 o
-8 4 2 0.412 1.095 12.552 89.739 o
-8 4 3 7.547 9.919 13.927 72.677 o
-8 4 4 3.670 2.540 13.863 73.534 o
-8 4 5 1.422 -9.060 14.499 67.256 o
-8 4 6 5.487 4.922 14.147 70.567 o
-8 4 7 9.687 -3.142 13.543 76.940 o
-8 4 8 14.599 16.489 17.245 47.242 o
-8 4 9 0.846 0.369 15.011 62.744 o
-8 5 1 28.254 16.780 15.880 55.010 o
-8 5 2 44.662 26.082 16.527 49.580 o
-8 5 3 0.263 3.309 14.441 67.789 o
-8 5 4 40.932 50.591 19.126 37.047 o
-8 5 5 90.808 63.270 21.038 28.465 o
-8 5 6 94.993 151.289 34.312 11.026 o
-8 5 7 12.465 7.079 15.967 55.259 o
-7 -9 1 39.410 38.313 18.074 41.701 o
-7 -9 2 0.118 7.712 15.139 61.674 o
-7 -9 3 1.009 -2.546 16.076 54.704 o
-7 -8 1 54.219 49.377 17.482 43.094 o
-7 -8 2 10.201 3.771 14.131 70.621 o
-7 -8 3 6.782 3.514 14.808 64.400 o
-7 -8 4 0.714 -10.482 14.341 68.741 o
-7 -8 5 2.911 0.501 22.040 29.105 o
-7 -7 1 73.604 89.814 17.829 38.363 o
-7 -7 2 23.099 15.193 13.618 74.870 o
-7 -7 3 27.821 19.312 13.972 70.591 o
-7 -7 4 29.418 5.004 14.144 69.398 o
-7 -7 5 2.648 5.897 15.281 60.522 o
-7 -7 6 4.195 1.169 20.203 34.633 o
-7 -7 7 55.607 60.275 27.716 17.791 o
-7 -6 1 174.871 173.976 21.607 19.796 o
-7 -6 2 81.888 76.600 17.412 39.797 o
-7 -6 3 59.710 40.133 15.637 52.858 o
-7 -6 4 217.105 228.728 24.739 14.021 o
-7 -6 5 16.737 15.764 10.589 123.685 o
-7 -6 6 50.279 34.107 23.011 25.900 o
-7 -6 7 21.617 24.435 15.485 57.968 o
-7 -6 8 27.485 25.089 15.517 57.345 o
-7 -6 9 3.712 12.355 16.883 49.541 o
-7 -5 1 77.765 63.469 10.788 88.567 o
-7 -5 2 902.613 1053.010 33.077 1.671 o
-7 -5 3 175.583 185.854 17.391 25.135 o
-7 -5 4 135.663 133.700 15.525 36.349 o
-7 -5 5 30.606 24.365 10.781 115.109 o
-7 -5 6 1.003 -0.805 9.281 164.120 o
-7 -5 7 32.955 15.427 11.304 105.716 o
-7 -5 8 0.822 9.016 14.114 70.933 o
-7 -5 9 32.856 34.213 16.351 51.157 o
-7 -5 10 18.797 32.857 17.871 43.657 o
-7 -4 1 65.957 51.044 10.075 107.366 o
-7 -4 2 317.674 346.071 19.191 11.431 o
-7 -4 3 1001.590 1202.380 35.139 1.346 o
-7 -4 4 99.263 86.487 13.127 57.571 o
-7 -4 5 1.484 -4.805 7.950 223.681 o
-7 -4 6 66.340 42.994 11.819 84.405 o
-7 -4 7 37.862 26.433 14.076 68.118 o
-7 -4 8 9.060 -0.152 12.145 95.661 o
-7 -4 9 6.719 1.725 13.487 77.639 o
-7 -4 10 32.833 38.862 17.495 44.751 o
-7 -4 11 2.436 4.414 15.863 56.167 o
-7 -3 1 2.179 2.822 6.642 320.132 o
-7 -3 2 10.092 3.853 6.734 308.215 o
-7 -3 3 1.724 0.798 6.964 291.452 o
-7 -3 4 27.851 23.032 9.116 159.403 o
-7 -3 5 82.964 89.498 13.553 58.296 o
-7 -3 6 184.714 206.038 18.104 22.572 o
-7 -3 7 84.746 78.252 13.268 61.104 o
-7 -3 8 6.428 3.469 9.930 143.028 o
-7 -3 9 0.381 -3.102 11.672 103.777 o
-7 -3 10 4.540 -2.637 12.749 86.944 o
-7 -3 11 1.848 -0.203 14.816 64.400 o
-7 -3 12 4.005 -5.789 14.131 70.782 o
-7 -2 1 91.207 45.871 16.815 42.879 o
-7 -2 2 133.562 77.064 22.528 23.014 o
-7 -2 3 249.367 196.842 50.100 4.799 o
-7 -2 4 12.335 4.441 7.419 253.336 o
-7 -2 5 441.551 513.772 22.865 6.194 o
-7 -2 6 490.019 541.138 24.180 5.293 o
-7 -2 7 13.327 8.869 8.594 188.541 o
-7 -2 8 2.823 3.276 8.989 174.838 o
-7 -2 9 72.080 22.622 19.785 33.942 o
-7 -2 10 75.925 78.641 26.047 19.465 o
-7 -2 11 11.202 12.021 20.036 35.126 o
-7 -2 12 28.949 34.228 23.208 25.881 o
-7 -1 1 37.598 37.760 11.910 92.197 o
-7 -1 2 323.885 395.827 25.903 8.553 o
-7 -1 3 349.569 313.481 23.304 9.633 o
-7 -1 4 108.777 122.573 17.761 33.680 o
-7 -1 5 58.552 54.766 14.486 59.788 o
-7 -1 6 108.272 109.409 18.831 31.390 o
-7 -1 7 8.986 11.399 11.805 100.899 o
-7 -1 8 11.769 10.531 11.252 110.750 o
-7 -1 9 84.705 49.057 24.794 21.493 o
-7 -1 10 16.527 29.386 19.034 38.649 o
-7 -1 11 38.061 30.388 21.372 30.276 o
-7 -1 12 5.194 17.030 23.208 26.216 o
-7 -1 13 12.040 12.856 22.540 27.761 o
-7 0 1 3.773 9.051 9.359 160.967 o
-7 0 2 78.047 72.062 14.451 55.275 o
-7 0 3 70.069 58.572 13.400 65.711 o
-7 0 4 69.336 61.133 13.690 63.281 o
-7 0 5 19.233 9.934 10.032 137.599 o
-7 0 6 25.323 19.912 12.395 89.414 o
-7 0 7 54.819 44.961 14.064 64.459 o
-7 0 8 48.760 44.897 13.807 67.670 o
-7 0 9 0.995 9.027 11.827 101.003 o
-7 0 10 0.848 3.325 11.528 106.363 o
-7 0 11 5.730 7.346 16.863 49.661 o
-7 0 12 8.311 -2.004 18.032 43.448 o
-7 0 13 5.267 -2.504 19.535 37.039 o
-7 1 1 168.150 159.544 25.045 16.654 o
-7 1 2 165.368 126.365 19.067 25.615 o
-7 1 3 22.331 35.334 12.216 91.221 o
-7 1 4 1.673 6.750 10.022 140.628 o
-7 1 5 72.873 68.405 15.168 52.090 o
-7 1 6 60.062 51.639 14.351 60.792 o
-7 1 7 0.002 2.701 10.017 140.907 o
-7 1 8 73.219 72.711 17.927 38.769 o
-7 1 9 123.290 105.141 36.232 9.927 o
-7 1 10 5.928 -1.511 12.405 91.803 o
-7 1 11 3.204 -0.480 12.691 87.758 o
-7 1 12 11.363 3.506 20.704 32.936 o
-7 1 13 11.190 4.842 22.707 27.384 o
-7 2 1 3.879 0.478 10.027 140.538 o
-7 2 2 15.664 18.136 10.972 115.325 o
-7 2 3 247.914 271.393 24.602 12.445 o
-7 2 4 197.906 187.182 22.957 16.962 o
-7 2 5 63.513 38.863 13.195 71.075 o
-7 2 6 55.327 26.617 13.097 74.995 o
-7 2 7 9.872 12.883 12.168 94.879 o
-7 2 8 408.138 454.421 31.007 5.848 o
-7 2 9 64.409 44.551 15.635 52.064 o
-7 2 10 8.517 -15.478 12.765 86.626 o
-7 2 11 0.956 -2.277 13.751 74.771 o
-7 2 12 10.566 10.352 17.698 45.009 o
-7 2 13 42.288 69.458 30.722 14.648 o
-7 3 1 111.530 103.493 18.927 31.116 o
-7 3 2 211.585 174.970 22.741 16.835 o
-7 3 3 117.782 103.711 18.115 32.732 o
-7 3 4 32.807 37.587 13.856 70.133 o
-7 3 5 26.189 20.951 12.783 84.036 o
-7 3 6 57.303 32.856 13.987 65.684 o
-7 3 7 1.611 -3.716 11.100 114.735 o
-7 3 8 2.134 -5.106 11.169 113.314 o
-7 3 9 13.151 17.056 13.954 71.980 o
-7 3 10 126.639 121.350 21.006 24.899 o
-7 3 11 55.759 43.708 18.352 39.434 o
-7 3 12 41.662 18.055 22.206 28.142 o
-7 4 1 54.016 49.574 14.667 59.522 o
-7 4 2 0.015 3.206 12.076 96.938 o
-7 4 3 6.554 3.757 12.278 93.620 o
-7 4 4 31.718 27.619 14.162 67.964 o
-7 4 5 157.802 116.269 21.472 22.469 o
-7 4 6 49.218 60.022 16.703 46.873 o
-7 4 7 28.339 25.217 14.197 68.105 o
-7 4 8 0.088 -0.377 11.878 100.205 o
-7 4 9 0.384 -8.894 13.132 81.987 o
-7 4 10 17.891 40.855 24.711 22.955 o
-7 4 11 253.100 271.853 30.578 9.547 o
-7 4 12 149.441 181.786 28.153 14.125 o
-7 5 1 23.419 1.861 11.233 110.185 o
-7 5 2 15.036 16.697 14.050 70.919 o
-7 5 3 35.846 39.646 15.995 52.952 o
-7 5 4 86.052 89.268 19.470 32.084 o
-7 5 5 5.495 2.121 12.725 87.237 o
-7 5 6 8.098 8.774 14.026 71.666 o
-7 5 7 32.304 32.775 16.754 48.882 o
-7 5 8 25.565 10.790 14.118 69.722 o
-7 5 9 20.109 12.834 15.735 56.528 o
-7 5 10 0.230 -1.590 15.958 55.519 o
-7 5 11 24.587 44.314 20.349 33.505 o
-7 6 1 5.520 6.021 14.105 70.970 o
-7 6 2 28.236 34.847 17.171 46.762 o
-7 6 3 0.221 -3.997 13.563 76.854 o
-7 6 4 6.886 -1.461 13.122 82.028 o
-7 6 5 0.392 1.232 14.932 63.412 o
-7 6 6 29.606 29.473 17.565 44.796 o
-7 6 7 18.580 8.544 14.880 63.320 o
-7 6 8 40.784 45.385 19.060 37.420 o
-7 6 9 25.642 19.093 18.244 41.916 o
-7 7 1 80.949 76.493 27.215 17.853 o
-7 7 2 0.000 -1.257 15.024 62.639 o
-7 7 3 6.750 7.427 15.799 56.551 o
-7 7 4 2.643 0.188 15.997 55.242 o
-7 7 5 0.002 -4.639 16.040 54.955 o
-6 -10 1 2.453 0.252 15.418 59.474 o
-6 -10 2 13.885 -0.604 16.822 49.838 o
-6 -9 1 0.432 -0.381 12.386 92.165 o
-6 -9 2 1.511 -2.384 14.025 71.872 o
-6 -9 3 6.743 1.212 14.617 66.116 o
-6 -9 4 1.624 0.158 16.349 52.895 o
-6 -9 5 11.403 28.384 27.883 18.130 o
-6 -8 1 23.833 19.583 13.840 72.269 o
-6 -8 2 52.321 41.009 16.173 50.367 o
-6 -8 3 14.223 4.154 15.695 57.175 o
-6 -8 4 2.891 7.928 13.854 73.599 o
-6 -8 5 36.833 20.415 27.800 18.107 o
-6 -8 6 0.389 -12.188 18.867 39.718 o
-6 -8 7 9.480 19.201 23.375 25.814 o
-6 -7 1 138.311 128.715 20.493 24.886 o
-6 -7 2 35.161 16.899 12.286 89.588 o
-6 -7 3 3.694 -4.838 11.393 108.891 o
-6 -7 4 8.863 -4.531 11.747 102.252 o
-6 -7 5 32.009 27.431 14.634 63.773 o
-6 -7 6 8.125 3.673 17.531 45.947 o
-6 -7 7 0.076 1.336 19.869 35.814 o
-6 -7 8 27.835 33.059 25.045 22.288 o
-6 -7 9 1.622 17.030 23.876 24.785 o
-6 -6 1 2540.320 3016.550 51.040 0.229 o
-6 -6 2 251.266 283.830 17.991 16.042 o
-6 -6 3 53.319 58.063 11.713 87.464 o
-6 -6 4 4.946 -0.970 8.685 187.221 o
-6 -6 5 0.019 -1.368 8.639 189.448 o
-6 -6 6 18.183 15.416 10.261 131.281 o
-6 -6 7 27.788 21.146 12.507 87.415 o
-6 -6 8 8.977 9.040 13.264 80.058 o
-6 -6 9 33.680 44.857 16.329 50.857 o
-6 -6 10 56.603 87.189 21.715 27.845 o
-6 -5 1 44.864 35.964 8.881 151.834 o
-6 -5 2 261.603 261.757 16.494 17.081 o
-6 -5 3 0.289 -1.993 7.394 258.618 o
-6 -5 4 21.963 16.788 8.408 191.026 o
-6 -5 5 99.931 93.135 13.445 54.761 o
-6 -5 6 13.535 8.549 8.528 191.398 o
-6 -5 7 1.359 -5.064 7.860 228.822 o
-6 -5 8 14.387 28.551 14.610 65.334 o
-6 -5 9 13.685 29.207 15.107 61.181 o
-6 -5 10 3.722 15.317 14.707 65.229 o
-6 -5 11 1.407 5.295 14.670 65.678 o
-6 -4 1 1.717 1.362 5.696 435.501 o
-6 -4 2 140.534 147.503 13.446 40.811 o
-6 -4 3 132.920 134.249 13.573 43.028 o
-6 -4 4 799.411 920.250 32.050 2.095 o
-6 -4 5 823.217 899.222 29.585 2.104 o
-6 -4 6 1067.990 1300.090 36.466 1.180 o
-6 -4 7 0.387 2.061 8.185 211.017 o
-6 -4 8 21.603 24.360 11.962 96.045 o
-6 -4 9 45.486 35.164 13.453 72.383 o
-6 -4 10 6.055 9.867 12.908 84.634 o
-6 -4 11 4.719 11.416 14.723 65.110 o
-6 -4 12 174.303 225.472 30.632 11.444 o
-6 -3 1 10.108 4.634 5.866 404.373 o
-6 -3 2 6.596 4.959 6.358 347.204 o
-6 -3 3 136.424 143.880 13.289 42.433 o
-6 -3 4 6.131 4.763 6.637 319.083 o
-6 -3 5 2.459 -1.523 6.658 318.790 o
-6 -3 6 33.983 26.161 8.750 167.201 o
-6 -3 7 89.392 83.289 12.882 62.042 o
-6 -3 8 5.606 -3.865 7.811 231.295 o
-6 -3 9 0.012 -1.887 10.364 131.621 o
-6 -3 10 2.706 4.845 11.006 116.630 o
-6 -3 11 17.142 11.351 12.141 94.707 o
-6 -3 12 13.201 17.027 14.945 62.820 o
-6 -3 13 3.162 -4.495 15.404 59.575 o
-6 -2 1 73.757 36.414 7.544 161.733 o
-6 -2 2 177.110 222.421 13.830 28.788 o
-6 -2 3 5.334 6.678 6.229 361.813 o
-6 -2 4 526.904 590.107 22.206 4.825 o
-6 -2 5 2.544 2.570 6.855 300.515 o
-6 -2 6 127.432 169.229 15.430 35.322 o
-6 -2 7 2.244 6.995 7.970 222.173 o
-6 -2 8 629.150 736.847 27.438 3.256 o
-6 -2 9 303.660 198.397 86.373 1.757 o
-6 -2 10 2.265 6.410 11.081 115.044 o
-6 -2 11 104.990 116.430 22.206 23.996 o
-6 -2 12 0.278 -1.782 12.493 90.583 o
-6 -2 13 1.138 -2.442 13.141 81.877 o
-6 -2 14 10.718 6.094 15.230 60.774 o
-6 -1 1 2.109 2.117 4.693 640.808 o
-6 -1 2 18.970 10.118 5.528 433.112 o
-6 -1 3 44.481 61.493 8.923 141.344 o
-6 -1 4 30.627 17.084 6.726 278.499 o
-6 -1 5 98.042 97.945 11.602 66.511 o
-6 -1 6 1.503 4.957 7.056 283.652 o
-6 -1 7 12.219 9.072 7.835 226.570 o
-6 -1 8 15.698 12.098 8.777 179.547 o
-6 -1 9 53.127 49.729 10.911 100.278 o
-6 -1 10 23.325 14.927 11.445 105.195 o
-6 -1 11 140.600 165.594 23.439 19.383 o
-6 -1 12 0.504 -2.417 12.354 92.630 o
-6 -1 13 108.142 127.633 22.120 23.725 o
-6 -1 14 1.260 4.499 14.788 64.636 o
-6 0 1 193.569 217.575 18.447 21.101 o
-6 0 2 115.085 82.889 20.053 28.823 o
-6 0 3 41.265 25.875 9.013 153.951 o
-6 0 4 81.783 91.691 9.783 91.534 o
-6 0 5 35.559 27.855 7.568 213.846 o
-6 0 6 59.205 67.474 9.934 108.887 o
-6 0 7 24.270 17.641 7.990 208.542 o
-6 0 8 18.221 17.685 8.641 182.876 o
-6 0 9 11.209 10.807 7.931 221.291 o
-6 0 10 67.121 38.156 17.098 44.299 o
-6 0 11 0.687 5.417 11.406 108.632 o
-6 0 12 87.161 126.297 21.418 26.170 o
-6 0 13 15.250 17.531 19.201 38.133 o
-6 0 14 24.182 19.535 22.874 26.808 o
-6 1 1 99.346 96.159 14.696 48.031 o
-6 1 2 12.102 4.505 8.183 208.822 o
-6 1 3 18.757 6.085 7.661 234.086 o
-6 1 4 16.026 13.097 9.180 164.187 o
-6 1 5 0.566 -3.225 7.698 238.561 o
-6 1 6 5.931 -0.399 8.672 187.677 o
-6 1 7 64.168 67.931 14.043 60.953 o
-6 1 8 37.829 27.026 11.973 92.500 o
-6 1 9 36.510 23.794 11.672 97.713 o
-6 1 10 14.931 14.544 12.263 92.915 o
-6 1 11 371.688 243.584 204.199 0.332 o
-6 1 12 182.465 240.598 41.742 6.820 o
-6 1 13 46.522 20.704 19.201 37.172 o
-6 1 14 31.480 23.041 20.370 33.535 o
-6 2 1 199.142 239.989 22.664 16.047 o
-6 2 2 1.045 3.790 8.224 208.947 o
-6 2 3 1.744 6.906 8.105 214.889 o
-6 2 4 37.920 28.863 11.435 100.532 o
-6 2 5 220.454 250.757 21.203 16.048 o
-6 2 6 35.296 22.253 10.911 111.486 o
-6 2 7 29.218 13.389 10.736 117.907 o
-6 2 8 0.020 -2.920 9.697 150.365 o
-6 2 9 151.434 136.643 19.479 25.537 o
-6 2 10 146.584 143.562 22.018 21.526 o
-6 2 11 37.575 30.454 13.645 72.047 o
-6 2 12 0.614 1.002 18.533 41.162 o
-6 2 13 1.013 -0.501 17.865 44.297 o
-6 2 14 20.589 19.702 21.539 30.259 o
-6 3 1 272.975 274.395 22.843 12.527 o
-6 3 2 10.667 16.443 10.448 128.009 o
-6 3 3 15.081 10.443 9.207 163.926 o
-6 3 4 26.567 12.005 9.768 142.481 o
-6 3 5 18.921 12.021 10.153 134.225 o
-6 3 6 10.580 4.724 10.382 130.453 o
-6 3 7 63.292 42.840 13.288 69.837 o
-6 3 8 2.135 7.658 10.555 126.761 o
-6 3 9 3.123 0.121 12.015 97.919 o
-6 3 10 118.890 105.600 20.009 27.903 o
-6 3 11 115.660 121.206 20.303 26.968 o
-6 3 12 1.994 -5.014 13.636 76.033 o
-6 3 13 0.072 -5.510 18.533 41.162 o
-6 3 14 3.786 4.341 20.370 34.064 o
-6 4 1 254.148 266.104 23.624 12.866 o
-6 4 2 82.127 70.104 15.669 47.919 o
-6 4 3 265.333 273.011 26.433 11.035 o
-6 4 4 2.807 -0.733 9.366 161.135 o
-6 4 5 53.669 59.761 15.171 55.373 o
-6 4 6 123.291 111.170 18.636 30.555 o
-6 4 7 8.661 7.244 10.576 125.778 o
-6 4 8 4.830 5.971 11.153 113.468 o
-6 4 9 24.055 26.289 14.526 65.457 o
-6 4 10 28.167 24.999 13.708 72.922 o
-6 4 11 5.263 1.650 13.633 76.019 o
-6 4 12 23.956 26.493 16.467 51.198 o
-6 4 13 22.125 8.061 16.173 53.546 o
-6 4 14 59.406 69.625 28.217 17.071 o
-6 5 1 53.376 36.657 14.162 64.530 o
-6 5 2 57.714 35.302 12.795 76.754 o
-6 5 3 57.142 48.441 15.476 53.680 o
-6 5 4 10.589 0.710 12.272 93.611 o
-6 5 5 655.507 681.045 37.084 2.854 o
-6 5 6 78.255 56.622 16.378 45.724 o
-6 5 7 31.680 21.247 12.658 84.818 o
-6 5 8 43.178 31.998 14.498 63.455 o
-6 5 9 5.592 -5.259 12.278 93.710 o
-6 5 10 29.026 20.370 14.404 66.374 o
-6 5 11 3.447 5.835 13.453 78.058 o
-6 5 12 0.003 -10.841 14.348 68.675 o
-6 5 13 5.186 2.196 14.745 64.986 o
-6 6 1 51.181 49.789 16.163 50.115 o
-6 6 2 71.940 56.788 15.995 48.396 o
-6 6 3 23.926 15.351 13.694 73.976 o
-6 6 4 0.233 -1.760 11.618 104.747 o
-6 6 5 192.325 198.004 25.730 14.603 o
-6 6 6 90.946 86.924 19.244 32.464 o
-6 6 7 17.029 7.607 13.285 79.407 o
-6 6 8 71.626 80.614 19.017 34.752 o
-6 6 9 268.209 327.099 32.375 8.217 o
-6 6 10 108.316 112.599 22.708 23.049 o
-6 6 11 13.884 -0.512 14.953 63.038 o
-6 6 12 203.441 231.118 30.105 11.103 o
-6 7 1 24.896 26.234 14.280 67.606 o
-6 7 2 0.027 -11.181 12.141 95.913 o
-6 7 3 6.943 -2.599 13.458 77.992 o
-6 7 4 5.250 7.829 14.580 66.412 o
-6 7 5 36.358 24.064 15.423 57.403 o
-6 7 6 26.048 6.734 14.953 62.363 o
-6 7 7 20.145 13.899 15.380 59.111 o
-6 7 8 47.318 50.156 18.115 40.736 o
-6 7 9 9.592 16.369 18.163 42.709 o
-6 7 10 2.599 -2.225 15.690 57.424 o
-6 8 1 4.429 -2.642 17.116 48.248 o
-6 8 2 42.177 43.297 20.067 33.876 o
-6 8 3 0.105 -0.343 16.378 52.707 o
-6 8 4 8.406 -1.476 18.032 43.447 o
-6 8 5 0.590 -9.091 15.681 57.498 o
-6 8 6 46.839 36.154 19.345 36.305 o
-5 -10 1 55.630 59.178 19.893 33.508 o
-5 -10 2 32.848 29.251 18.494 40.379 o
-5 -10 3 4.067 -5.454 15.450 59.218 o
-5 -9 1 27.122 16.341 13.918 71.334 o
-5 -9 2 0.352 -2.538 13.160 81.632 o
-5 -9 3 0.006 -1.630 14.036 71.764 o
-5 -9 4 82.218 26.820 17.482 41.755 o
-5 -9 5 44.764 24.544 25.379 21.558 o
-5 -9 6 7.277 7.346 23.709 25.132 o
-5 -8 1 2.653 1.794 11.500 106.874 o
-5 -8 2 48.516 36.858 15.965 52.165 o
-5 -8 3 0.340 1.623 12.570 89.479 o
-5 -8 4 0.609 2.558 12.277 93.798 o
-5 -8 5 40.069 28.996 27.549 18.369 o
-5 -8 6 2.287 13.023 20.203 34.616 o
-5 -8 7 67.554 148.266 36.899 9.860 o
-5 -8 8 50.865 57.603 27.382 18.298 o
-5 -7 1 156.528 147.609 19.631 24.515 o
-5 -7 2 0.921 1.802 10.253 134.474 o
-5 -7 3 123.361 97.879 18.137 32.423 o
-5 -7 4 439.414 493.969 30.735 5.347 o
-5 -7 5 41.568 30.723 14.065 67.480 o
-5 -7 6 2.042 -5.596 11.032 116.160 o
-5 -7 7 21.442 13.023 18.867 39.406 o
-5 -7 8 15.842 10.686 19.368 37.528 o
-5 -7 9 9.287 17.531 21.038 31.860 o
-5 -7 10 0.128 -12.188 20.203 34.640 o
-5 -6 1 604.591 686.338 23.657 3.721 o
-5 -6 2 84.174 78.063 11.985 71.264 o
-5 -6 3 18.302 5.411 6.867 290.058 o
-5 -6 4 1.681 -0.800 7.381 259.467 o
-5 -6 5 58.846 45.234 10.117 111.944 o
-5 -6 6 3.106 0.503 8.077 216.567 o
-5 -6 7 17.877 17.260 11.619 102.795 o
-5 -6 8 4.743 0.419 12.570 89.432 o
-5 -6 9 2.540 6.705 13.263 80.320 o
-5 -6 10 5.435 14.825 15.400 59.466 o
-5 -6 11 5.165 8.782 15.044 62.380 o
-5 -5 1 2.188 -2.841 5.652 442.397 o
-5 -5 2 136.038 125.703 10.924 53.961 o
-5 -5 3 999.890 1067.610 29.479 1.512 o
-5 -5 4 538.076 550.011 22.212 4.912 o
-5 -5 5 25.592 14.097 7.848 216.051 o
-5 -5 6 12.650 14.660 7.973 217.506 o
-5 -5 7 21.694 15.531 9.507 151.202 o
-5 -5 8 15.651 6.938 11.604 103.979 o
-5 -5 9 11.900 12.689 13.223 80.310 o
-5 -5 10 0.472 4.200 13.691 75.416 o
-5 -5 11 18.835 17.293 14.935 62.624 o
-5 -5 12 65.328 78.641 29.052 16.002 o
-5 -4 1 64.648 57.548 8.802 129.769 o
-5 -4 2 262.684 245.271 15.112 18.508 o
-5 -4 3 7.879 3.678 5.831 411.689 o
-5 -4 4 185.083 189.921 14.405 28.831 o
-5 -4 5 11.086 5.747 6.595 319.864 o
-5 -4 6 25.220 21.042 8.344 190.457 o
-5 -4 7 195.106 168.091 15.517 27.091 o
-5 -4 8 6.668 7.230 7.768 232.807 o
-5 -4 9 80.372 68.822 16.326 45.019 o
-5 -4 10 57.095 52.562 14.800 57.920 o
-5 -4 11 9.396 12.113 12.862 85.017 o
-5 -4 12 16.186 7.488 14.419 67.538 o
-5 -4 13 28.364 48.733 18.238 41.261 o
-5 -3 1 61.080 64.637 8.629 133.473 o
-5 -3 2 311.334 314.085 14.896 13.954 o
-5 -3 3 38.796 28.307 7.061 235.759 o
-5 -3 4 4.609 5.358 5.962 395.581 o
-5 -3 5 5.905 2.412 5.969 394.835 o
-5 -3 6 299.076 304.128 16.612 13.997 o
-5 -3 7 152.601 146.243 14.283 36.459 o
-5 -3 8 43.910 31.469 11.906 91.465 o
-5 -3 9 235.383 257.397 23.251 13.878 o
-5 -3 10 0.189 -3.293 10.151 137.200 o
-5 -3 11 0.046 0.540 12.133 96.043 o
-5 -3 12 25.128 37.486 16.115 53.024 o
-5 -3 13 6.414 5.822 12.835 85.657 o
-5 -3 14 24.706 20.324 16.336 52.123 o
-5 -2 1 60.320 38.867 6.995 196.693 o
-5 -2 2 26.026 34.517 6.764 269.277 o
-5 -2 3 206.019 216.780 12.509 27.558 o
-5 -2 4 343.320 404.721 17.287 10.298 o
-5 -2 5 802.948 918.417 28.360 2.158 o
-5 -2 6 50.781 36.944 7.825 180.046 o
-5 -2 7 528.590 564.789 22.237 4.932 o
-5 -2 8 52.240 37.058 9.531 129.824 o
-5 -2 9 0.134 -0.570 7.389 258.969 o
-5 -2 10 169.920 205.784 23.730 17.002 o
-5 -2 11 168.047 169.408 22.289 19.442 o
-5 -2 12 50.364 83.008 17.378 42.530 o
-5 -2 13 136.518 150.796 23.318 20.034 o
-5 -2 14 3.098 -5.528 13.122 82.093 o
-5 -2 15 38.750 42.316 17.565 43.980 o
-5 -1 1 123.435 120.875 8.500 72.802 o
-5 -1 2 398.478 423.833 15.024 9.007 o
-5 -1 3 14.352 14.079 5.478 446.517 o
-5 -1 4 463.421 501.870 18.087 6.522 o
-5 -1 5 295.802 343.338 16.027 13.528 o
-5 -1 6 219.616 189.466 13.796 25.857 o
-5 -1 7 83.838 78.263 10.934 81.213 o
-5 -1 8 34.143 21.857 8.066 195.332 o
-5 -1 9 651.098 732.845 26.023 3.205 o
-5 -1 10 0.012 2.098 7.297 265.520 o
-5 -1 11 181.446 229.984 25.265 14.800 o
-5 -1 12 85.011 125.434 20.297 28.812 o
-5 -1 13 13.760 16.811 18.366 41.695 o
-5 -1 14 208.586 178.939 25.843 14.306 o
-5 -1 15 5.859 -2.194 14.272 69.365 o
-5 0 1 206.738 235.050 9.136 30.554 o
-5 0 2 4.853 -0.794 3.840 953.249 o
-5 0 3 5.490 3.455 4.347 740.674 o
-5 0 4 37.619 37.130 6.729 249.521 o
-5 0 5 197.093 181.743 11.314 33.102 o
-5 0 6 142.147 148.804 12.373 43.874 o
-5 0 7 21.270 23.266 7.317 246.115 o
-5 0 8 71.862 50.791 9.253 118.083 o
-5 0 9 36.963 30.426 8.739 164.043 o
-5 0 10 64.500 46.467 24.152 23.137 o
-5 0 11 0.127 -1.879 9.027 173.522 o
-5 0 12 141.352 143.892 30.471 12.940 o
-5 0 13 0.421 -0.322 11.393 108.932 o
-5 0 14 33.801 29.387 15.036 60.275 o
-5 0 15 23.390 23.914 16.330 52.136 o
-5 0 16 8.060 18.174 17.060 48.403 o
-5 1 1 0.008 5.433 6.496 334.835 o
-5 1 2 250.060 302.965 21.789 13.384 o
-5 1 3 542.653 470.412 12.675 6.034 o
-5 1 4 20.515 5.665 4.764 573.183 o
-5 1 5 641.103 635.042 19.654 3.820 o
-5 1 6 32.086 38.633 7.830 199.591 o
-5 1 7 12.420 13.072 6.560 318.956 o
-5 1 8 230.275 261.335 16.051 19.432 o
-5 1 9 56.814 56.863 10.369 105.722 o
-5 1 10 508.389 587.238 24.559 4.836 o
-5 1 11 130.192 99.209 57.804 4.089 o
-5 1 12 83.585 121.765 19.712 30.480 o
-5 1 13 3.924 4.948 11.672 103.663 o
-5 1 14 149.673 110.247 22.874 20.961 o
-5 1 15 1.849 -1.823 13.929 72.864 o
-5 1 16 25.904 21.691 16.076 53.693 o
-5 2 1 40.859 19.474 8.087 189.451 o
-5 2 2 8.260 3.133 6.954 290.303 o
-5 2 3 214.432 198.420 17.260 21.660 o
-5 2 4 0.000 -0.167 6.258 361.000 o
-5 2 5 118.575 107.975 9.548 71.197 o
-5 2 6 1.963 3.788 5.670 439.046 o
-5 2 7 50.726 35.807 7.956 176.094 o
-5 2 8 186.986 198.870 15.030 27.094 o
-5 2 9 1.103 0.658 7.338 262.507 o
-5 2 10 94.578 98.118 13.172 57.026 o
-5 2 11 8.968 3.021 8.223 207.859 o
-5 2 12 179.410 136.279 62.762 3.399 o
-5 2 13 60.528 61.404 16.313 47.743 o
-5 2 14 6.801 3.155 13.099 82.283 o
-5 2 15 26.435 17.030 21.539 30.190 o
-5 2 16 4.565 14.526 21.872 29.522 o
-5 3 1 36.699 32.031 10.330 121.119 o
-5 3 2 81.400 63.664 12.618 68.814 o
-5 3 3 368.902 349.732 22.716 8.934 o
-5 3 4 0.166 -1.045 7.378 259.716 o
-5 3 5 17.043 10.486 8.902 174.457 o
-5 3 6 160.549 171.582 19.116 24.196 o
-5 3 7 0.808 -2.467 8.087 216.196 o
-5 3 8 32.835 34.409 12.334 87.733 o
-5 3 9 6.499 1.932 9.033 172.832 o
-5 3 10 116.147 90.743 17.615 34.962 o
-5 3 11 208.658 214.033 23.398 15.590 o
-5 3 12 71.978 38.793 43.995 7.192 o
-5 3 13 189.172 213.883 37.400 8.244 o
-5 3 14 54.572 19.869 21.872 28.654 o
-5 3 15 23.393 22.540 22.373 28.002 o
-5 3 16 6.601 1.503 19.702 36.405 o
-5 4 1 11.673 11.161 9.127 167.549 o
-5 4 2 0.004 -0.334 8.501 195.664 o
-5 4 3 66.525 57.265 13.078 69.407 o
-5 4 4 465.423 508.804 29.094 5.207 o
-5 4 5 65.577 53.257 12.811 72.579 o
-5 4 6 0.684 4.250 9.291 163.727 o
-5 4 7 3.435 -0.027 8.845 180.611 o
-5 4 8 6.936 2.277 9.617 152.475 o
-5 4 9 23.904 27.291 12.985 81.394 o
-5 4 10 1.701 -0.921 10.684 123.845 o
-5 4 11 22.171 13.796 11.805 99.291 o
-5 4 12 32.830 21.409 14.064 69.094 o
-5 4 13 97.464 39.411 49.255 5.711 o
-5 4 14 14.211 1.336 20.036 35.150 o
-5 4 15 3.371 2.004 21.872 29.549 o
-5 5 1 3.505 0.998 9.307 163.121 o
-5 5 2 3.532 -2.535 9.263 164.696 o
-5 5 3 461.702 519.338 40.990 3.975 o
-5 5 4 2.998 13.687 11.274 110.921 o
-5 5 5 333.660 372.254 27.122 8.267 o
-5 5 6 5.830 3.995 9.723 149.217 o
-5 5 7 33.237 30.737 13.103 78.451 o
-5 5 8 194.666 195.193 23.118 16.781 o
-5 5 9 209.529 231.991 25.204 13.895 o
-5 5 10 82.898 84.686 18.240 36.318 o
-5 5 11 2.255 -4.651 11.153 113.652 o
-5 5 12 23.051 10.042 14.405 67.211 o
-5 5 13 3.878 -1.527 13.278 80.169 o
-5 5 14 0.041 -5.844 18.867 39.718 o
-5 5 15 112.886 127.729 36.399 9.835 o
-5 6 1 90.927 106.655 18.108 35.086 o
-5 6 2 16.159 8.201 10.145 135.419 o
-5 6 3 139.052 124.377 19.323 27.217 o
-5 6 4 0.465 -2.541 10.813 120.911 o
-5 6 5 30.995 15.880 11.618 100.669 o
-5 6 6 98.912 66.338 15.184 48.175 o
-5 6 7 187.261 213.819 24.378 15.598 o
-5 6 8 52.684 52.557 15.853 51.637 o
-5 6 9 64.329 65.299 17.063 43.493 o
-5 6 10 24.754 21.181 14.304 67.612 o
-5 6 11 7.635 0.344 15.945 55.560 o
-5 6 12 1.549 -1.684 13.690 75.433 o
-5 6 13 74.676 75.874 19.045 34.614 o
-5 6 14 20.956 8.849 17.354 46.587 o
-5 7 1 57.902 45.444 15.347 54.594 o
-5 7 2 27.605 27.422 13.600 73.980 o
-5 7 3 185.142 167.597 23.081 17.815 o
-5 7 4 3.629 8.488 12.049 97.233 o
-5 7 5 17.511 22.661 13.960 71.447 o
-5 7 6 227.453 267.699 27.980 11.277 o
-5 7 7 54.760 50.361 16.939 45.609 o
-5 7 8 267.021 276.041 29.631 9.619 o
-5 7 9 6.411 2.796 13.390 78.756 o
-5 7 10 20.784 17.717 14.165 69.373 o
-5 7 11 199.246 228.834 27.880 12.488 o
-5 7 12 0.152 0.685 16.165 54.108 o
-5 8 1 19.674 14.075 14.863 63.262 o
-5 8 2 5.169 8.621 14.509 67.061 o
-5 8 3 0.017 -3.350 13.327 79.604 o
-5 8 4 53.696 49.488 17.650 42.366 o
-5 8 5 3.275 -4.697 14.012 71.994 o
-5 8 6 24.293 9.946 14.800 63.653 o
-5 8 7 241.069 294.696 31.374 9.250 o
-5 8 8 106.509 117.594 22.653 23.112 o
-5 8 9 24.703 17.234 16.089 53.785 o
-5 8 10 1.902 -1.640 15.799 56.638 o
-5 9 2 17.455 15.357 17.282 46.978 o
-5 9 3 16.632 -1.387 15.819 56.274 o
-5 9 4 0.916 -9.368 15.225 60.996 o
-5 9 5 14.639 3.837 16.029 54.819 o
-4 -11 1 55.322 49.125 20.134 33.003 o
-4 -10 1 81.680 84.178 20.071 30.862 o
-4 -10 2 15.197 -0.297 15.377 59.582 o
-4 -10 3 6.134 5.619 14.478 67.359 o
-4 -10 4 15.419 17.364 26.214 20.513 o
-4 -9 1 17.489 19.234 13.515 76.301 o
-4 -9 2 35.723 31.894 14.675 62.845 o
-4 -9 3 55.292 23.280 15.154 57.518 o
-4 -9 4 9.273 10.754 12.595 88.688 o
-4 -9 5 85.631 65.215 19.849 31.813 o
-4 -9 6 44.750 28.718 23.542 24.943 o
-4 -9 7 18.366 11.521 21.706 29.876 o
-4 -8 1 226.747 238.151 24.786 13.520 o
-4 -8 2 33.263 14.536 12.390 88.679 o
-4 -8 3 131.076 136.492 20.293 25.469 o
-4 -8 4 14.829 12.903 13.381 78.249 o
-4 -8 5 51.051 31.660 25.629 21.008 o
-4 -8 6 11.304 14.359 21.872 29.477 o
-4 -8 7 27.197 32.892 23.041 26.291 o
-4 -8 8 10.711 9.684 20.871 32.393 o
-4 -8 9 16.360 5.844 22.540 27.755 o
-4 -7 1 385.336 412.037 36.983 5.378 o
-4 -7 2 217.137 254.515 24.752 13.588 o
-4 -7 3 585.237 604.280 31.923 3.663 o
-4 -7 4 1.370 7.220 9.727 149.298 o
-4 -7 5 53.793 34.554 10.648 107.437 o
-4 -7 6 30.138 13.163 9.204 157.829 o
-4 -7 7 43.163 39.027 14.301 64.654 o
-4 -7 8 1.282 2.009 12.198 95.001 o
-4 -7 9 26.178 17.513 15.107 60.782 o
-4 -7 10 2.439 13.594 15.605 57.984 o
-4 -6 1 19.326 7.726 6.209 349.223 o
-4 -6 2 1397.170 1650.530 35.413 0.741 o
-4 -6 3 701.723 699.247 24.019 3.098 o
-4 -6 4 37.653 28.973 8.537 170.978 o
-4 -6 5 22.697 17.075 8.171 201.153 o
-4 -6 6 6.761 3.867 7.830 229.577 o
-4 -6 7 145.157 164.660 21.172 22.268 o
-4 -6 8 11.575 12.546 12.228 93.838 o
-4 -6 9 16.732 10.081 12.972 83.170 o
-4 -6 10 4.286 17.379 13.869 73.273 o
-4 -6 11 7.526 -1.981 12.918 84.624 o
-4 -6 12 5.100 8.215 15.735 57.037 o
-4 -5 1 49.908 44.845 7.563 185.841 o
-4 -5 2 90.945 72.111 9.079 100.546 o
-4 -5 3 29.169 27.366 7.321 234.796 o
-4 -5 4 59.245 40.257 8.330 153.477 o
-4 -5 5 54.401 38.529 8.801 145.697 o
-4 -5 6 0.161 0.366 7.057 283.904 o
-4 -5 7 233.770 136.081 70.758 2.650 o
-4 -5 8 190.900 175.559 21.062 19.535 o
-4 -5 9 77.819 75.902 17.204 41.060 o
-4 -5 10 19.136 15.020 13.278 79.039 o
-4 -5 11 6.167 9.285 13.877 73.254 o
-4 -5 12 8.905 10.080 14.095 70.912 o
-4 -5 13 2.594 3.286 15.281 60.534 o
-4 -4 1 74.999 89.492 9.254 102.927 o
-4 -4 2 2.876 7.245 4.872 591.916 o
-4 -4 3 19.003 10.091 5.430 447.798 o
-4 -4 4 11.857 13.611 6.229 352.987 o
-4 -4 5 43.961 26.138 7.932 189.409 o
-4 -4 6 222.521 203.296 14.536 23.949 o
-4 -4 7 195.292 191.671 15.100 26.490 o
-4 -4 8 271.144 183.648 80.168 2.048 o
-4 -4 9 31.206 47.734 14.048 67.880 o
-4 -4 10 35.740 43.182 15.072 59.153 o
-4 -4 11 17.498 21.192 13.691 74.297 o
-4 -4 12 10.405 3.495 13.194 80.973 o
-4 -4 13 38.577 42.072 17.684 43.432 o
-4 -4 14 39.656 49.342 19.271 36.600 o
-4 -3 1 6.313 1.409 4.269 768.459 o
-4 -3 2 663.820 763.329 20.948 3.227 o
-4 -3 3 44.242 39.504 6.967 223.323 o
-4 -3 4 309.519 311.915 14.719 14.164 o
-4 -3 5 44.410 37.802 7.896 184.073 o
-4 -3 6 211.668 208.113 13.719 25.811 o
-4 -3 7 20.131 9.991 6.649 304.173 o
-4 -3 8 71.689 47.473 18.011 39.575 o
-4 -3 9 330.201 303.791 23.552 10.149 o
-4 -3 10 467.086 446.006 29.193 5.501 o
-4 -3 11 106.429 96.051 18.253 33.726 o
-4 -3 12 5.635 4.214 11.119 114.159 o
-4 -3 13 26.218 29.898 14.953 61.551 o
-4 -3 14 21.811 30.404 16.691 49.868 o
-4 -3 15 7.289 10.262 15.958 55.398 o
-4 -2 1 2.424 0.246 3.583 1099.060 o
-4 -2 2 300.493 270.040 12.181 16.982 o
-4 -2 3 508.428 657.641 19.195 4.880 o
-4 -2 4 606.628 627.096 19.204 4.130 o
-4 -2 5 158.232 163.021 11.696 41.085 o
-4 -2 6 1359.890 1644.130 33.459 0.773 o
-4 -2 7 0.491 -2.393 5.258 511.297 o
-4 -2 8 0.306 2.049 6.191 368.778 o
-4 -2 9 231.470 157.053 77.660 2.217 o
-4 -2 10 262.415 261.737 22.925 13.049 o
-4 -2 11 2.720 3.423 9.617 152.746 o
-4 -2 12 0.342 3.723 11.097 114.793 o
-4 -2 13 14.440 10.689 12.618 88.023 o
-4 -2 14 27.489 22.540 14.788 63.086 o
-4 -2 15 47.329 51.092 18.654 38.511 o
-4 -1 1 27.316 26.092 4.997 458.422 o
-4 -1 2 301.321 318.000 12.177 15.492 o
-4 -1 3 26.562 20.424 5.695 378.930 o
-4 -1 4 722.757 867.019 34.230 2.359 o
-4 -1 5 879.378 1008.530 24.270 1.886 o
-4 -1 6 172.841 174.273 11.575 37.425 o
-4 -1 7 47.643 41.381 8.138 170.187 o
-4 -1 8 105.239 102.433 11.105 66.811 o
-4 -1 9 17.917 10.960 7.159 265.643 o
-4 -1 10 202.782 138.914 74.970 2.401 o
-4 -1 11 0.069 -1.791 8.790 182.975 o
-4 -1 12 178.264 186.860 24.049 16.740 o
-4 -1 13 169.333 200.480 25.442 15.546 o
-4 -1 14 4.485 3.698 13.278 80.121 o
-4 -1 15 16.736 24.591 16.195 53.291 o
-4 -1 16 26.132 36.979 19.191 37.654 o
-4 0 1 0.002 0.012 2.755 1863.300 o
-4 0 2 4.744 11.010 3.866 922.422 o
-4 0 3 236.646 164.068 11.989 27.718 o
-4 0 4 49.983 35.405 6.090 263.723 o
-4 0 5 1621.740 1880.960 34.139 0.569 o
-4 0 6 23.194 15.762 5.580 408.421 o
-4 0 7 0.038 1.282 4.787 616.913 o
-4 0 8 75.951 59.459 9.004 116.505 o
-4 0 9 100.873 103.245 11.488 65.499 o
-4 0 10 1.804 4.649 6.588 325.325 o
-4 0 11 118.886 91.690 16.308 38.860 o
-4 0 12 372.539 468.435 30.845 6.203 o
-4 0 13 102.201 90.423 18.526 33.536 o
-4 0 14 2.033 -3.948 11.607 104.930 o
-4 0 15 19.115 28.245 15.343 59.062 o
-4 0 16 15.685 15.127 15.863 55.752 o
-4 1 1 834.412 851.687 28.621 2.159 o
-4 1 2 667.089 659.444 32.892 3.030 o
-4 1 3 170.771 177.963 8.525 44.734 o
-4 1 4 229.373 308.865 12.337 20.683 o
-4 1 5 324.835 409.635 15.124 11.396 o
-4 1 6 165.372 136.013 12.814 39.200 o
-4 1 7 5.626 7.195 5.803 416.046 o
-4 1 8 16.840 13.802 6.391 329.777 o
-4 1 9 181.031 178.284 13.690 31.369 o
-4 1 10 211.378 218.963 14.888 23.842 o
-4 1 11 275.660 185.979 82.570 1.935 o
-4 1 12 1568.540 1828.040 56.322 0.557 o
-4 1 13 208.553 243.020 25.792 13.361 o
-4 1 14 52.266 43.939 14.537 61.148 o
-4 1 15 181.848 250.215 27.772 12.724 o
-4 1 16 0.054 3.310 14.774 64.769 o
-4 1 17 6.246 2.716 14.800 64.489 o
-4 2 1 183.202 174.693 14.516 29.781 o
-4 2 2 151.482 118.661 14.359 38.578 o
-4 2 3 172.708 122.178 13.872 36.289 o
-4 2 4 25.634 16.862 4.827 514.387 o
-4 2 5 31.850 19.441 5.672 368.147 o
-4 2 6 167.667 192.512 11.445 36.987 o
-4 2 7 153.824 115.192 10.894 50.511 o
-4 2 8 26.068 32.742 7.640 217.966 o
-4 2 9 15.863 5.108 6.121 365.412 o
-4 2 10 2.414 0.693 6.439 340.737 o
-4 2 11 1146.330 1290.680 34.478 1.107 o
-4 2 12 114.005 97.462 45.229 6.603 o
-4 2 13 68.103 65.472 15.756 49.622 o
-4 2 14 21.616 7.141 12.069 95.557 o
-4 2 15 82.675 84.707 18.408 35.773 o
-4 2 16 4.677 1.416 14.944 63.281 o
-4 2 17 63.517 76.053 21.132 29.226 o
-4 3 1 310.817 288.427 18.947 12.785 o
-4 3 2 1.871 -0.100 6.018 390.304 o
-4 3 3 31.539 26.304 5.497 377.852 o
-4 3 4 706.314 721.625 19.247 3.157 o
-4 3 5 109.831 122.299 9.900 69.489 o
-4 3 6 15.561 15.537 6.349 334.483 o
-4 3 7 66.478 64.746 9.297 116.198 o
-4 3 8 10.180 8.038 6.484 330.526 o
-4 3 9 304.475 314.433 17.223 13.269 o
-4 3 10 27.780 22.337 8.599 178.025 o
-4 3 11 301.962 284.125 17.848 13.730 o
-4 3 12 82.255 66.412 21.536 27.619 o
-4 3 13 13.060 5.438 10.500 127.197 o
-4 3 14 11.637 10.481 12.879 84.714 o
-4 3 15 9.438 15.650 13.640 75.552 o
-4 3 16 314.124 399.866 32.290 7.084 o
-4 3 17 0.364 3.880 15.587 58.191 o
-4 4 1 183.349 173.168 10.446 38.011 o
-4 4 2 163.541 181.370 11.165 39.515 o
-4 4 3 152.072 143.878 10.295 49.264 o
-4 4 4 7.156 7.033 4.995 557.424 o
-4 4 5 32.788 26.145 6.974 251.452 o
-4 4 6 16.260 14.859 6.834 290.161 o
-4 4 7 40.536 38.446 8.335 171.668 o
-4 4 8 307.036 267.256 15.456 15.052 o
-4 4 9 17.007 21.353 8.566 185.704 o
-4 4 10 44.797 41.047 10.320 115.998 o
-4 4 11 49.335 34.916 10.317 115.388 o
-4 4 12 1.845 1.417 8.675 187.825 o
-4 4 13 1.206 -4.867 8.674 187.900 o
-4 4 14 5.891 7.546 12.553 89.528 o
-4 4 15 1.458 5.566 13.392 78.806 o
-4 4 16 8.041 1.016 14.972 63.001 o
-4 5 1 0.647 -3.059 7.361 260.909 o
-4 5 2 2.810 9.898 8.457 197.092 o
-4 5 3 85.580 78.255 13.872 56.888 o
-4 5 4 1.571 1.761 8.218 209.290 o
-4 5 5 556.903 563.906 29.525 4.146 o
-4 5 6 655.757 682.754 32.678 3.038 o
-4 5 7 44.103 27.497 11.186 103.048 o
-4 5 8 43.116 32.433 11.244 101.625 o
-4 5 9 47.311 27.428 11.625 95.159 o
-4 5 10 121.780 112.629 18.244 31.612 o
-4 5 11 126.203 105.059 17.468 33.632 o
-4 5 12 201.570 268.776 33.059 9.425 o
-4 5 13 25.535 23.405 14.099 69.377 o
-4 5 14 23.680 26.548 21.372 30.624 o
-4 5 15 89.241 104.688 30.722 13.914 o
-4 5 16 16.975 13.524 21.205 31.302 o
-4 6 1 0.518 -1.474 9.070 171.857 o
-4 6 2 18.365 18.328 10.364 128.354 o
-4 6 3 168.230 181.239 20.301 21.624 o
-4 6 4 19.570 15.885 10.744 119.644 o
-4 6 5 62.395 40.904 13.078 72.209 o
-4 6 6 96.418 74.773 15.903 44.531 o
-4 6 7 75.728 82.182 27.716 17.296 o
-4 6 8 1.171 2.690 9.909 143.966 o
-4 6 9 14.482 24.219 12.434 89.970 o
-4 6 10 155.112 151.008 20.554 23.016 o
-4 6 11 266.094 285.425 25.487 11.289 o
-4 6 12 50.434 32.150 14.935 59.157 o
-4 6 13 71.695 56.556 16.406 46.326 o
-4 6 14 78.573 27.883 25.546 20.686 o
-4 6 15 4.312 8.515 22.540 27.813 o
-4 7 1 7.420 -0.891 10.458 129.039 o
-4 7 2 8.864 9.645 11.743 102.024 o
-4 7 3 1.191 11.992 11.844 100.658 o
-4 7 4 200.925 233.681 24.978 14.308 o
-4 7 5 11.542 4.452 11.634 103.933 o
-4 7 6 269.827 247.483 23.716 12.611 o
-4 7 7 5.412 4.644 11.031 115.991 o
-4 7 8 65.847 81.940 17.278 41.621 o
-4 7 9 1.865 -1.438 12.049 97.374 o
-4 7 10 1.314 -2.614 12.513 90.295 o
-4 7 11 3.141 -0.887 13.420 78.485 o
-4 7 12 1.326 0.471 12.488 90.656 o
-4 7 13 1.421 3.089 14.522 67.035 o
-4 7 14 0.386 9.454 15.285 60.494 o
-4 8 1 25.772 22.047 14.166 68.780 o
-4 8 2 6.830 11.848 13.927 72.669 o
-4 8 3 92.175 89.389 19.680 31.081 o
-4 8 4 24.999 35.694 15.404 57.966 o
-4 8 5 17.200 18.416 13.863 72.618 o
-4 8 6 15.017 10.716 12.806 85.431 o
-4 8 7 190.060 185.501 25.338 15.194 o
-4 8 8 396.962 407.122 31.230 6.212 o
-4 8 9 27.924 36.797 16.799 48.763 o
-4 8 10 65.168 60.373 25.128 21.285 o
-4 8 11 5.180 -1.125 14.064 71.448 o
-4 8 12 0.734 -11.561 14.690 65.518 o
-4 9 1 27.287 12.934 16.308 52.354 o
-4 9 2 19.549 -0.679 14.468 67.104 o
-4 9 3 2.416 5.865 15.669 57.561 o
-4 9 4 13.143 10.562 18.700 40.289 o
-4 9 5 0.368 -7.180 21.205 31.444 o
-4 9 6 62.108 77.639 30.054 15.041 o
-4 9 7 84.001 97.174 30.722 14.037 o
-4 9 8 283.100 326.752 50.424 4.335 o
-4 9 9 360.331 426.598 51.926 3.641 o
-4 9 10 17.662 16.530 24.377 23.696 o
-3 -11 1 17.048 14.468 17.565 45.512 o
-3 -10 1 3.095 7.312 13.572 76.692 o
-3 -10 2 1.332 4.471 14.935 63.376 o
-3 -10 3 48.253 49.808 18.311 39.873 o
-3 -10 4 52.623 67.287 29.219 16.055 o
-3 -10 5 4.239 1.336 21.872 29.548 o
-3 -9 1 14.886 14.571 12.570 88.489 o
-3 -9 2 2.483 5.601 12.671 88.010 o
-3 -9 3 0.646 12.588 14.433 67.811 o
-3 -9 4 104.927 101.705 50.841 5.291 o
-3 -9 5 24.732 6.846 19.869 35.556 o
-3 -9 6 11.133 1.169 19.869 35.769 o
-3 -9 7 77.523 76.136 29.887 15.018 o
-3 -8 1 276.889 317.502 33.059 7.954 o
-3 -8 2 4.601 2.306 10.813 120.788 o
-3 -8 3 6.418 -0.581 8.674 187.565 o
-3 -8 4 134.561 104.135 18.295 30.712 o
-3 -8 5 210.430 119.494 130.985 0.812 o
-3 -8 6 11.173 8.181 18.199 42.579 o
-3 -8 7 24.861 20.203 20.036 34.837 o
-3 -8 8 8.819 7.513 19.535 36.993 o
-3 -8 9 7.208 21.205 24.043 24.410 o
-3 -7 1 75.981 90.968 16.613 42.946 o
-3 -7 2 48.287 44.472 7.937 174.699 o
-3 -7 3 25.011 14.241 7.681 225.401 o
-3 -7 4 833.687 882.213 29.122 2.107 o
-3 -7 5 76.675 62.617 11.729 78.704 o
-3 -7 6 262.480 182.763 78.921 2.116 o
-3 -7 7 46.893 47.223 14.182 64.540 o
-3 -7 8 11.171 2.468 12.216 94.397 o
-3 -7 9 0.863 -1.184 13.239 80.670 o
-3 -7 10 34.320 31.241 16.355 51.134 o
-3 -7 11 0.004 3.375 15.107 61.952 o
-3 -6 1 8.193 5.549 5.758 420.897 o
-3 -6 2 242.051 272.418 14.615 19.375 o
-3 -6 3 723.808 751.964 23.826 2.867 o
-3 -6 4 405.276 394.218 18.518 8.559 o
-3 -6 5 47.670 46.172 9.603 128.213 o
-3 -6 6 104.037 82.561 20.878 27.610 o
-3 -6 7 2.583 5.466 10.069 139.301 o
-3 -6 8 7.153 3.271 9.983 141.461 o
-3 -6 9 9.426 -0.238 10.736 122.325 o
-3 -6 10 122.768 133.514 21.098 24.602 o
-3 -6 11 28.411 16.895 14.974 61.706 o
-3 -6 12 3.857 -2.667 14.619 66.139 o
-3 -5 1 523.132 491.415 16.325 5.894 o
-3 -5 2 286.765 317.849 18.602 13.306 o
-3 -5 3 998.784 1165.300 28.211 1.440 o
-3 -5 4 93.637 83.295 9.940 85.780 o
-3 -5 5 17.655 10.082 6.494 321.141 o
-3 -5 6 87.170 78.138 10.551 83.753 o
-3 -5 7 9.280 2.847 7.010 285.316 o
-3 -5 8 240.350 261.333 24.958 12.630 o
-3 -5 9 161.101 107.305 17.889 29.070 o
-3 -5 10 9.136 6.338 10.978 116.788 o
-3 -5 11 10.717 7.538 12.504 89.999 o
-3 -5 12 3.465 -6.244 11.268 111.320 o
-3 -5 13 3.084 6.039 14.814 64.388 o
-3 -4 1 50.479 71.007 7.393 173.861 o
-3 -4 2 942.973 945.979 22.610 1.826 o
-3 -4 3 278.886 322.548 14.232 15.685 o
-3 -4 4 4.553 -1.319 4.845 600.409 o
-3 -4 5 1.081 -0.861 5.215 519.859 o
-3 -4 6 99.461 100.196 10.712 72.347 o
-3 -4 7 53.043 36.771 8.113 167.865 o
-3 -4 8 44.097 19.336 17.560 44.353 o
-3 -4 9 157.017 221.631 23.604 17.328 o
-3 -4 10 60.585 20.920 11.980 87.421 o
-3 -4 11 24.654 16.967 11.156 110.089 o
-3 -4 12 21.273 20.349 12.862 83.656 o
-3 -4 13 10.081 -4.542 12.049 97.137 o
-3 -4 14 9.190 13.043 15.011 62.498 o
-3 -4 15 8.101 13.222 14.587 66.201 o
-3 -3 1 76.951 72.731 7.102 146.127 o
-3 -3 2 88.333 82.706 7.701 117.848 o
-3 -3 3 191.131 180.710 10.348 35.986 o
-3 -3 4 602.520 645.578 19.498 4.076 o
-3 -3 5 236.351 221.497 12.686 23.741 o
-3 -3 6 18.269 18.273 5.892 377.740 o
-3 -3 7 114.939 112.447 11.118 61.665 o
-3 -3 8 0.611 2.021 5.650 442.802 o
-3 -3 9 275.772 253.930 21.307 13.607 o
-3 -3 10 130.553 123.070 18.362 30.065 o
-3 -3 11 177.837 173.192 21.763 19.478 o
-3 -3 12 15.544 14.071 11.445 106.446 o
-3 -3 13 10.078 5.456 11.844 100.368 o
-3 -3 14 3.279 -2.998 11.830 101.003 o
-3 -3 15 0.018 -2.166 14.192 70.195 o
-3 -2 1 53.954 40.614 5.518 280.846 o
-3 -2 2 85.891 91.957 7.296 121.927 o
-3 -2 3 264.268 300.354 12.394 18.286 o
-3 -2 4 396.470 410.402 15.034 9.230 o
-3 -2 5 14.998 29.198 6.193 340.585 o
-3 -2 6 37.642 31.074 6.638 260.517 o
-3 -2 7 460.703 463.336 17.368 6.962 o
-3 -2 8 43.624 52.696 8.326 162.557 o
-3 -2 9 110.399 52.917 36.051 10.341 o
-3 -2 10 18.439 11.552 10.185 133.573 o
-3 -2 11 13.687 15.100 11.500 105.612 o
-3 -2 12 1.523 5.912 10.791 121.349 o
-3 -2 13 69.418 86.873 18.949 34.910 o
-3 -2 14 10.095 6.106 13.508 77.215 o
-3 -2 15 0.181 -2.575 12.895 85.025 o
-3 -2 16 4.559 4.857 14.109 70.958 o
-3 -1 1 317.222 312.305 10.664 15.334 o
-3 -1 2 0.008 -1.391 3.137 1436.590 o
-3 -1 3 318.641 294.721 11.268 15.532 o
-3 -1 4 392.783 445.626 14.504 8.964 o
-3 -1 5 62.848 65.436 7.599 155.906 o
-3 -1 6 525.210 560.792 17.562 5.336 o
-3 -1 7 76.643 70.746 8.453 121.143 o
-3 -1 8 7.600 2.750 4.882 586.142 o
-3 -1 9 329.420 339.254 15.517 12.412 o
-3 -1 10 138.870 130.549 17.935 29.955 o
-3 -1 11 12.018 4.432 9.727 148.294 o
-3 -1 12 12.057 18.385 11.219 110.894 o
-3 -1 13 0.058 -1.834 10.798 121.250 o
-3 -1 14 9.436 -0.174 11.145 113.528 o
-3 -1 15 5.642 5.688 16.112 54.407 o
-3 -1 16 9.759 2.575 13.782 74.263 o
-3 -1 17 32.594 40.570 18.002 42.311 o
-3 0 1 1560.720 2011.540 60.512 0.516 o
-3 0 2 175.820 123.400 6.868 56.403 o
-3 0 3 4365.150 4693.910 42.395 0.086 o
-3 0 4 32.187 53.482 6.405 263.996 o
-3 0 5 185.987 179.301 9.555 38.698 o
-3 0 6 282.371 286.316 12.476 17.480 o
-3 0 7 389.726 399.602 15.406 9.483 o
-3 0 8 328.468 334.821 15.102 12.680 o
-3 0 9 0.015 6.726 5.444 476.316 o
-3 0 10 143.085 112.452 23.986 19.674 o
-3 0 11 461.776 478.789 27.974 5.532 o
-3 0 12 56.790 43.608 12.827 75.685 o
-3 0 13 18.240 13.167 11.238 110.023 o
-3 0 14 10.653 -2.784 10.424 129.627 o
-3 0 15 0.278 -4.691 12.327 93.044 o
-3 0 16 1.797 5.387 13.775 74.476 o
-3 0 17 20.263 10.816 15.927 55.221 o
-3 1 1 2494.710 2588.600 51.509 0.260 o
-3 1 2 20.210 9.811 2.995 1257.180 o
-3 1 3 3577.780 3957.150 51.108 0.124 o
-3 1 4 444.310 467.047 14.157 7.610 o
-3 1 5 51.928 23.856 5.267 333.091 o
-3 1 6 64.587 40.707 6.651 201.219 o
-3 1 7 30.514 46.855 7.217 225.936 o
-3 1 8 95.283 111.229 11.799 63.872 o
-3 1 9 23.171 21.192 6.666 291.213 o
-3 1 10 44.305 34.790 8.214 174.116 o
-3 1 11 341.671 256.092 119.920 0.932 o
-3 1 12 6.921 4.129 9.145 168.481 o
-3 1 13 26.989 21.454 11.643 100.484 o
-3 1 14 187.113 215.629 25.616 14.576 o
-3 1 15 19.576 12.104 11.923 97.832 o
-3 1 16 23.665 25.390 15.418 58.310 o
-3 1 17 7.126 0.751 15.466 59.056 o
-3 2 1 1941.730 2053.210 40.433 0.423 o
-3 2 2 1315.830 1246.360 40.485 0.930 o
-3 2 3 468.883 526.737 13.736 6.660 o
-3 2 4 18.226 7.025 4.100 763.784 o
-3 2 5 256.520 281.751 12.504 19.474 o
-3 2 6 565.419 562.760 35.478 3.677 o
-3 2 7 97.107 66.151 10.633 81.163 o
-3 2 8 240.349 210.732 15.225 21.327 o
-3 2 9 211.981 216.533 13.365 25.774 o
-3 2 10 53.057 48.009 9.164 134.147 o
-3 2 11 202.252 212.002 14.618 25.408 o
-3 2 12 225.631 130.306 68.971 2.793 o
-3 2 13 266.849 271.330 24.354 12.007 o
-3 2 14 168.282 185.730 23.793 17.410 o
-3 2 15 5.443 -1.780 11.861 100.416 o
-3 2 16 80.032 79.515 20.286 30.517 o
-3 2 17 9.020 18.287 15.995 55.010 o
-3 2 18 32.525 51.321 19.665 35.443 o
-3 3 1 932.449 986.055 36.904 1.627 o
-3 3 2 103.210 122.666 8.113 86.482 o
-3 3 3 1167.610 1330.670 23.500 1.116 o
-3 3 4 404.902 348.893 13.205 10.207 o
-3 3 5 29.640 10.396 5.177 453.528 o
-3 3 6 231.667 202.840 12.045 25.929 o
-3 3 7 15.064 18.008 6.001 371.098 o
-3 3 8 170.474 159.164 11.993 38.276 o
-3 3 9 287.185 254.100 15.011 16.746 o
-3 3 10 8.605 3.201 6.590 322.800 o
-3 3 11 560.865 553.254 24.540 4.514 o
-3 3 12 17.234 8.633 7.400 250.537 o
-3 3 13 233.304 260.947 23.677 13.621 o
-3 3 14 162.639 212.165 24.063 16.841 o
-3 3 15 258.157 304.665 28.547 9.938 o
-3 3 16 0.004 -10.853 11.924 99.433 o
-3 3 17 0.369 2.114 13.571 76.764 o
-3 4 1 403.568 418.120 15.261 8.911 o
-3 4 2 961.761 1008.150 22.812 1.709 o
-3 4 3 603.147 596.641 20.440 4.222 o
-3 4 4 173.184 185.055 10.204 39.405 o
-3 4 5 667.040 616.355 17.716 3.776 o
-3 4 6 137.137 156.440 11.408 47.534 o
-3 4 7 1249.000 1378.100 31.703 0.971 o
-3 4 8 24.382 17.842 7.079 261.275 o
-3 4 9 193.629 218.061 15.375 24.944 o
-3 4 10 1352.720 1607.610 37.984 0.776 o
-3 4 11 348.641 346.548 19.194 10.465 o
-3 4 12 74.989 73.705 12.349 71.547 o
-3 4 13 27.691 18.931 11.909 96.303 o
-3 4 14 12.751 8.635 11.910 98.943 o
-3 4 15 8.920 6.274 12.080 96.536 o
-3 4 16 108.151 150.912 24.436 19.671 o
-3 4 17 48.221 36.364 17.881 42.123 o
-3 5 1 221.344 232.322 13.337 24.013 o
-3 5 2 85.728 81.041 9.531 95.314 o
-3 5 3 8.968 1.966 5.207 514.655 o
-3 5 4 39.319 38.930 7.867 190.131 o
-3 5 5 511.022 510.443 19.198 5.686 o
-3 5 6 5.887 -0.333 5.876 407.957 o
-3 5 7 227.064 232.118 14.688 22.077 o
-3 5 8 255.358 286.588 17.161 16.293 o
-3 5 9 11.619 12.357 6.964 284.796 o
-3 5 10 745.796 801.246 28.500 2.546 o
-3 5 11 32.374 34.843 9.850 133.429 o
-3 5 12 17.698 18.552 9.607 148.947 o
-3 5 13 0.043 -0.601 8.618 190.376 o
-3 5 14 53.965 30.723 23.022 25.831 o
-3 5 15 45.137 38.155 14.803 60.418 o
-3 5 16 33.646 45.218 17.532 44.351 o
-3 5 17 100.232 84.562 22.827 23.789 o
-3 6 1 434.095 462.791 19.920 7.089 o
-3 6 2 74.679 73.597 10.457 91.697 o
-3 6 3 111.722 97.334 11.264 64.365 o
-3 6 4 313.908 344.873 17.685 12.126 o
-3 6 5 98.304 72.402 10.835 77.406 o
-3 6 6 413.530 470.845 20.742 7.253 o
-3 6 7 218.371 210.980 15.929 22.368 o
-3 6 8 494.180 577.071 23.765 5.096 o
-3 6 9 7.734 2.989 8.207 208.981 o
-3 6 10 85.601 81.759 12.596 65.349 o
-3 6 11 221.302 228.437 16.680 20.662 o
-3 6 12 76.727 71.157 12.876 66.913 o
-3 6 13 54.279 49.031 13.098 72.895 o
-3 6 14 70.189 80.962 15.284 50.900 o
-3 6 15 13.771 13.705 14.131 70.267 o
-3 6 16 6.811 8.996 16.189 53.852 o
-3 7 1 0.946 0.980 7.950 223.674 o
-3 7 2 0.109 -4.399 7.042 285.142 o
-3 7 3 50.990 37.535 9.498 131.196 o
-3 7 4 269.210 291.729 17.962 14.975 o
-3 7 5 29.994 24.980 9.216 154.602 o
-3 7 6 102.650 95.695 12.958 56.640 o
-3 7 7 224.799 248.188 17.322 19.128 o
-3 7 8 74.866 47.859 11.260 87.281 o
-3 7 9 3.644 5.185 9.008 173.949 o
-3 7 10 1.128 -2.833 9.036 173.161 o
-3 7 11 45.539 64.391 16.010 50.838 o
-3 7 12 37.565 27.915 13.914 69.592 o
-3 7 13 6.996 3.104 13.680 75.448 o
-3 7 14 0.957 -7.229 14.002 72.116 o
-3 7 15 0.474 0.351 14.344 68.713 o
-3 8 1 12.917 3.953 11.713 102.454 o
-3 8 2 55.634 42.697 15.258 55.622 o
-3 8 3 6.698 -5.985 10.791 121.256 o
-3 8 4 130.277 138.934 20.473 25.111 o
-3 8 5 8.391 -0.503 10.749 122.097 o
-3 8 6 10.915 -3.252 11.271 110.927 o
-3 8 7 33.545 27.948 14.610 63.806 o
-3 8 8 63.422 37.263 34.896 11.383 o
-3 8 9 14.147 6.355 12.301 92.778 o
-3 8 10 21.798 6.505 12.908 83.719 o
-3 8 11 27.270 -0.894 17.698 44.754 o
-3 8 12 6.979 -7.900 12.916 84.663 o
-3 8 13 29.544 16.600 25.295 21.919 o
-3 8 14 4.238 13.023 26.381 20.303 o
-3 9 1 0.226 9.135 13.381 78.926 o
-3 9 2 4.909 2.004 18.533 41.147 o
-3 9 3 19.844 12.689 20.537 33.327 o
-3 9 4 4.179 6.512 19.702 36.405 o
-3 9 5 18.516 25.713 22.874 26.839 o
-3 9 6 50.508 47.418 25.546 21.025 o
-3 9 7 25.777 1.169 21.706 29.851 o
-3 9 8 10.234 11.521 22.373 28.193 o
-3 9 9 0.046 -4.341 20.704 32.984 o
-3 9 10 65.530 61.610 29.386 15.762 o
-3 9 11 19.605 16.363 23.542 25.382 o
-3 9 12 8.424 5.510 21.372 30.924 o
-3 10 1 15.180 14.359 26.214 20.521 o
-3 10 2 254.782 241.266 43.244 5.944 o
-3 10 3 431.899 550.152 57.436 2.771 o
-3 10 4 1.831 2.504 22.540 27.826 o
-3 10 5 70.722 38.903 26.715 19.029 o
-3 10 6 30.977 24.544 25.379 21.724 o
-3 10 7 7.323 16.029 25.045 22.510 o
-3 10 8 6.719 10.519 25.546 21.648 o
-3 10 9 1.997 10.853 24.377 23.785 o
-2 -11 1 18.131 47.699 19.065 38.231 o
-2 -10 1 43.788 45.187 16.545 48.813 o
-2 -10 2 32.231 21.840 15.825 54.979 o
-2 -10 3 0.060 7.631 16.545 51.637 o
-2 -10 4 10.600 -8.024 15.208 61.022 o
-2 -10 5 28.075 36.733 26.047 20.604 o
-2 -9 1 15.361 13.260 12.445 90.269 o
-2 -9 2 90.788 88.435 19.848 30.755 o
-2 -9 3 4.744 3.800 13.519 77.290 o
-2 -9 4 0.006 -3.897 9.727 149.424 o
-2 -9 5 0.044 6.512 19.535 37.045 o
-2 -9 6 9.563 10.185 19.368 37.613 o
-2 -9 7 4.651 7.346 23.041 26.619 o
-2 -8 1 4.829 7.625 11.575 105.316 o
-2 -8 2 4.505 2.004 10.035 140.238 o
-2 -8 3 112.342 117.031 18.454 31.711 o
-2 -8 4 235.721 269.813 26.006 12.065 o
-2 -8 5 16.346 7.159 13.042 82.423 o
-2 -8 6 47.950 36.065 22.373 27.386 o
-2 -8 7 15.535 16.196 19.702 36.235 o
-2 -8 8 6.816 -16.863 18.199 42.665 o
-2 -8 9 4.829 11.855 20.537 33.489 o
-2 -7 1 2.114 2.580 5.786 421.781 o
-2 -7 2 156.517 139.415 13.506 38.521 o
-2 -7 3 1226.730 1306.000 33.337 1.020 o
-2 -7 4 195.241 197.801 16.387 24.350 o
-2 -7 5 34.441 26.614 9.404 146.276 o
-2 -7 6 96.428 66.281 34.712 11.173 o
-2 -7 7 77.407 66.901 15.808 48.055 o
-2 -7 8 11.625 13.279 12.355 91.892 o
-2 -7 9 5.167 6.018 12.809 86.041 o
-2 -7 10 87.376 119.760 21.939 25.268 o
-2 -7 11 19.693 14.553 16.771 49.800 o
-2 -6 1 118.325 112.765 9.698 69.253 o
-2 -6 2 352.763 352.134 16.337 11.083 o
-2 -6 3 267.024 276.614 15.052 17.259 o
-2 -6 4 159.111 180.595 14.415 32.715 o
-2 -6 5 4.934 5.791 6.790 305.242 o
-2 -6 6 47.796 35.218 9.610 131.181 o
-2 -6 7 21.038 11.960 10.490 125.489 o
-2 -6 8 30.995 17.044 11.356 105.048 o
-2 -6 9 136.847 152.924 22.527 21.052 o
-2 -6 10 2.451 3.023 11.472 107.389 o
-2 -6 11 2.857 7.625 13.502 77.487 o
-2 -6 12 63.022 56.233 19.183 35.529 o
-2 -6 13 0.126 -3.367 15.871 56.128 o
-2 -5 1 524.710 561.420 17.064 5.373 o
-2 -5 2 565.946 561.761 18.604 4.821 o
-2 -5 3 819.824 820.106 22.864 2.365 o
-2 -5 4 252.982 244.172 14.302 19.858 o
-2 -5 5 448.991 498.816 20.097 6.535 o
-2 -5 6 144.152 119.073 12.088 47.801 o
-2 -5 7 9.764 3.829 6.829 300.046 o
-2 -5 8 15.070 6.425 8.767 181.125 o
-2 -5 9 580.659 632.052 34.756 3.441 o
-2 -5 10 199.115 212.891 24.485 15.100 o
-2 -5 11 0.046 1.269 11.332 110.095 o
-2 -5 12 34.085 48.122 18.366 40.452 o
-2 -5 13 7.641 13.238 15.399 59.442 o
-2 -5 14 10.361 13.479 16.161 53.914 o
-2 -4 1 379.379 361.963 13.001 10.862 o
-2 -4 2 28.478 19.959 4.991 467.510 o
-2 -4 3 474.531 482.334 16.656 6.653 o
-2 -4 4 23.627 19.203 5.923 361.898 o
-2 -4 5 133.432 108.735 9.976 62.355 o
-2 -4 6 420.776 431.001 16.862 8.104 o
-2 -4 7 5.493 9.580 6.470 334.691 o
-2 -4 8 10.228 1.338 6.087 377.275 o
-2 -4 9 168.893 184.618 20.511 21.204 o
-2 -4 10 12.812 4.190 9.136 167.794 o
-2 -4 11 376.574 331.436 27.633 7.750 o
-2 -4 12 12.859 15.543 11.672 102.621 o
-2 -4 13 58.401 49.524 16.646 46.812 o
-2 -4 14 42.152 29.825 15.871 53.627 o
-2 -4 15 19.468 32.027 17.160 47.286 o
-2 -3 1 365.394 436.640 12.776 10.155 o
-2 -3 2 534.774 568.809 15.442 5.317 o
-2 -3 3 2670.310 3362.070 114.178 0.174 o
-2 -3 4 1998.140 2327.100 33.411 0.380 o
-2 -3 5 92.959 108.134 9.418 84.832 o
-2 -3 6 40.165 31.147 6.453 267.522 o
-2 -3 7 242.473 216.181 11.899 24.172 o
-2 -3 8 205.418 185.791 22.757 16.854 o
-2 -3 9 11.413 -0.407 7.344 259.858 o
-2 -3 10 363.951 363.966 32.224 6.690 o
-2 -3 11 268.362 278.185 25.022 11.542 o
-2 -3 12 157.527 159.209 22.162 20.373 o
-2 -3 13 0.055 2.290 11.500 106.907 o
-2 -3 14 19.365 16.593 13.554 75.817 o
-2 -3 15 25.285 45.856 17.001 47.539 o
-2 -3 16 71.265 100.118 23.569 23.231 o
-2 -2 1 692.285 722.398 22.181 3.145 o
-2 -2 2 74.479 74.583 6.567 160.330 o
-2 -2 3 327.640 326.849 11.712 14.040 o
-2 -2 4 1097.080 1184.190 21.491 1.315 o
-2 -2 5 1605.550 1656.650 28.890 0.637 o
-2 -2 6 61.096 69.064 9.302 118.305 o
-2 -2 7 111.974 98.422 8.344 86.561 o
-2 -2 8 180.927 195.768 20.787 19.843 o
-2 -2 9 153.504 164.956 19.702 24.002 o
-2 -2 10 53.745 44.307 12.327 81.851 o
-2 -2 11 0.368 -0.576 8.544 193.663 o
-2 -2 12 23.112 20.680 11.445 104.714 o
-2 -2 13 82.413 54.850 15.428 50.217 o
-2 -2 14 8.571 2.655 11.316 110.113 o
-2 -2 15 0.384 -0.667 11.750 102.406 o
-2 -2 16 4.857 -2.720 12.710 87.477 o
-2 -2 17 109.780 146.935 26.869 16.771 o
-2 -1 1 389.112 367.240 9.941 11.028 o
-2 -1 2 493.253 421.895 11.222 7.384 o
-2 -1 3 3348.060 3283.380 50.255 0.153 o
-2 -1 4 209.137 156.055 8.225 38.723 o
-2 -1 5 16.283 13.681 4.143 740.349 o
-2 -1 6 931.028 981.255 27.549 1.756 o
-2 -1 7 25.518 26.229 5.783 364.167 o
-2 -1 8 103.629 103.367 10.944 68.373 o
-2 -1 9 81.705 72.171 7.262 137.552 o
-2 -1 10 58.382 60.609 11.932 82.809 o
-2 -1 11 146.778 124.046 17.045 31.573 o
-2 -1 12 12.967 5.777 9.499 155.129 o
-2 -1 13 212.948 241.706 25.314 13.559 o
-2 -1 14 204.562 221.718 26.207 13.521 o
-2 -1 15 3.684 -1.274 11.305 110.583 o
-2 -1 16 20.076 25.839 14.598 65.148 o
-2 -1 17 8.094 4.034 14.662 65.656 o
-2 0 1 381.116 424.793 9.595 10.375 o
-2 0 2 1051.580 1148.900 17.103 1.438 o
-2 0 3 292.025 250.801 9.001 19.926 o
-2 0 4 399.000 318.029 10.881 11.387 o
-2 0 5 438.502 489.406 13.758 7.549 o
-2 0 6 0.031 0.981 3.448 1188.920 o
-2 0 7 460.773 441.832 14.525 7.492 o
-2 0 8 41.041 36.264 6.127 281.833 o
-2 0 9 369.309 361.607 13.400 11.122 o
-2 0 10 31.171 23.528 6.142 318.661 o
-2 0 11 134.119 121.451 16.541 34.438 o
-2 0 12 214.313 264.916 24.970 13.373 o
-2 0 13 192.599 178.564 21.602 18.770 o
-2 0 14 3.360 2.038 10.695 123.528 o
-2 0 15 1.498 -1.173 10.909 118.799 o
-2 0 16 10.088 6.846 12.422 91.233 o
-2 0 17 45.469 26.881 15.466 56.167 o
-2 0 18 6.479 6.696 16.444 52.217 o
-2 1 1 3806.620 3791.630 43.378 0.119 o
-2 1 2 4798.470 5069.090 54.268 0.072 o
-2 1 3 2215.090 2101.170 27.846 0.360 o
-2 1 4 359.221 367.288 18.842 9.970 o
-2 1 5 255.164 221.668 10.094 24.165 o
-2 1 6 789.209 891.252 25.662 2.296 o
-2 1 7 5.194 -0.644 3.587 1090.420 o
-2 1 8 744.465 869.687 21.610 2.578 o
-2 1 9 3.292 -0.541 4.235 786.562 o
-2 1 10 40.569 37.831 7.414 208.740 o
-2 1 11 33.158 19.773 11.672 98.933 o
-2 1 12 345.572 333.998 24.378 9.169 o
-2 1 13 1042.370 1143.140 45.480 1.233 o
-2 1 14 26.273 37.734 13.977 69.751 o
-2 1 15 115.354 114.942 20.241 27.324 o
-2 1 16 178.850 196.445 27.063 14.008 o
-2 1 17 30.020 27.056 15.933 54.231 o
-2 1 18 17.743 32.617 16.551 50.836 o
-2 2 1 2737.820 2632.940 72.898 0.219 o
-2 2 2 1323.840 1188.710 18.544 1.038 o
-2 2 3 1192.480 1462.770 33.061 0.979 o
-2 2 4 244.996 202.620 9.669 26.875 o
-2 2 5 14.634 9.904 4.376 688.645 o
-2 2 6 405.447 368.031 13.720 9.807 o
-2 2 7 141.607 138.576 10.241 53.289 o
-2 2 8 0.900 -2.958 3.979 892.802 o
-2 2 9 13.014 6.145 5.040 536.800 o
-2 2 10 43.951 42.080 7.954 180.102 o
-2 2 11 32.823 18.029 6.917 261.068 o
-2 2 12 133.553 74.346 44.538 6.769 o
-2 2 13 6.614 0.419 9.617 152.586 o
-2 2 14 34.231 26.760 12.185 90.249 o
-2 2 15 15.669 15.650 12.773 85.616 o
-2 2 16 179.492 242.752 27.909 12.790 o
-2 2 17 64.899 77.171 19.300 34.391 o
-2 2 18 8.294 5.092 14.640 65.838 o
-2 3 1 498.047 503.037 14.098 6.353 o
-2 3 2 72.665 60.908 6.535 174.420 o
-2 3 3 104.023 96.740 7.512 100.844 o
-2 3 4 199.979 174.976 9.573 36.278 o
-2 3 5 742.044 694.471 18.995 3.047 o
-2 3 6 481.137 571.368 38.216 3.948 o
-2 3 7 554.868 683.038 20.582 4.256 o
-2 3 8 49.190 37.819 7.151 208.331 o
-2 3 9 4.154 3.674 4.490 696.822 o
-2 3 10 107.181 81.199 10.231 77.068 o
-2 3 11 5.848 3.040 5.911 402.363 o
-2 3 12 5.360 4.917 6.648 318.347 o
-2 3 13 123.184 138.807 19.453 27.602 o
-2 3 14 2.494 8.254 9.697 150.112 o
-2 3 15 128.831 141.526 21.544 23.261 o
-2 3 16 0.349 -2.743 12.303 93.403 o
-2 3 17 187.735 253.364 29.634 11.450 o
-2 3 18 74.416 92.684 21.963 26.427 o
-2 4 1 237.588 212.429 10.789 26.048 o
-2 4 2 1016.440 1066.150 23.368 1.536 o
-2 4 3 53.072 42.160 6.436 230.827 o
-2 4 4 425.655 434.132 15.592 8.157 o
-2 4 5 1354.080 1367.520 27.891 0.897 o
-2 4 6 214.858 253.595 13.389 23.551 o
-2 4 7 246.716 213.306 12.503 23.302 o
-2 4 8 152.818 184.591 12.251 38.544 o
-2 4 9 36.039 29.830 7.633 209.075 o
-2 4 10 308.036 294.337 16.582 13.828 o
-2 4 11 81.731 59.942 12.396 71.163 o
-2 4 12 27.389 19.562 8.793 171.789 o
-2 4 13 437.800 352.054 141.969 0.657 o
-2 4 14 5.265 0.134 10.555 126.790 o
-2 4 15 91.672 99.802 18.699 33.507 o
-2 4 16 23.739 29.495 14.094 69.308 o
-2 4 17 9.084 0.698 12.827 85.768 o
-2 4 18 9.539 18.685 16.422 52.179 o
-2 5 1 557.908 641.007 20.243 4.428 o
-2 5 2 207.700 223.212 12.184 27.388 o
-2 5 3 378.764 382.163 15.624 9.989 o
-2 5 4 198.136 190.169 12.098 30.971 o
-2 5 5 18.850 10.869 5.792 396.374 o
-2 5 6 433.044 429.999 17.618 7.746 o
-2 5 7 320.438 304.491 15.495 13.516 o
-2 5 8 49.730 40.350 8.416 159.849 o
-2 5 9 340.017 304.657 16.864 12.201 o
-2 5 10 43.983 45.019 9.775 126.795 o
-2 5 11 3.158 1.019 7.068 282.742 o
-2 5 12 701.374 825.945 29.635 2.639 o
-2 5 13 568.566 614.010 26.937 4.050 o
-2 5 14 125.355 86.669 43.011 7.241 o
-2 5 15 22.825 13.132 12.879 83.667 o
-2 5 16 0.784 0.458 12.646 88.404 o
-2 5 17 1.142 3.609 13.099 82.390 o
-2 5 18 0.117 -6.942 14.643 65.935 o
-2 6 1 127.208 106.278 11.124 58.651 o
-2 6 2 19.908 12.577 6.716 297.113 o
-2 6 3 61.461 72.351 9.958 105.873 o
-2 6 4 2.291 1.663 5.918 403.286 o
-2 6 5 31.937 29.768 7.496 220.551 o
-2 6 6 250.733 260.525 15.330 18.637 o
-2 6 7 5.365 1.599 6.068 382.579 o
-2 6 8 436.644 409.312 18.812 7.695 o
-2 6 9 9.466 3.204 7.268 265.433 o
-2 6 10 443.291 456.925 25.831 6.161 o
-2 6 11 119.398 135.392 15.426 38.817 o
-2 6 12 170.430 192.146 18.168 24.116 o
-2 6 13 42.576 38.416 11.988 89.777 o
-2 6 14 35.682 24.370 10.891 111.435 o
-2 6 15 0.531 -2.928 12.123 96.192 o
-2 6 16 0.065 -1.670 12.751 86.962 o
-2 6 17 1.438 9.792 15.761 56.883 o
-2 7 1 0.067 0.686 6.814 304.496 o
-2 7 2 42.682 55.242 10.082 118.347 o
-2 7 3 43.493 21.337 7.828 196.748 o
-2 7 4 34.545 21.857 8.243 187.495 o
-2 7 5 1.888 -1.304 6.859 300.421 o
-2 7 6 100.136 93.901 12.218 62.194 o
-2 7 7 20.730 15.901 7.973 212.509 o
-2 7 8 232.265 233.613 16.531 19.835 o
-2 7 9 667.183 798.909 28.260 2.884 o
-2 7 10 271.908 300.016 18.835 14.182 o
-2 7 11 3.365 4.401 8.461 197.182 o
-2 7 12 50.926 42.465 12.051 86.209 o
-2 7 13 0.109 -1.543 10.093 138.799 o
-2 7 14 1.179 -10.016 10.849 120.125 o
-2 7 15 0.045 0.216 11.061 115.564 o
-2 7 16 0.608 -13.216 14.486 67.378 o
-2 8 1 8.053 -1.222 7.599 243.841 o
-2 8 2 4.584 -2.234 7.528 249.125 o
-2 8 3 188.628 142.835 25.798 15.546 o
-2 8 4 0.291 -6.561 8.173 211.680 o
-2 8 5 183.121 144.803 54.535 4.405 o
-2 8 6 52.525 30.557 19.677 35.017 o
-2 8 7 14.043 9.058 9.744 146.986 o
-2 8 8 218.946 146.566 72.143 2.565 o
-2 8 9 364.176 266.514 114.512 1.009 o
-2 8 10 29.900 44.607 15.877 53.986 o
-2 8 11 2.627 -9.706 11.830 101.013 o
-2 8 12 13.897 16.254 15.366 59.438 o
-2 8 13 1.097 -3.401 14.380 68.367 o
-2 8 14 0.532 -6.094 15.348 60.019 o
-2 8 15 26.166 27.556 18.991 38.588 o
-2 9 1 3.771 3.186 13.091 82.455 o
-2 9 2 13.149 4.301 12.390 91.598 o
-2 9 3 112.427 145.494 22.033 23.211 o
-2 9 4 1.171 4.540 12.229 94.517 o
-2 9 5 30.254 22.692 13.736 72.538 o
-2 9 6 4.008 11.150 12.929 84.413 o
-2 9 7 118.586 113.921 20.477 26.652 o
-2 9 8 589.452 701.030 38.390 3.033 o
-2 9 9 220.368 300.539 30.129 10.075 o
-2 9 10 81.340 97.385 21.373 27.304 o
-2 9 11 0.372 0.209 13.065 82.827 o
-2 9 12 2.777 3.673 21.539 30.471 o
-2 9 13 13.793 14.526 24.043 24.390 o
-2 9 14 6.261 5.510 28.217 17.751 o
-2 10 1 75.724 67.454 28.217 16.843 o
-2 10 2 57.587 78.307 30.722 14.463 o
-2 10 3 4.800 -2.338 22.206 28.666 o
-2 10 4 6.588 2.504 22.874 27.010 o
-2 10 5 28.508 12.188 22.206 28.422 o
-2 10 6 40.413 41.575 25.713 20.956 o
-2 10 7 0.620 4.007 20.704 32.982 o
-2 10 8 0.822 -6.011 21.539 30.476 o
-2 10 9 4.380 7.847 23.041 26.619 o
-2 10 10 4.381 2.671 24.043 24.453 o
-2 10 11 0.578 -5.343 24.043 24.458 o
-1 -11 1 3.780 3.731 16.705 50.642 o
-1 -10 1 4.027 0.351 14.237 69.734 o
-1 -10 2 1.254 1.629 14.213 69.978 o
-1 -10 3 6.075 0.149 15.496 58.842 o
-1 -10 4 0.998 1.728 16.288 53.293 o
-1 -10 5 0.956 -6.512 20.203 34.639 o
-1 -9 1 252.666 323.889 29.707 9.409 o
-1 -9 2 58.482 44.538 18.784 37.568 o
-1 -9 3 0.556 4.270 12.289 93.604 o
-1 -9 4 15.868 11.477 11.082 113.563 o
-1 -9 5 46.758 41.074 22.874 26.203 o
-1 -9 6 18.455 3.673 21.038 31.838 o
-1 -9 7 38.635 35.230 27.215 18.799 o
-1 -8 1 631.989 809.353 39.132 2.614 o
-1 -8 2 194.249 222.034 22.716 16.591 o
-1 -8 3 51.654 37.430 13.420 71.418 o
-1 -8 4 53.699 46.094 11.391 93.629 o
-1 -8 5 15.572 13.431 9.640 149.257 o
-1 -8 6 24.372 17.777 11.647 101.239 o
-1 -8 7 23.815 37.248 17.698 44.220 o
-1 -8 8 0.693 -6.877 12.710 87.522 o
-1 -8 9 0.459 -1.518 15.168 61.453 o
-1 -7 1 8.802 8.015 6.724 308.688 o
-1 -7 2 92.770 84.146 11.186 74.132 o
-1 -7 3 2.007 -4.223 6.505 334.017 o
-1 -7 4 603.667 667.131 25.503 3.702 o
-1 -7 5 145.731 152.745 15.569 33.635 o
-1 -7 6 41.846 29.363 11.182 103.531 o
-1 -7 7 0.013 -1.853 9.826 146.443 o
-1 -7 8 215.888 280.870 32.391 9.381 o
-1 -7 9 5.435 2.082 12.810 86.074 o
-1 -7 10 3.110 6.431 14.800 64.508 o
-1 -7 11 11.462 20.665 15.314 59.849 o
-1 -6 1 34.137 29.949 6.864 253.304 o
-1 -6 2 0.587 -1.314 5.323 498.918 o
-1 -6 3 1.640 0.665 5.506 466.102 o
-1 -6 4 287.976 275.283 15.690 15.716 o
-1 -6 5 13.464 11.622 6.948 284.973 o
-1 -6 6 71.202 63.033 11.014 88.713 o
-1 -6 7 1.816 0.633 6.551 329.350 o
-1 -6 8 8.081 -5.250 10.430 129.679 o
-1 -6 9 119.112 158.443 22.590 21.678 o
-1 -6 10 8.882 -3.435 12.642 88.308 o
-1 -6 11 3.829 -1.312 11.563 105.705 o
-1 -6 12 0.441 -3.723 13.313 79.777 o
-1 -6 13 13.606 20.913 16.336 52.568 o
-1 -5 1 89.002 85.834 8.478 104.996 o
-1 -5 2 134.696 137.223 11.880 48.716 o
-1 -5 3 981.732 1161.970 27.414 1.479 o
-1 -5 4 90.248 104.086 10.350 78.484 o
-1 -5 5 77.360 72.325 9.643 101.367 o
-1 -5 6 153.613 154.136 13.227 38.534 o
-1 -5 7 582.566 409.673 106.113 1.048 o
-1 -5 8 2.181 5.259 8.619 190.126 o
-1 -5 9 12.237 9.949 10.982 116.207 o
-1 -5 10 31.936 25.431 13.479 74.857 o
-1 -5 11 12.715 2.355 11.186 112.365 o
-1 -5 12 86.833 111.032 30.054 14.481 o
-1 -5 13 2.569 4.285 14.166 70.426 o
-1 -5 14 1.826 -1.436 14.002 72.112 o
-1 -4 1 489.238 505.406 14.991 6.396 o
-1 -4 2 621.428 743.816 19.432 3.591 o
-1 -4 3 616.653 730.134 19.687 3.659 o
-1 -4 4 277.909 245.538 12.532 19.206 o
-1 -4 5 1202.080 1274.930 27.129 1.092 o
-1 -4 6 102.742 105.842 10.398 72.314 o
-1 -4 7 349.877 366.388 15.977 11.043 o
-1 -4 8 29.945 10.112 7.849 214.148 o
-1 -4 9 61.182 63.914 14.026 62.008 o
-1 -4 10 3.507 4.388 8.852 180.150 o
-1 -4 11 179.036 189.883 23.181 17.495 o
-1 -4 12 154.713 171.786 23.624 18.435 o
-1 -4 13 2.480 2.005 11.145 113.781 o
-1 -4 14 0.277 0.869 12.751 86.964 o
-1 -4 15 5.665 4.838 14.994 62.819 o
-1 -3 1 1452.050 1566.230 22.452 0.763 o
-1 -3 2 533.160 464.482 15.069 6.041 o
-1 -3 3 4922.960 5369.800 47.775 0.067 o
-1 -3 4 62.273 47.283 6.348 211.277 o
-1 -3 5 1550.000 1642.920 54.827 0.607 o
-1 -3 6 242.977 252.435 11.564 22.607 o
-1 -3 7 0.377 2.648 4.454 712.356 o
-1 -3 8 37.454 27.852 6.058 305.911 o
-1 -3 9 125.989 147.683 18.690 28.657 o
-1 -3 10 29.300 21.520 10.339 125.463 o
-1 -3 11 37.063 36.694 12.272 87.454 o
-1 -3 12 18.934 5.954 11.030 114.576 o
-1 -3 13 5.997 8.479 11.790 101.431 o
-1 -3 14 11.111 10.387 12.642 87.937 o
-1 -3 15 35.803 36.545 17.045 46.959 o
-1 -3 16 7.732 20.457 16.454 51.998 o
-1 -2 1 11683.600 11901.800 74.392 0.013 o
-1 -2 2 5413.840 5533.920 123.061 0.055 o
-1 -2 3 642.376 697.220 25.534 3.371 o
-1 -2 4 1480.530 1581.460 22.836 0.739 o
-1 -2 5 2675.010 3100.800 48.348 0.212 o
-1 -2 6 450.813 534.252 13.492 6.926 o
-1 -2 7 474.715 497.926 24.081 5.726 o
-1 -2 8 108.414 102.674 13.842 49.844 o
-1 -2 9 411.828 428.219 24.674 6.992 o
-1 -2 10 49.906 38.432 11.660 92.299 o
-1 -2 11 211.131 190.535 21.190 17.950 o
-1 -2 12 209.568 232.520 24.687 14.247 o
-1 -2 13 18.667 14.243 11.027 114.025 o
-1 -2 14 2.361 -2.746 9.903 144.148 o
-1 -2 15 9.331 14.482 13.681 75.134 o
-1 -2 16 0.655 0.924 13.194 81.218 o
-1 -2 17 1.916 -8.113 13.198 81.165 o
-1 -1 1 87.538 73.283 4.163 193.789 o
-1 -1 2 5860.500 5961.230 90.935 0.049 o
-1 -1 3 724.531 696.837 13.098 3.270 o
-1 -1 4 821.283 783.114 22.049 2.441 o
-1 -1 5 75.111 69.280 5.406 194.531 o
-1 -1 6 984.891 1034.460 42.493 1.422 o
-1 -1 7 0.625 2.535 5.335 496.463 o
-1 -1 8 12.735 10.347 6.513 324.407 o
-1 -1 9 45.904 35.045 9.697 130.262 o
-1 -1 10 2.607 3.673 7.084 281.357 o
-1 -1 11 776.706 772.123 48.587 1.953 o
-1 -1 12 225.166 271.421 23.945 13.554 o
-1 -1 13 35.028 37.524 13.097 77.697 o
-1 -1 14 12.791 12.188 10.980 116.038 o
-1 -1 15 20.230 19.366 13.241 79.183 o
-1 -1 16 48.013 32.813 15.879 52.930 o
-1 -1 17 1.790 2.772 13.674 75.599 o
-1 0 1 1286.030 1195.700 12.738 1.091 o
-1 0 2 89.296 95.379 4.525 160.369 o
-1 0 3 665.890 599.207 11.225 4.053 o
-1 0 4 131.977 96.817 5.389 96.567 o
-1 0 5 1414.770 1520.500 20.306 0.809 o
-1 0 6 130.413 123.051 6.707 79.485 o
-1 0 7 799.552 915.769 17.346 2.355 o
-1 0 8 21.352 17.948 6.965 272.817 o
-1 0 9 73.054 60.764 14.109 59.493 o
-1 0 10 231.239 264.994 19.715 16.327 o
-1 0 11 654.393 704.315 32.400 3.005 o
-1 0 12 19.727 5.284 9.054 168.754 o
-1 0 13 437.520 480.582 61.861 2.578 o
-1 0 14 184.020 182.081 23.422 17.210 o
-1 0 15 14.598 13.217 12.422 90.677 o
-1 0 16 10.865 5.025 12.141 95.495 o
-1 0 17 29.960 15.080 14.311 67.365 o
-1 0 18 0.050 4.289 13.671 75.643 o
-1 1 1 1678.540 1653.230 16.824 0.617 o
-1 1 3 6894.200 6817.540 42.228 0.037 o
-1 1 4 14.254 9.440 3.282 1171.070 o
-1 1 5 128.305 99.306 6.825 87.913 o
-1 1 6 362.780 327.893 11.405 12.502 o
-1 1 7 9.349 3.252 3.547 1086.170 o
-1 1 8 436.909 421.692 13.668 8.315 o
-1 1 9 970.565 1069.200 21.591 1.637 o
-1 1 10 624.906 635.120 18.186 4.000 o
-1 1 11 10.507 10.938 5.543 446.809 o
-1 1 12 323.905 315.827 22.661 10.466 o
-1 1 13 638.824 680.019 33.869 3.071 o
-1 1 14 22.620 4.714 10.326 129.859 o
-1 1 15 1.066 2.722 10.032 140.458 o
-1 1 16 108.701 95.891 20.560 27.656 o
-1 1 17 1.580 1.492 12.219 94.682 o
-1 1 18 0.029 1.508 13.095 82.449 o
-1 2 1 902.596 986.512 15.984 1.941 o
-1 2 2 4544.530 4560.290 36.353 0.083 o
-1 2 3 434.870 503.170 14.498 7.402 o
-1 2 4 127.304 135.742 7.546 72.744 o
-1 2 5 3.034 0.603 3.078 1486.370 o
-1 2 6 252.478 231.342 10.737 23.401 o
-1 2 7 328.758 375.574 13.970 12.213 o
-1 2 8 467.415 553.066 17.514 6.139 o
-1 2 9 0.018 -1.835 4.277 773.024 o
-1 2 10 7.176 3.969 5.149 527.343 o
-1 2 11 55.356 65.326 8.892 132.121 o
-1 2 12 25.777 14.497 6.658 292.973 o
-1 2 13 164.197 149.062 19.358 24.364 o
-1 2 14 421.481 437.782 28.985 6.096 o
-1 2 15 20.970 11.385 11.805 99.629 o
-1 2 16 49.753 42.571 15.840 52.540 o
-1 2 17 0.113 -1.524 12.672 88.052 o
-1 2 18 2.184 6.456 14.311 68.998 o
-1 2 19 1.958 10.195 15.454 59.155 o
-1 3 1 22.490 20.809 4.225 649.952 o
-1 3 2 4029.890 4365.430 45.513 0.100 o
-1 3 3 203.763 171.159 8.194 38.302 o
-1 3 4 258.929 258.717 10.685 21.486 o
-1 3 5 591.331 607.068 16.648 4.466 o
-1 3 6 55.886 51.543 6.388 217.968 o
-1 3 7 145.131 157.465 14.604 35.879 o
-1 3 8 1239.730 1399.350 50.691 0.876 o
-1 3 9 41.475 27.525 7.061 232.284 o
-1 3 10 22.372 22.982 6.579 298.146 o
-1 3 11 0.000 -0.063 5.551 458.858 o
-1 3 12 111.196 112.314 11.650 59.721 o
-1 3 13 138.234 126.300 17.889 30.320 o
-1 3 14 40.392 32.925 12.684 81.936 o
-1 3 15 192.285 193.303 24.029 16.093 o
-1 3 16 0.116 3.505 10.845 120.210 o
-1 3 17 16.851 18.883 14.209 69.178 o
-1 3 18 0.131 -2.744 13.954 72.606 o
-1 3 19 12.101 18.032 16.883 49.324 o
-1 4 1 13.984 5.452 3.988 836.206 o
-1 4 2 242.286 256.231 11.095 22.878 o
-1 4 3 271.739 269.057 11.189 19.621 o
-1 4 4 572.718 583.058 16.767 4.752 o
-1 4 5 8.490 10.049 4.592 650.291 o
-1 4 6 183.448 163.166 10.205 39.545 o
-1 4 7 34.505 28.653 6.331 290.444 o
-1 4 8 329.210 261.354 13.580 14.925 o
-1 4 9 13.357 2.930 5.480 458.679 o
-1 4 10 80.270 66.669 9.853 98.431 o
-1 4 11 340.777 403.449 19.140 9.901 o
-1 4 12 265.141 254.189 16.478 17.106 o
-1 4 13 25.939 18.996 8.406 188.018 o
-1 4 14 2.242 6.306 10.527 127.472 o
-1 4 15 2.440 -6.065 10.458 129.248 o
-1 4 16 13.251 14.256 14.105 70.532 o
-1 4 17 49.444 39.992 16.957 46.367 o
-1 4 18 4.696 4.230 15.107 61.909 o
-1 4 19 4.868 2.941 17.258 47.448 o
-1 5 1 176.524 167.850 10.274 40.368 o
-1 5 2 1105.540 1147.990 25.067 1.309 o
-1 5 3 51.972 56.166 7.447 179.944 o
-1 5 4 751.718 708.187 19.968 2.940 o
-1 5 5 347.563 362.200 14.749 11.535 o
-1 5 6 53.506 52.399 7.932 164.731 o
-1 5 7 132.750 140.234 11.049 52.263 o
-1 5 8 9.929 8.966 5.690 426.876 o
-1 5 9 59.593 55.734 9.020 129.769 o
-1 5 10 430.328 442.829 20.013 7.315 o
-1 5 11 340.801 358.017 19.166 10.535 o
-1 5 12 8.087 14.648 7.614 240.343 o
-1 5 13 77.443 88.279 13.072 63.060 o
-1 5 14 3.021 0.637 9.765 148.205 o
-1 5 15 1.692 -5.968 10.350 131.966 o
-1 5 16 1.241 2.018 11.977 98.547 o
-1 5 17 1.449 -3.060 12.312 93.273 o
-1 5 18 17.582 10.097 14.474 66.898 o
-1 6 1 78.732 53.973 8.416 127.216 o
-1 6 2 15.260 29.443 7.080 264.937 o
-1 6 3 349.478 342.933 15.398 11.627 o
-1 6 4 5.600 2.654 5.499 464.903 o
-1 6 5 21.576 15.409 5.848 379.102 o
-1 6 6 41.679 36.734 7.530 202.837 o
-1 6 7 61.813 45.223 8.226 151.423 o
-1 6 8 0.931 -5.440 5.114 540.440 o
-1 6 9 775.737 806.170 25.622 2.494 o
-1 6 10 36.920 34.581 8.988 154.714 o
-1 6 11 137.728 134.231 14.362 39.534 o
-1 6 12 28.754 18.918 9.843 138.409 o
-1 6 13 49.751 48.074 12.029 86.037 o
-1 6 14 10.440 5.850 9.902 143.266 o
-1 6 15 0.597 -0.114 11.171 113.294 o
-1 6 16 12.520 13.386 14.095 70.688 o
-1 6 17 26.460 26.591 14.932 61.832 o
-1 6 18 5.086 1.696 15.509 58.751 o
-1 7 1 152.228 156.160 17.484 28.446 o
-1 7 2 111.728 121.089 17.661 33.747 o
-1 7 3 177.540 183.079 13.549 31.790 o
-1 7 4 1.436 -1.692 5.803 419.808 o
-1 7 5 129.735 114.436 11.801 53.284 o
-1 7 6 12.620 9.736 6.965 284.981 o
-1 7 7 0.646 -1.312 6.178 370.418 o
-1 7 8 465.655 422.593 28.807 5.694 o
-1 7 9 112.760 110.019 13.619 49.261 o
-1 7 10 15.621 14.337 7.742 228.718 o
-1 7 11 25.455 23.648 9.528 147.577 o
-1 7 12 119.959 79.229 26.465 17.846 o
-1 7 13 141.060 98.673 47.423 5.941 o
-1 7 14 8.983 5.760 10.545 126.565 o
-1 7 15 101.155 92.258 47.911 5.956 o
-1 7 16 5.104 3.840 22.040 29.096 o
-1 7 17 3.223 1.503 23.542 25.507 o
-1 8 1 73.351 34.931 17.898 40.386 o
-1 8 2 33.537 21.055 9.244 152.914 o
-1 8 3 61.561 24.417 18.881 37.592 o
-1 8 4 14.221 6.871 7.743 231.490 o
-1 8 5 52.547 28.485 22.369 27.376 o
-1 8 6 313.877 213.177 105.242 1.207 o
-1 8 7 555.406 560.226 31.807 4.005 o
-1 8 8 825.346 1034.150 43.812 1.679 o
-1 8 9 55.732 48.386 15.316 54.881 o
-1 8 10 65.045 55.509 19.368 34.808 o
-1 8 11 0.222 -2.074 12.286 93.660 o
-1 8 12 61.903 70.342 17.663 40.868 o
-1 8 13 30.421 47.503 17.805 43.159 o
-1 8 14 0.019 -3.706 16.024 55.063 o
-1 8 15 11.100 24.314 17.118 47.931 o
-1 8 16 5.039 5.176 25.045 22.533 o
-1 9 1 737.203 981.901 44.088 1.915 o
-1 9 2 211.975 223.773 25.696 13.613 o
-1 9 3 90.410 118.561 20.647 27.879 o
-1 9 4 2.766 -1.074 11.051 115.747 o
-1 9 5 100.943 116.192 19.649 29.621 o
-1 9 6 42.172 36.746 14.549 62.870 o
-1 9 7 480.207 522.974 37.901 4.133 o
-1 9 8 11.320 8.126 13.026 82.905 o
-1 9 9 54.785 44.631 16.779 46.663 o
-1 9 10 7.822 8.697 13.640 75.771 o
-1 9 11 2.296 0.167 13.681 75.524 o
-1 9 12 0.013 -4.673 13.746 74.826 o
-1 9 13 9.870 6.356 14.486 67.181 o
-1 9 14 0.980 2.994 17.949 43.883 o
-1 9 15 29.941 54.263 20.720 32.056 o
-1 10 1 34.395 28.595 14.972 60.757 o
-1 10 2 56.111 48.718 17.565 42.600 o
-1 10 3 7.578 1.203 13.476 77.750 o
-1 10 4 45.475 42.769 15.641 54.220 o
-1 10 5 179.912 223.354 36.065 8.796 o
-1 10 6 116.663 108.213 21.110 25.668 o
-1 10 7 52.147 54.444 19.034 36.722 o
-1 10 8 3.481 0.612 14.402 68.145 o
-1 10 9 3.094 4.394 14.988 62.907 o
-1 10 10 20.506 29.589 18.751 39.704 o
-1 10 11 19.541 31.784 18.817 39.424 o
-1 10 12 15.725 5.734 16.939 49.060 o
-1 10 13 0.019 1.872 16.349 52.896 o
-1 11 1 0.761 10.662 16.704 50.648 o
-1 11 2 0.006 -8.423 16.045 54.920 o
-1 11 3 8.038 2.139 15.681 57.428 o
-1 11 4 63.625 59.774 29.887 15.289 o
-1 11 5 0.511 4.364 16.922 49.367 o
-1 11 6 31.742 35.286 19.748 35.454 o
-1 11 7 61.172 73.357 22.716 25.680 o
-1 11 8 3.573 1.909 17.390 46.741 o
-1 11 9 64.637 89.916 24.095 22.661 o
0 -10 1 57.975 49.381 16.602 47.086 o
0 -10 2 28.276 20.821 16.448 51.238 o
0 -10 3 123.339 146.626 25.826 17.531 o
0 -10 4 1.827 12.052 17.059 48.545 o
0 -9 1 36.568 23.768 12.765 82.479 o
0 -9 2 12.802 13.617 13.066 82.153 o
0 -9 3 43.972 43.411 18.182 40.847 o
0 -9 4 28.505 28.980 16.942 48.141 o
0 -9 5 3.510 11.622 15.263 60.608 o
0 -9 6 2.765 4.007 18.533 41.153 o
0 -9 7 14.882 13.190 23.709 25.078 o
0 -8 1 352.022 336.731 18.821 10.622 o
0 -8 2 10.875 8.031 8.248 205.426 o
0 -8 3 1022.060 1184.560 35.867 1.323 o
0 -8 4 69.905 69.690 12.885 68.768 o
0 -8 5 245.619 264.034 68.698 2.701 o
0 -8 6 140.439 200.796 24.988 16.960 o
0 -8 7 7.284 -3.477 12.867 85.296 o
0 -8 8 0.979 14.002 14.217 69.867 o
0 -8 9 5.616 4.300 14.552 66.700 o
0 -7 1 8.125 4.267 6.844 299.423 o
0 -7 2 11.321 7.310 7.241 265.577 o
0 -7 3 416.377 413.073 20.442 7.779 o
0 -7 4 242.811 257.672 17.745 17.388 o
0 -7 5 9.263 4.079 8.735 184.182 o
0 -7 6 0.333 -1.083 7.901 226.454 o
0 -7 7 98.889 92.736 17.652 36.468 o
0 -7 8 101.806 112.554 21.018 26.580 o
0 -7 9 22.264 21.508 14.048 70.243 o
0 -7 10 50.203 51.692 17.272 44.296 o
0 -7 11 5.761 12.689 15.702 57.219 o
0 -6 1 255.201 274.758 14.732 18.291 o
0 -6 2 0.789 -0.512 5.730 430.648 o
0 -6 3 53.032 37.823 8.823 146.478 o
0 -6 4 516.659 513.622 20.942 5.445 o
0 -6 5 43.298 30.660 8.860 155.551 o
0 -6 6 483.198 584.250 25.175 5.046 o
0 -6 7 338.276 258.305 111.803 1.064 o
0 -6 8 281.090 312.451 27.883 9.635 o
0 -6 9 12.572 8.627 11.568 104.842 o
0 -6 10 27.087 13.189 12.513 87.999 o
0 -6 11 94.604 79.634 25.045 20.419 o
0 -6 12 8.459 -1.762 12.961 84.032 o
0 -6 13 23.147 29.322 18.887 39.070 o
0 -5 1 88.100 64.443 7.931 122.807 o
0 -5 2 107.643 105.640 10.142 72.230 o
0 -5 3 244.313 273.478 14.386 19.348 o
0 -5 4 40.511 39.025 7.861 189.023 o
0 -5 5 2.475 3.276 5.790 420.922 o
0 -5 6 44.508 29.927 8.264 174.449 o
0 -5 7 232.781 182.282 36.925 8.117 o
0 -5 8 292.639 305.169 23.474 11.168 o
0 -5 9 24.585 21.448 12.242 91.584 o
0 -5 10 4.621 12.689 10.980 116.856 o
0 -5 11 54.524 30.433 13.169 74.039 o
0 -5 12 0.390 -2.531 12.027 97.746 o
0 -5 13 2.349 -10.357 12.928 84.591 o
0 -5 14 50.810 54.460 18.784 37.721 o
0 -4 1 30.777 18.733 4.840 483.552 o
0 -4 2 893.239 1053.690 23.727 1.804 o
0 -4 3 841.839 854.870 21.095 2.260 o
0 -4 4 564.660 648.295 56.009 2.362 o
0 -4 5 113.146 80.171 8.971 85.601 o
0 -4 6 731.617 738.367 26.535 2.786 o
0 -4 7 0.327 0.401 5.497 467.869 o
0 -4 8 65.734 54.328 31.114 14.150 o
0 -4 9 123.893 137.771 19.065 28.418 o
0 -4 10 394.357 486.514 38.402 4.807 o
0 -4 11 71.476 46.255 13.671 64.507 o
0 -4 12 111.275 96.189 18.295 33.163 o
0 -4 13 92.073 58.748 17.745 38.412 o
0 -4 14 0.438 0.663 13.508 77.478 o
0 -4 15 10.223 21.186 16.326 52.737 o
0 -3 1 6.154 2.693 2.978 1558.250 o
0 -3 2 644.899 683.695 16.660 3.731 o
0 -3 3 395.662 393.355 13.183 9.822 o
0 -3 4 827.845 1086.760 49.385 1.533 o
0 -3 5 127.994 135.879 9.229 63.218 o
0 -3 6 794.071 958.307 36.499 1.969 o
0 -3 7 22.378 10.239 5.105 491.134 o
0 -3 8 33.659 30.201 6.616 270.114 o
0 -3 9 0.355 1.682 7.782 233.473 o
0 -3 10 50.524 41.030 12.185 84.826 o
0 -3 11 415.873 376.068 26.117 7.078 o
0 -3 12 142.843 138.229 20.534 24.223 o
0 -3 13 0.710 -4.253 11.624 104.638 o
0 -3 14 0.798 -0.174 12.473 90.878 o
0 -3 15 31.533 33.421 15.927 53.954 o
0 -3 16 5.812 -0.840 13.840 73.761 o
0 -2 1 7956.230 7993.190 116.007 0.027 o
0 -2 2 80.700 79.278 5.124 180.120 o
0 -2 3 953.017 1019.270 27.403 1.670 o
0 -2 4 1421.000 1514.060 28.416 0.789 o
0 -2 5 59.006 49.784 5.872 236.133 o
0 -2 6 50.196 36.805 5.085 330.081 o
0 -2 7 6.890 3.218 6.011 388.509 o
0 -2 8 3.199 3.583 6.670 317.179 o
0 -2 9 16.179 20.421 9.003 169.171 o
0 -2 10 530.602 471.564 26.300 5.031 o
0 -2 11 406.568 461.023 27.913 6.303 o
0 -2 12 6.518 4.198 9.411 159.139 o
0 -2 13 6.465 7.731 11.186 112.643 o
0 -2 14 173.698 148.536 22.949 18.890 o
0 -2 15 53.872 56.864 16.942 45.395 o
0 -2 16 15.317 4.503 13.572 76.294 o
0 -2 17 0.005 -3.153 14.419 68.003 o
0 -1 1 1878.390 1955.680 17.402 0.476 o
0 -1 2 2187.250 2406.600 21.499 0.337 o
0 -1 3 1.004 2.940 2.307 2646.200 o
0 -1 4 978.963 1099.570 35.363 1.460 o
0 -1 5 0.831 10.543 4.942 575.772 o
0 -1 6 17.785 16.349 6.244 341.359 o
0 -1 7 0.147 1.979 5.545 459.731 o
0 -1 8 131.509 169.778 16.218 32.733 o
0 -1 9 2.499 -2.364 5.600 450.584 o
0 -1 10 3.224 -0.501 6.966 291.163 o
0 -1 11 104.799 83.710 14.808 47.627 o
0 -1 12 61.126 45.076 11.979 83.780 o
0 -1 13 3.415 5.466 9.909 143.798 o
0 -1 14 63.273 65.684 16.070 48.490 o
0 -1 15 197.576 201.566 25.620 14.464 o
0 -1 16 26.142 22.652 13.390 76.687 o
0 -1 17 2.284 -2.571 13.250 80.521 o
0 -1 18 0.138 -7.477 14.321 68.936 o
0 0 2 267.769 295.123 9.851 19.656 o
0 0 3 1568.310 1585.050 59.857 0.597 o
0 0 4 505.356 477.478 15.616 6.309 o
0 0 5 129.546 113.356 9.350 66.528 o
0 0 6 1916.290 2013.810 37.720 0.438 o
0 0 7 759.833 805.743 28.718 2.480 o
0 0 8 93.683 66.154 10.791 81.070 o
0 0 9 496.381 466.527 23.645 5.702 o
0 0 10 1007.800 1066.470 36.361 1.430 o
0 0 11 417.068 436.446 25.201 6.762 o
0 0 12 285.824 247.180 21.662 13.166 o
0 0 13 582.239 577.574 32.060 3.756 o
0 0 14 65.463 54.009 14.874 56.084 o
0 0 15 21.362 22.659 13.334 77.829 o
0 0 16 66.356 58.717 17.425 41.994 o
0 0 17 16.039 13.023 13.813 73.392 o
0 0 18 4.946 1.618 14.707 65.334 o
0 1 0 4337.290 4384.450 27.481 0.091 o
0 1 1 261.647 256.654 8.140 22.995 o
0 1 2 0.713 0.009 1.547 5903.160 o
0 1 3 781.726 739.474 11.872 2.872 o
0 1 4 1114.810 1234.700 17.104 1.272 o
0 1 5 0.009 0.334 2.542 2188.200 o
0 1 6 312.979 272.657 9.552 17.254 o
0 1 7 695.083 665.365 14.948 3.505 o
0 1 8 150.992 138.174 9.266 54.261 o
0 1 9 331.253 414.122 20.082 9.760 o
0 1 10 23.051 17.352 8.009 208.589 o
0 1 11 6.615 7.855 7.732 234.891 o
0 1 12 91.568 75.138 13.669 57.242 o
0 1 13 0.058 3.048 9.662 151.443 o
0 1 14 334.353 328.342 25.708 9.078 o
0 1 15 158.502 168.669 25.629 16.259 o
0 1 16 4.208 12.328 12.867 85.195 o
0 1 17 5.356 1.503 12.041 97.431 o
0 1 18 5.990 8.682 13.759 74.533 o
0 1 19 11.169 20.813 17.450 46.175 o
0 2 0 2431.640 2408.130 28.615 0.292 o
0 2 1 470.593 441.469 9.121 7.823 o
0 2 2 1541.920 1433.700 16.636 0.757 o
0 2 3 9404.390 9901.300 51.224 0.019 o
0 2 4 4785.320 5060.200 38.487 0.073 o
0 2 5 14.864 20.264 4.286 685.495 o
0 2 6 284.547 306.345 17.701 14.076 o
0 2 7 501.699 534.393 16.199 5.903 o
0 2 8 274.211 321.649 12.961 16.620 o
0 2 9 3.411 0.593 4.149 818.907 o
0 2 10 246.153 269.171 13.139 20.327 o
0 2 11 61.632 53.077 8.214 148.017 o
0 2 12 0.467 -0.431 7.963 222.948 o
0 2 13 106.811 95.668 15.735 42.350 o
0 2 14 36.398 29.720 11.924 93.220 o
0 2 15 2.559 -2.968 9.490 156.937 o
0 2 16 35.635 18.267 12.736 83.444 o
0 2 17 130.975 105.351 20.753 25.596 o
0 2 18 33.015 29.637 15.047 60.249 o
0 2 19 83.592 86.733 21.558 27.039 o
0 3 0 284.551 251.107 9.272 20.412 o
0 3 1 772.632 814.255 15.590 2.686 o
0 3 2 1751.720 1748.950 21.765 0.558 o
0 3 3 93.075 97.922 6.256 126.339 o
0 3 4 555.808 573.723 17.755 4.915 o
0 3 5 12.874 8.520 3.684 966.311 o
0 3 6 1696.660 1819.980 27.668 0.559 o
0 3 7 3146.980 3732.960 63.335 0.149 o
0 3 8 1718.530 2156.600 44.099 0.469 o
0 3 9 1.978 1.876 4.256 779.080 o
0 3 10 71.896 66.574 9.207 113.404 o
0 3 11 8.570 10.688 6.085 374.818 o
0 3 12 141.724 178.042 14.048 36.308 o
0 3 13 74.381 65.383 13.789 61.075 o
0 3 14 3.583 1.011 8.559 192.843 o
0 3 15 1.301 0.871 10.711 123.219 o
0 3 16 87.093 68.094 17.187 40.588 o
0 3 17 0.944 0.204 11.643 104.284 o
0 3 18 2.699 -6.664 12.195 95.045 o
0 3 19 15.825 3.005 16.115 54.215 o
0 4 0 194.350 179.681 8.271 39.302 o
0 4 1 452.411 508.722 14.442 7.032 o
0 4 2 6.957 5.275 3.351 1223.180 o
0 4 3 118.443 115.679 7.312 85.397 o
0 4 4 1896.150 2173.030 28.657 0.430 o
0 4 5 7.989 0.414 3.493 1136.340 o
0 4 6 18.590 7.116 4.194 730.482 o
0 4 7 1672.240 2040.670 33.017 0.519 o
0 4 8 134.493 133.132 10.414 55.602 o
0 4 9 1.547 0.481 4.543 684.733 o
0 4 10 44.046 35.653 7.865 186.845 o
0 4 11 121.647 111.535 12.296 53.408 o
0 4 12 264.168 270.543 16.110 16.931 o
0 4 13 224.069 223.643 16.787 20.527 o
0 4 14 469.785 536.696 31.867 4.743 o
0 4 15 254.807 233.599 25.206 12.474 o
0 4 16 34.417 25.835 14.162 67.767 o
0 4 17 33.387 22.915 14.974 61.078 o
0 4 18 0.023 -6.222 13.403 78.700 o
0 4 19 14.315 13.977 15.927 55.381 o
0 5 0 50.992 42.697 6.817 216.356 o
0 5 1 219.592 224.663 11.101 27.156 o
0 5 2 890.728 1036.580 22.369 1.845 o
0 5 3 71.716 64.762 6.894 163.234 o
0 5 4 87.716 67.164 9.534 98.204 o
0 5 5 39.946 23.795 5.662 338.601 o
0 5 6 107.425 91.115 9.106 84.486 o
0 5 7 151.763 163.493 11.460 43.103 o
0 5 8 71.752 60.878 8.381 131.017 o
0 5 9 24.466 12.733 5.870 373.227 o
0 5 10 564.956 608.738 21.913 4.410 o
0 5 11 6.371 -0.586 5.972 394.838 o
0 5 12 2.385 -4.657 6.512 333.196 o
0 5 13 0.188 4.540 7.698 238.500 o
0 5 14 253.337 239.588 19.609 15.945 o
0 5 15 436.678 508.327 31.790 5.175 o
0 5 16 1.198 6.559 11.643 104.231 o
0 5 17 1.275 -1.997 11.216 112.375 o
0 5 18 21.663 24.488 17.033 48.045 o
0 5 19 3.572 2.294 15.995 55.248 o
0 6 0 191.264 179.020 12.711 31.705 o
0 6 1 231.268 258.316 13.289 21.914 o
0 6 2 1.040 -0.755 4.716 635.702 o
0 6 3 180.527 172.797 11.246 36.868 o
0 6 4 149.089 152.184 10.606 47.864 o
0 6 5 320.773 347.917 14.468 12.945 o
0 6 6 368.243 349.901 14.712 11.039 o
0 6 7 1.895 2.176 5.219 518.362 o
0 6 8 17.215 19.841 7.471 241.812 o
0 6 9 29.818 19.644 6.642 284.015 o
0 6 10 4.731 -0.316 6.263 359.713 o
0 6 11 123.509 113.984 14.692 42.410 o
0 6 12 0.532 2.203 7.474 253.025 o
0 6 13 38.050 46.613 10.734 109.765 o
0 6 14 1.414 -2.382 8.663 188.394 o
0 6 15 1.728 1.920 11.752 102.357 o
0 6 16 1.209 -6.251 11.711 103.081 o
0 6 17 0.611 2.075 13.122 82.105 o
0 6 18 7.597 7.461 14.094 71.006 o
0 7 0 7.310 4.299 6.203 364.383 o
0 7 1 212.553 210.095 13.236 26.229 o
0 7 2 20.474 10.161 6.004 368.097 o
0 7 3 22.240 13.029 6.361 325.444 o
0 7 4 135.662 136.868 14.060 40.635 o
0 7 5 70.588 62.177 11.161 87.349 o
0 7 6 1.851 -2.462 5.476 471.243 o
0 7 7 0.022 -3.388 6.047 386.699 o
0 7 8 38.108 20.806 7.303 228.675 o
0 7 9 13.364 8.401 7.025 280.180 o
0 7 10 234.671 168.153 80.475 2.066 o
0 7 11 24.218 17.461 8.871 171.137 o
0 7 12 16.544 4.017 8.131 209.925 o
0 7 13 3.688 -1.573 8.273 206.412 o
0 7 14 3.444 1.732 13.357 79.219 o
0 7 15 7.962 2.763 13.945 72.585 o
0 7 16 41.891 36.899 26.548 19.694 o
0 7 17 49.524 43.411 26.881 19.082 o
0 7 18 9.452 4.007 24.878 22.827 o
0 8 0 8.418 1.791 7.448 253.422 o
0 8 1 187.888 104.854 66.469 3.056 o
0 8 2 196.423 142.399 85.562 1.865 o
0 8 3 10.602 5.293 9.578 153.055 o
0 8 4 73.789 74.941 14.981 52.541 o
0 8 5 16.904 13.239 9.578 150.830 o
0 8 6 6.132 8.994 9.596 152.878 o
0 8 7 23.702 12.296 10.381 127.401 o
0 8 8 849.370 914.518 48.337 1.664 o
0 8 9 805.075 830.189 39.720 2.035 o
0 8 10 87.760 97.746 18.590 34.239 o
0 8 11 35.240 19.842 12.435 87.281 o
0 8 12 46.487 37.794 14.520 62.488 o
0 8 13 4.042 -3.892 11.500 106.864 o
0 8 14 0.604 -2.291 13.477 77.844 o
0 8 15 1.323 2.663 17.171 47.951 o
0 8 16 3.030 2.671 22.874 27.018 o
0 8 17 38.310 40.740 31.056 14.473 o
0 9 0 10.283 9.319 11.268 110.656 o
0 9 1 38.332 34.522 13.420 73.925 o
0 9 2 46.720 52.507 15.275 55.983 o
0 9 3 0.075 -2.868 9.688 150.639 o
0 9 4 114.916 146.388 21.938 23.219 o
0 9 5 3.050 2.672 11.273 111.198 o
0 9 6 23.550 18.038 13.146 80.043 o
0 9 7 0.605 1.383 11.621 104.691 o
0 9 8 211.329 254.503 28.099 11.752 o
0 9 9 291.593 348.717 31.692 7.909 o
0 9 10 8.422 11.673 12.216 94.284 o
0 9 11 0.187 4.600 11.563 105.729 o
0 9 12 7.777 13.408 13.694 75.094 o
0 9 13 30.229 33.940 15.563 56.500 o
0 9 14 1.566 0.041 14.643 65.932 o
0 9 15 0.001 -4.653 17.900 44.126 o
0 10 0 144.478 197.788 26.091 15.808 o
0 10 1 25.608 19.565 14.182 68.749 o
0 10 2 241.630 283.135 29.338 10.168 o
0 10 3 197.118 246.066 27.868 12.334 o
0 10 4 162.703 154.893 22.607 19.661 o
0 10 5 10.797 16.286 13.558 76.374 o
0 10 6 10.184 5.319 12.261 93.684 o
0 10 7 140.056 168.193 38.068 8.672 o
0 10 8 1.110 5.184 12.854 85.542 o
0 10 9 123.793 110.718 21.121 25.163 o
0 10 10 6.105 5.982 13.858 73.506 o
0 10 11 85.105 90.546 21.334 27.375 o
0 10 12 17.486 14.369 15.933 55.215 o
0 10 13 22.260 14.855 16.939 48.734 o
0 10 14 7.337 2.170 17.450 46.391 o
0 11 0 7.576 10.752 16.809 49.931 o
0 11 1 35.330 8.437 17.364 46.029 o
0 11 2 6.279 6.873 16.010 55.088 o
0 11 3 5.915 0.620 15.100 61.973 o
0 11 4 134.709 162.309 26.259 16.485 o
0 11 5 70.885 39.080 16.957 44.597 o
0 11 6 62.154 84.949 19.968 32.266 o
0 11 7 33.708 19.189 16.580 50.197 o
0 11 8 1.821 -4.457 14.263 69.497 o
0 11 9 1.735 -0.322 14.696 65.464 o
0 11 10 15.617 22.915 18.481 41.079 o
0 11 11 1.197 -8.996 15.989 55.301 o
1 -10 0 12.093 14.813 14.351 68.191 o
1 -10 1 0.383 3.265 14.800 64.546 o
1 -10 2 11.519 2.343 15.555 58.292 o
1 -10 3 95.255 102.199 30.972 13.640 o
1 -9 0 37.335 37.730 15.616 55.388 o
1 -9 1 4.679 2.047 11.525 106.349 o
1 -9 2 126.217 119.703 21.334 24.375 o
1 -9 3 91.238 93.847 21.068 27.576 o
1 -9 4 1.137 6.083 14.619 66.136 o
1 -9 5 0.082 5.666 16.024 55.056 o
1 -9 6 21.084 12.522 21.372 30.773 o
1 -8 0 47.887 29.213 13.736 69.728 o
1 -8 1 2.066 -1.153 7.858 228.911 o
1 -8 2 286.943 292.554 21.809 12.266 o
1 -8 3 46.174 44.570 11.926 88.846 o
1 -8 4 156.014 137.212 16.921 30.190 o
1 -8 5 39.443 34.089 11.803 93.744 o
1 -8 6 5.879 -5.758 12.261 93.977 o
1 -8 7 43.675 35.746 16.668 48.504 o
1 -8 8 4.693 3.469 13.621 76.148 o
1 -8 9 3.036 5.587 15.643 57.749 o
1 -7 0 340.957 376.090 18.902 10.345 o
1 -7 1 14.445 10.618 7.612 238.203 o
1 -7 2 52.068 49.006 8.671 146.758 o
1 -7 3 67.452 65.107 11.340 85.855 o
1 -7 4 12.881 7.932 8.868 177.469 o
1 -7 5 107.363 96.969 13.623 51.749 o
1 -7 6 4.066 -0.946 8.218 209.144 o
1 -7 7 20.430 18.554 13.458 76.718 o
1 -7 8 0.000 -5.369 13.263 80.377 o
1 -7 9 2.036 4.982 12.631 88.580 o
1 -7 10 3.819 2.407 14.284 69.263 o
1 -7 11 14.632 26.639 17.571 45.379 o
1 -6 0 109.163 81.442 9.825 79.622 o
1 -6 1 192.347 204.421 14.020 27.748 o
1 -6 2 714.606 773.812 27.172 2.764 o
1 -6 3 198.830 202.758 15.317 25.260 o
1 -6 4 8.980 2.412 6.505 331.171 o
1 -6 5 22.154 17.342 8.128 203.454 o
1 -6 6 459.077 501.772 23.489 5.966 o
1 -6 7 98.780 42.293 20.098 31.018 o
1 -6 8 4.056 -2.154 10.566 126.572 o
1 -6 9 5.446 5.372 12.828 85.790 o
1 -6 10 18.767 18.542 13.221 79.589 o
1 -6 11 23.297 21.717 14.165 69.021 o
1 -6 12 3.721 8.981 15.107 61.889 o
1 -5 0 167.433 185.453 11.347 37.916 o
1 -5 1 240.644 269.797 14.281 19.839 o
1 -5 2 11.058 14.245 5.866 397.071 o
1 -5 3 548.231 645.813 21.993 4.389 o
1 -5 4 0.797 0.788 5.676 438.725 o
1 -5 5 27.932 21.188 7.426 233.675 o
1 -5 6 151.838 151.361 14.007 36.923 o
1 -5 7 0.032 -0.388 6.623 322.333 o
1 -5 8 16.557 6.850 9.366 158.584 o
1 -5 9 7.774 0.761 11.199 112.512 o
1 -5 10 70.295 59.596 16.431 46.185 o
1 -5 11 41.657 43.830 14.774 60.718 o
1 -5 12 20.115 11.453 13.453 77.094 o
1 -5 13 18.427 13.325 14.272 68.642 o
1 -5 14 21.097 15.620 17.544 45.491 o
1 -4 0 499.013 481.943 15.422 6.389 o
1 -4 1 48.252 52.002 6.870 210.733 o
1 -4 2 129.439 144.927 10.228 56.182 o
1 -4 3 267.060 239.641 12.368 20.406 o
1 -4 4 205.910 207.662 11.968 28.895 o
1 -4 5 598.475 615.396 18.158 4.295 o
1 -4 6 38.249 22.223 6.517 275.814 o
1 -4 7 478.311 572.207 33.848 4.346 o
1 -4 8 67.158 60.738 12.972 69.787 o
1 -4 9 739.059 789.008 37.355 2.344 o
1 -4 10 502.308 505.126 30.165 4.768 o
1 -4 11 29.234 31.638 13.036 79.762 o
1 -4 12 0.717 -2.276 11.406 108.665 o
1 -4 13 8.816 3.549 11.747 102.162 o
1 -4 14 52.996 46.695 16.703 47.126 o
1 -4 15 51.799 48.184 18.495 38.965 o
1 -3 0 7.281 12.083 3.855 911.985 o
1 -3 1 333.186 341.006 12.038 13.337 o
1 -3 2 392.091 357.712 12.995 10.514 o
1 -3 3 391.606 383.430 13.885 9.955 o
1 -3 4 519.176 490.819 15.767 5.998 o
1 -3 5 20.650 15.510 5.049 497.855 o
1 -3 6 55.194 62.754 7.929 157.261 o
1 -3 7 1237.220 1431.730 28.032 0.972 o
1 -3 8 321.856 334.293 19.251 11.465 o
1 -3 9 177.100 212.438 22.084 18.190 o
1 -3 10 0.045 2.645 8.081 216.458 o
1 -3 11 0.081 1.382 9.271 164.488 o
1 -3 12 3.117 -5.643 8.790 182.892 o
1 -3 13 0.711 -8.003 10.500 128.247 o
1 -3 14 50.907 29.082 14.537 62.342 o
1 -3 15 27.328 12.200 15.572 57.351 o
1 -3 16 32.805 40.553 19.712 35.458 o
1 -2 0 3647.570 4028.230 32.374 0.121 o
1 -2 1 1.717 4.149 3.192 1380.490 o
1 -2 2 578.295 559.270 13.719 4.973 o
1 -2 3 289.818 288.634 10.621 17.837 o
1 -2 4 319.391 319.814 11.457 14.729 o
1 -2 5 114.130 121.768 7.320 86.174 o
1 -2 6 564.135 647.687 17.019 4.511 o
1 -2 7 277.514 281.577 11.537 18.499 o
1 -2 8 55.507 49.516 6.870 200.731 o
1 -2 9 152.341 145.411 17.540 28.834 o
1 -2 10 2.048 7.032 8.018 219.549 o
1 -2 11 216.125 243.949 23.897 14.377 o
1 -2 12 22.887 20.058 12.049 94.830 o
1 -2 13 143.112 129.965 20.596 24.361 o
1 -2 14 188.385 235.086 27.781 12.744 o
1 -2 15 0.210 7.176 12.198 94.980 o
1 -2 16 45.760 26.410 16.036 52.426 o
1 -2 17 20.291 20.278 16.680 50.211 o
1 -1 0 985.551 1014.100 12.512 1.726 o
1 -1 1 983.080 1022.270 13.697 1.716 o
1 -1 2 936.989 846.450 16.741 2.033 o
1 -1 3 299.073 304.884 9.721 17.037 o
1 -1 4 7.671 1.993 2.771 1777.960 o
1 -1 5 53.748 55.067 5.399 266.881 o
1 -1 6 241.254 241.148 9.319 25.288 o
1 -1 7 394.847 453.840 12.609 9.101 o
1 -1 8 74.699 59.909 10.744 91.255 o
1 -1 9 17.814 25.620 8.205 199.977 o
1 -1 10 176.889 186.494 19.243 22.317 o
1 -1 11 103.940 94.624 15.655 43.160 o
1 -1 12 1261.000 1384.980 49.343 0.873 o
1 -1 13 733.653 794.907 37.517 2.348 o
1 -1 14 36.391 22.448 12.860 81.466 o
1 -1 15 29.104 12.998 12.688 85.398 o
1 -1 16 114.938 121.218 21.925 23.887 o
1 -1 17 48.877 43.828 17.473 43.719 o
1 -1 18 0.534 1.837 15.584 58.212 o
1 0 0 187.873 190.161 3.808 46.615 o
1 0 1 561.157 505.625 11.361 5.613 o
1 0 2 204.860 198.196 6.056 38.218 o
1 0 3 5756.770 6070.580 167.600 0.046 o
1 0 4 1968.070 2119.700 20.748 0.422 o
1 0 5 1217.800 1216.040 24.352 1.121 o
1 0 6 3.242 1.081 2.976 1586.680 o
1 0 7 28.586 16.473 3.896 704.475 o
1 0 8 6.882 7.575 5.725 426.013 o
1 0 9 135.040 167.274 16.509 31.770 o
1 0 10 115.105 89.666 13.972 49.178 o
1 0 11 5.558 -0.264 7.496 251.101 o
1 0 12 16.088 18.681 10.382 128.406 o
1 0 13 52.443 37.424 13.353 71.927 o
1 0 14 24.345 25.549 12.508 87.588 o
1 0 15 28.104 23.431 12.998 80.951 o
1 0 16 64.644 54.886 16.593 46.215 o
1 0 17 0.384 -0.852 12.744 87.051 o
1 0 18 86.298 99.007 22.203 25.270 o
1 1 0 63.391 52.509 2.947 375.315 o
1 1 1 188.349 161.558 4.627 50.016 o
1 1 2 477.540 488.281 20.998 6.095 o
1 1 3 7.947 10.675 5.546 450.289 o
1 1 4 1751.100 1644.190 23.515 0.579 o
1 1 5 1252.520 1280.230 19.874 1.062 o
1 1 6 256.141 293.202 10.239 20.493 o
1 1 7 72.419 58.184 6.217 186.479 o
1 1 8 7.291 1.586 3.695 1017.920 o
1 1 9 315.752 334.327 12.337 14.232 o
1 1 10 478.883 472.682 24.397 5.793 o
1 1 11 6.489 2.681 6.816 302.925 o
1 1 12 24.503 14.390 8.963 168.379 o
1 1 13 24.488 17.564 10.530 123.088 o
1 1 14 623.148 672.252 36.009 3.063 o
1 1 15 88.970 71.506 16.585 42.690 o
1 1 16 71.243 57.649 16.580 45.459 o
1 1 17 0.559 -6.369 12.022 97.827 o
1 1 18 0.345 -9.623 13.357 79.249 o
1 1 19 0.144 2.282 15.681 57.496 o
1 2 0 1236.330 1263.750 15.618 1.102 o
1 2 1 3078.410 3070.070 57.102 0.177 o
1 2 2 527.468 508.830 14.627 5.844 o
1 2 3 4868.170 4877.050 37.618 0.073 o
1 2 4 4215.270 4374.600 89.317 0.091 o
1 2 5 470.485 416.076 14.798 7.522 o
1 2 6 1537.970 1587.010 35.024 0.679 o
1 2 7 91.380 106.909 7.807 103.495 o
1 2 8 1259.260 1337.490 37.444 0.955 o
1 2 9 2.193 5.436 4.635 655.373 o
1 2 10 91.150 86.703 8.895 97.924 o
1 2 11 59.589 48.798 8.027 157.299 o
1 2 12 21.926 14.770 8.945 170.129 o
1 2 13 0.007 0.479 8.200 210.287 o
1 2 14 122.691 118.625 22.457 22.665 o
1 2 15 1.555 4.620 9.988 141.658 o
1 2 16 0.184 -0.191 10.458 129.273 o
1 2 17 8.595 14.943 13.636 75.660 o
1 2 18 39.297 31.226 15.903 53.597 o
1 2 19 13.905 9.772 15.616 57.675 o
1 3 0 1191.220 1212.800 18.233 1.179 o
1 3 1 1160.000 1138.190 30.260 1.208 o
1 3 2 473.984 387.063 15.361 7.670 o
1 3 3 131.066 103.305 4.673 99.384 o
1 3 4 38.862 40.654 5.432 335.467 o
1 3 5 3935.600 4162.500 37.632 0.107 o
1 3 6 821.776 835.413 18.688 2.400 o
1 3 7 106.445 104.510 8.363 87.936 o
1 3 8 373.198 380.364 14.272 10.484 o
1 3 9 51.548 42.232 6.866 213.599 o
1 3 10 1448.650 1628.090 31.913 0.726 o
1 3 11 370.359 344.954 16.044 10.708 o
1 3 12 7.979 8.407 6.281 353.555 o
1 3 13 16.776 8.665 9.325 159.653 o
1 3 14 20.836 14.083 10.151 133.567 o
1 3 15 32.751 26.498 12.998 80.073 o
1 3 16 0.078 6.645 11.762 102.165 o
1 3 17 20.033 22.390 14.218 68.742 o
1 3 18 39.211 37.286 15.595 55.386 o
1 3 19 8.748 7.792 15.450 59.090 o
1 4 0 21.432 18.183 3.939 748.863 o
1 4 1 168.568 152.761 7.426 52.061 o
1 4 2 30.137 19.765 3.950 661.235 o
1 4 3 118.226 104.513 10.312 66.947 o
1 4 4 19.781 15.465 3.282 1046.980 o
1 4 5 865.042 933.397 25.567 2.005 o
1 4 6 39.566 43.905 6.400 258.888 o
1 4 7 1678.650 1989.820 45.239 0.508 o
1 4 8 513.523 544.436 17.931 5.548 o
1 4 9 168.660 165.624 11.521 39.182 o
1 4 10 45.193 45.506 8.013 174.860 o
1 4 11 74.860 71.546 9.384 106.939 o
1 4 12 13.267 9.134 6.805 297.969 o
1 4 13 21.549 26.056 8.668 177.978 o
1 4 14 134.923 96.649 16.448 36.098 o
1 4 15 0.900 3.309 10.458 129.246 o
1 4 16 57.854 32.221 13.282 72.085 o
1 4 17 169.190 184.698 25.385 15.866 o
1 4 18 12.383 6.137 14.209 69.735 o
1 4 19 25.393 23.982 17.659 44.616 o
1 5 0 162.237 151.597 9.239 48.798 o
1 5 1 0.164 -1.602 3.473 1172.480 o
1 5 2 587.024 603.379 14.415 4.625 o
1 5 3 54.373 57.268 5.376 263.008 o
1 5 4 29.278 27.042 5.629 369.201 o
1 5 5 1151.620 1285.120 33.408 1.111 o
1 5 6 19.807 9.261 4.149 730.129 o
1 5 7 79.289 85.865 8.004 119.874 o
1 5 8 470.213 538.736 18.070 6.148 o
1 5 9 133.242 119.770 10.486 57.828 o
1 5 10 22.873 17.702 6.291 327.210 o
1 5 11 12.674 13.220 6.455 328.734 o
1 5 12 66.051 66.355 10.806 92.842 o
1 5 13 649.704 666.633 26.264 3.386 o
1 5 14 187.943 186.908 16.889 24.766 o
1 5 15 70.615 62.228 15.467 51.121 o
1 5 16 20.260 7.038 12.391 90.872 o
1 5 17 46.171 39.180 17.642 43.258 o
1 5 18 25.148 41.607 17.584 44.628 o
1 5 19 34.298 50.057 19.445 36.177 o
1 6 0 3.591 3.363 4.840 601.094 o
1 6 1 341.341 344.926 17.361 11.277 o
1 6 2 0.172 -0.084 3.804 976.964 o
1 6 3 185.314 163.513 10.771 37.875 o
1 6 4 268.841 284.918 11.277 19.174 o
1 6 5 260.418 263.454 11.020 20.910 o
1 6 6 14.807 23.848 5.567 421.204 o
1 6 7 223.711 205.729 17.428 20.537 o
1 6 8 88.955 73.103 9.007 102.491 o
1 6 9 519.381 577.689 19.948 5.133 o
1 6 10 0.759 1.298 5.941 400.526 o
1 6 11 312.849 294.641 16.336 13.717 o
1 6 12 72.235 60.282 10.180 99.968 o
1 6 13 131.419 105.515 13.812 45.154 o
1 6 14 66.026 38.908 14.208 61.950 o
1 6 15 56.954 31.536 22.874 26.071 o
1 6 16 1.559 1.708 12.251 94.184 o
1 6 17 11.143 8.657 12.862 85.016 o
1 6 18 2.079 0.566 13.515 77.400 o
1 7 0 32.051 22.756 7.148 244.207 o
1 7 1 224.804 236.777 13.091 23.712 o
1 7 2 0.787 -1.324 4.772 620.868 o
1 7 3 0.190 -1.595 4.620 662.368 o
1 7 4 22.493 12.373 5.519 423.017 o
1 7 5 20.996 11.220 7.194 260.344 o
1 7 6 26.228 8.263 10.056 135.376 o
1 7 7 132.131 66.091 48.609 5.744 o
1 7 8 177.727 200.816 20.463 20.262 o
1 7 9 293.985 344.215 24.674 10.154 o
1 7 10 73.011 65.432 15.111 52.627 o
1 7 11 94.785 86.473 16.668 40.799 o
1 7 12 75.133 43.817 14.249 59.655 o
1 7 13 0.647 -1.974 10.618 125.409 o
1 7 14 11.153 6.171 12.626 88.283 o
1 7 15 0.493 0.112 13.036 83.198 o
1 7 16 3.370 -0.501 20.370 34.071 o
1 7 17 45.175 84.986 32.224 13.261 o
1 7 18 16.309 3.005 23.208 26.194 o
1 8 0 198.820 253.408 24.408 14.457 o
1 8 1 104.870 115.021 17.863 34.135 o
1 8 2 261.889 265.652 22.898 13.015 o
1 8 3 260.409 276.170 23.387 12.626 o
1 8 4 128.891 120.716 18.099 30.953 o
1 8 5 1.313 -5.460 8.026 219.481 o
1 8 6 23.269 15.230 10.509 124.148 o
1 8 7 21.229 24.638 12.940 82.440 o
1 8 8 195.255 185.934 21.605 18.447 o
1 8 9 78.953 67.350 16.237 45.699 o
1 8 10 61.087 53.147 16.613 46.552 o
1 8 11 9.013 -0.567 11.068 115.144 o
1 8 12 81.604 92.951 18.699 34.582 o
1 8 13 98.849 124.577 20.482 27.552 o
1 8 14 6.946 8.937 13.636 75.847 o
1 8 15 2.097 21.762 16.729 50.411 o
1 8 16 0.842 -3.840 18.867 39.718 o
1 8 17 13.892 14.192 25.379 21.897 o
1 9 0 56.613 37.790 13.617 68.633 o
1 9 1 5.450 1.532 10.726 122.739 o
1 9 2 246.537 296.312 26.291 11.282 o
1 9 3 240.556 271.993 33.644 8.603 o
1 9 4 100.081 96.887 18.227 34.335 o
1 9 5 55.147 43.197 14.344 62.283 o
1 9 6 6.130 5.920 11.541 105.907 o
1 9 7 58.768 45.276 14.392 61.196 o
1 9 8 10.273 4.712 11.979 98.127 o
1 9 9 6.906 8.265 12.515 90.022 o
1 9 10 20.631 14.975 12.606 87.399 o
1 9 11 13.380 6.889 12.809 85.635 o
1 9 12 1.235 -4.390 12.216 94.744 o
1 9 13 19.865 26.472 15.690 56.522 o
1 9 14 3.740 6.826 15.454 59.154 o
1 9 15 119.039 162.235 26.023 17.206 o
1 9 16 8.793 7.071 17.639 45.361 o
1 10 0 0.549 -8.001 12.015 97.944 o
1 10 1 148.168 184.771 25.621 16.342 o
1 10 2 0.106 1.619 11.681 103.616 o
1 10 3 448.819 506.192 32.230 5.021 o
1 10 4 0.000 -0.118 11.386 109.049 o
1 10 5 0.962 3.908 11.505 106.785 o
1 10 6 19.649 11.422 12.606 87.687 o
1 10 7 1.956 4.754 12.015 97.898 o
1 10 8 64.024 50.787 16.764 45.628 o
1 10 9 17.246 8.454 12.631 87.704 o
1 10 10 18.541 21.986 15.756 56.241 o
1 10 11 4.648 3.801 13.945 72.644 o
1 10 12 3.574 -7.220 14.459 67.609 o
1 10 13 1.561 2.925 16.240 53.604 o
1 10 14 2.915 4.763 17.530 45.995 o
1 11 0 20.835 26.489 16.550 50.843 o
1 11 1 1.937 -3.775 14.026 71.866 o
1 11 2 114.286 190.295 28.563 14.515 o
1 11 3 14.379 8.618 16.524 51.545 o
1 11 4 289.198 327.816 34.189 7.404 o
1 11 5 1.202 11.109 13.194 81.144 o
1 11 6 55.472 60.994 19.124 36.032 o
1 11 7 90.825 123.317 23.709 21.887 o
1 11 8 23.728 25.140 16.287 52.360 o
1 11 9 7.816 2.678 15.380 59.695 o
1 11 10 43.882 56.362 21.121 30.416 o
1 11 11 17.142 41.223 20.105 34.539 o
1 11 12 8.594 9.923 18.845 39.737 o
2 -10 0 0.273 -2.338 21.038 31.945 o
2 -10 1 7.103 0.501 22.540 27.817 o
2 -10 2 0.436 -17.698 24.043 24.458 o
2 -9 0 157.687 193.309 24.266 17.196 o
2 -9 1 122.091 129.490 22.181 22.881 o
2 -9 2 71.722 39.560 18.538 37.816 o
2 -9 3 4.477 -3.137 10.559 126.726 o
2 -9 4 51.353 33.669 18.281 40.282 o
2 -9 5 280.262 372.668 44.914 5.045 o
2 -9 6 91.572 80.144 31.890 13.097 o
2 -8 0 0.306 -3.253 8.440 198.462 o
2 -8 1 26.394 24.997 10.071 132.287 o
2 -8 2 16.131 10.243 9.756 146.044 o
2 -8 3 61.962 39.438 12.145 82.403 o
2 -8 4 134.244 131.459 16.843 33.039 o
2 -8 5 325.240 404.465 24.589 8.791 o
2 -8 6 91.507 141.179 23.344 22.100 o
2 -8 7 4.032 -0.105 14.378 68.370 o
2 -8 8 12.285 11.612 15.627 57.618 o
2 -7 0 54.452 38.195 9.023 140.073 o
2 -7 1 143.206 161.602 15.205 34.300 o
2 -7 2 58.755 59.412 10.952 95.417 o
2 -7 3 9.053 1.853 8.238 207.235 o
2 -7 4 35.213 27.415 9.891 132.803 o
2 -7 5 142.199 125.717 15.301 36.648 o
2 -7 6 6.178 5.599 9.913 143.465 o
2 -7 7 0.503 0.889 11.917 99.548 o
2 -7 8 2.405 2.350 13.572 76.736 o
2 -7 9 56.171 74.995 20.545 31.160 o
2 -7 10 73.013 66.205 20.778 29.932 o
2 -6 0 48.207 59.342 9.625 123.470 o
2 -6 1 63.000 39.452 9.535 122.300 o
2 -6 2 57.012 55.849 9.906 113.881 o
2 -6 3 488.808 475.170 21.018 6.029 o
2 -6 4 47.847 48.603 9.702 125.228 o
2 -6 5 87.212 83.695 12.366 66.375 o
2 -6 6 226.279 268.680 17.188 18.493 o
2 -6 7 34.185 20.710 12.217 90.388 o
2 -6 8 205.167 287.797 28.867 11.108 o
2 -6 9 377.829 367.693 29.971 6.943 o
2 -6 10 85.677 90.026 19.615 31.674 o
2 -6 11 67.809 79.937 21.222 28.721 o
2 -6 12 1.819 -1.730 15.428 59.395 o
2 -5 0 118.679 119.349 10.722 61.552 o
2 -5 1 389.389 370.970 16.539 9.647 o
2 -5 2 0.886 0.936 5.012 562.786 o
2 -5 3 124.152 158.831 13.233 43.557 o
2 -5 4 400.181 464.285 19.914 7.689 o
2 -5 5 110.009 93.538 11.487 64.085 o
2 -5 6 390.925 433.953 20.734 8.020 o
2 -5 7 67.084 86.141 12.650 69.380 o
2 -5 8 118.207 109.932 18.800 30.627 o
2 -5 9 1.387 -0.288 11.027 116.268 o
2 -5 10 11.626 11.741 12.435 90.785 o
2 -5 11 15.371 17.561 14.282 68.610 o
2 -5 12 65.876 56.375 17.375 42.355 o
2 -5 13 94.498 83.031 20.109 30.012 o
2 -4 0 0.197 1.983 4.462 710.069 o
2 -4 1 10.043 8.167 4.682 624.368 o
2 -4 2 337.197 333.169 14.620 12.521 o
2 -4 3 3.157 1.596 4.837 602.812 o
2 -4 4 956.377 1017.120 29.507 1.642 o
2 -4 5 6.949 9.603 5.870 404.541 o
2 -4 6 795.976 848.754 25.056 2.356 o
2 -4 7 537.992 584.379 19.631 4.924 o
2 -4 8 10.231 7.225 7.356 257.959 o
2 -4 9 1.389 -0.882 9.381 160.646 o
2 -4 10 48.011 51.824 13.996 65.577 o
2 -4 11 530.949 634.687 36.208 3.619 o
2 -4 12 292.255 307.856 28.466 9.250 o
2 -4 13 51.631 63.081 17.465 42.845 o
2 -4 14 25.780 20.483 16.141 53.311 o
2 -4 15 2.980 3.471 15.218 61.031 o
2 -3 0 121.321 125.421 8.628 71.910 o
2 -3 1 469.466 490.770 14.619 6.873 o
2 -3 2 268.610 246.138 10.556 21.267 o
2 -3 3 4.197 3.518 4.180 803.445 o
2 -3 4 246.708 272.485 12.840 20.376 o
2 -3 5 191.469 190.380 11.118 33.662 o
2 -3 6 135.166 147.521 11.264 49.725 o
2 -3 7 99.330 103.649 10.904 70.234 o
2 -3 8 8.937 2.855 5.844 409.401 o
2 -3 9 11.572 9.841 8.986 172.994 o
2 -3 10 891.096 953.297 39.722 1.698 o
2 -3 11 290.788 306.579 26.362 10.054 o
2 -3 12 260.525 267.563 26.682 11.108 o
2 -3 13 0.312 6.655 11.575 105.490 o
2 -3 14 116.902 139.126 23.250 21.229 o
2 -3 15 60.221 42.066 17.272 43.891 o
2 -3 16 97.656 99.613 22.478 24.223 o
2 -2 0 3318.020 3938.810 33.681 0.139 o
2 -2 1 333.674 374.925 11.162 12.804 o
2 -2 2 1330.870 1393.880 22.858 0.921 o
2 -2 3 275.592 251.053 10.609 20.404 o
2 -2 4 0.324 2.341 3.750 1005.030 o
2 -2 5 214.528 188.552 10.401 31.269 o
2 -2 6 18.872 16.163 5.278 463.842 o
2 -2 7 398.549 397.175 15.435 9.274 o
2 -2 8 131.376 114.528 9.916 62.371 o
2 -2 9 637.303 646.201 19.778 3.802 o
2 -2 10 3.336 2.446 8.035 218.734 o
2 -2 11 172.321 189.485 21.729 19.383 o
2 -2 12 83.246 64.646 14.498 54.725 o
2 -2 13 3.241 1.768 9.982 141.820 o
2 -2 14 4.497 3.897 12.154 95.621 o
2 -2 15 189.784 185.667 33.894 9.839 o
2 -2 16 7.723 11.365 14.462 67.388 o
2 -2 17 2.531 7.913 15.879 56.039 o
2 -1 0 13148.500 13395.300 171.056 0.010 o
2 -1 1 9893.810 10424.200 201.303 0.016 o
2 -1 2 14388.300 16491.200 109.280 0.008 o
2 -1 3 2582.770 2672.930 41.564 0.247 o
2 -1 4 61.390 47.728 5.861 233.428 o
2 -1 5 458.913 506.459 15.065 6.876 o
2 -1 6 74.886 96.447 8.447 112.188 o
2 -1 7 610.733 725.695 17.240 3.804 o
2 -1 8 6.829 2.926 4.635 650.517 o
2 -1 9 205.707 204.797 12.104 28.917 o
2 -1 10 168.469 178.953 26.381 15.106 o
2 -1 11 55.725 57.910 13.476 68.147 o
2 -1 12 37.155 39.625 13.216 75.866 o
2 -1 13 203.265 213.248 30.972 10.828 o
2 -1 14 494.713 501.039 32.868 4.585 o
2 -1 15 1.637 -4.010 11.290 110.909 o
2 -1 16 0.010 4.655 13.026 83.312 o
2 -1 17 25.706 14.997 15.583 57.286 o
2 0 0 4171.790 4319.890 32.463 0.097 o
2 0 1 15387.900 16171.700 263.275 0.007 o
2 0 2 6259.000 6940.010 43.194 0.041 o
2 0 3 1293.670 1396.000 25.149 0.946 o
2 0 4 455.406 454.447 12.709 7.674 o
2 0 5 997.223 1106.690 20.620 1.554 o
2 0 6 50.704 43.197 5.983 258.695 o
2 0 7 270.234 260.639 11.162 20.102 o
2 0 8 28.428 28.574 5.786 352.969 o
2 0 9 227.505 257.048 12.083 23.437 o
2 0 10 81.194 77.350 8.613 112.202 o
2 0 11 16.147 13.419 8.537 189.123 o
2 0 12 105.843 94.335 15.635 42.986 o
2 0 13 530.196 485.926 30.513 4.580 o
2 0 14 535.066 648.040 36.891 3.514 o
2 0 15 13.116 25.309 14.036 70.902 o
2 0 16 36.324 26.451 14.402 65.371 o
2 0 17 91.382 106.482 23.022 23.351 o
2 0 18 15.741 19.147 15.211 60.498 o
2 1 0 0.282 -2.683 2.265 2754.770 o
2 1 1 1106.490 1140.180 31.139 1.273 o
2 1 2 559.785 538.507 11.470 5.415 o
2 1 3 4597.290 4569.380 35.559 0.082 o
2 1 4 69.084 49.136 5.393 232.830 o
2 1 5 296.679 276.569 10.379 17.893 o
2 1 6 3.980 1.304 3.462 1172.070 o
2 1 7 1492.860 1880.390 30.583 0.634 o
2 1 8 841.355 880.070 20.608 2.227 o
2 1 9 72.111 54.571 7.746 147.823 o
2 1 10 2.372 0.107 4.441 716.030 o
2 1 11 170.079 159.271 11.452 39.705 o
2 1 12 183.929 226.233 23.050 16.642 o
2 1 13 321.094 320.980 24.015 10.004 o
2 1 14 5.428 6.289 10.594 125.673 o
2 1 15 134.708 190.942 23.953 18.485 o
2 1 16 23.559 39.109 15.090 60.315 o
2 1 17 3.318 5.218 13.065 82.766 o
2 1 18 53.438 47.142 18.299 39.689 o
2 2 0 327.107 322.995 8.488 15.150 o
2 2 1 650.460 677.724 12.645 3.831 o
2 2 2 3347.710 3566.500 30.111 0.147 o
2 2 3 60.153 46.807 4.657 301.631 o
2 2 4 499.802 519.589 13.045 6.280 o
2 2 5 125.403 128.903 7.792 74.124 o
2 2 6 209.716 199.659 9.664 32.204 o
2 2 7 9.001 6.177 3.998 856.193 o
2 2 8 69.657 73.373 8.281 129.282 o
2 2 9 102.469 113.972 9.917 74.390 o
2 2 10 68.681 60.951 8.222 137.177 o
2 2 11 1.981 -0.545 5.284 506.108 o
2 2 12 9.537 2.371 6.515 329.877 o
2 2 13 50.880 29.672 11.563 94.711 o
2 2 14 5.898 3.517 10.388 130.760 o
2 2 15 14.041 9.279 11.027 115.083 o
2 2 16 2.731 2.461 11.575 105.483 o
2 2 17 55.304 55.208 17.336 43.459 o
2 2 18 31.107 27.742 16.051 53.364 o
2 2 19 3.332 0.417 15.584 58.203 o
2 3 0 1998.050 2092.170 22.570 0.417 o
2 3 1 2725.390 2727.740 72.131 0.216 o
2 3 2 400.407 331.426 21.212 8.803 o
2 3 3 2014.740 2006.020 22.275 0.424 o
2 3 4 941.981 973.733 16.828 1.849 o
2 3 5 2399.990 2888.860 111.612 0.215 o
2 3 6 432.702 420.193 13.523 8.449 o
2 3 7 3.141 5.900 4.193 797.937 o
2 3 8 1354.830 1497.000 45.380 0.785 o
2 3 9 241.724 235.691 12.043 23.124 o
2 3 10 268.918 285.110 14.499 17.222 o
2 3 11 191.767 201.379 13.502 28.805 o
2 3 12 182.463 193.379 14.848 28.190 o
2 3 13 35.211 28.273 11.012 108.713 o
2 3 14 505.282 534.547 31.877 4.461 o
2 3 15 0.298 -3.867 9.136 169.405 o
2 3 16 11.746 2.868 10.684 123.180 o
2 3 17 35.706 27.412 14.217 67.026 o
2 3 18 6.346 -1.630 14.693 65.447 o
2 3 19 11.860 14.636 15.536 58.256 o
2 4 0 0.240 -0.205 3.223 1360.900 o
2 4 1 583.526 647.293 13.189 4.499 o
2 4 2 616.092 614.691 22.195 3.962 o
2 4 3 2350.920 2418.870 178.320 0.182 o
2 4 4 50.366 44.230 8.682 149.881 o
2 4 5 2827.940 3087.680 64.655 0.193 o
2 4 6 94.976 79.987 6.795 126.365 o
2 4 7 99.804 123.248 9.050 80.375 o
2 4 8 6.470 1.743 4.126 821.121 o
2 4 9 548.289 539.967 18.289 5.142 o
2 4 10 350.820 318.330 15.475 12.006 o
2 4 11 2.130 -3.552 5.609 449.091 o
2 4 12 63.865 69.766 10.578 96.139 o
2 4 13 320.756 338.619 17.899 11.914 o
2 4 14 333.578 321.158 24.879 9.427 o
2 4 15 410.508 428.198 29.383 6.227 o
2 4 16 151.981 121.364 21.300 22.922 o
2 4 17 9.720 15.345 13.518 76.914 o
2 4 18 0.166 2.860 13.379 78.981 o
2 4 19 14.272 11.485 15.168 61.070 o
2 5 0 1473.200 1634.880 26.610 0.720 o
2 5 1 86.970 64.312 5.928 163.774 o
2 5 2 154.960 141.587 13.003 40.061 o
2 5 3 274.376 260.319 16.550 16.360 o
2 5 4 36.229 31.865 9.601 138.633 o
2 5 5 614.871 696.553 26.906 3.474 o
2 5 6 529.689 509.121 12.876 5.930 o
2 5 7 356.331 347.517 12.715 12.030 o
2 5 8 1095.830 1235.060 25.958 1.255 o
2 5 9 330.757 344.789 15.340 12.310 o
2 5 10 4.824 1.714 5.887 406.580 o
2 5 11 0.389 -2.601 5.984 394.802 o
2 5 12 86.770 77.638 10.943 80.044 o
2 5 13 0.001 0.035 7.048 284.660 o
2 5 14 14.366 10.891 8.293 201.411 o
2 5 15 0.911 9.400 11.006 116.612 o
2 5 16 6.504 6.013 11.736 102.406 o
2 5 17 20.529 23.560 14.283 68.047 o
2 5 18 53.157 36.232 16.981 46.100 o
2 5 19 10.064 14.588 16.517 51.619 o
2 6 0 28.333 42.517 6.999 244.347 o
2 6 1 15.137 7.675 4.614 625.818 o
2 6 2 0.061 7.687 6.362 348.808 o
2 6 3 109.551 101.407 13.539 51.238 o
2 6 4 102.606 88.305 13.217 56.022 o
2 6 5 556.007 554.021 25.988 4.448 o
2 6 6 477.944 546.629 28.384 4.976 o
2 6 7 506.664 570.546 14.910 5.690 o
2 6 8 263.161 224.247 11.645 21.967 o
2 6 9 0.000 -0.900 5.349 494.219 o
2 6 10 352.294 277.897 54.647 3.666 o
2 6 11 3.122 0.973 5.940 400.209 o
2 6 12 13.665 17.727 8.139 207.695 o
2 6 13 60.458 60.244 22.597 26.172 o
2 6 14 3.212 -2.586 8.354 202.472 o
2 6 15 40.243 12.126 20.537 32.919 o
2 6 16 0.431 5.157 12.588 89.212 o
2 6 17 8.993 -3.673 18.700 40.397 o
2 6 18 22.615 2.838 21.539 30.340 o
2 6 19 7.552 -3.673 21.372 30.941 o
2 7 0 13.000 11.412 5.834 400.602 o
2 7 1 258.664 267.926 20.323 14.590 o
2 7 2 179.042 181.629 19.118 22.508 o
2 7 3 319.778 343.359 23.432 9.955 o
2 7 4 369.382 367.277 24.167 8.380 o
2 7 5 194.678 225.014 21.558 17.560 o
2 7 6 2.687 4.483 8.486 196.100 o
2 7 7 5.275 7.261 8.323 203.270 o
2 7 8 146.713 144.737 18.115 28.205 o
2 7 9 26.407 32.865 11.896 95.438 o
2 7 10 1018.840 1082.760 42.913 1.331 o
2 7 11 1229.440 1396.550 48.670 0.896 o
2 7 12 110.206 105.499 18.289 32.858 o
2 7 13 117.258 120.580 19.344 28.979 o
2 7 14 4.544 2.431 12.395 91.955 o
2 7 15 31.395 24.330 15.689 55.883 o
2 7 16 34.122 17.364 21.372 30.513 o
2 7 17 0.011 5.510 21.706 30.008 o
2 7 18 52.921 49.088 30.054 15.287 o
2 8 0 56.294 47.324 13.511 68.760 o
2 8 1 13.972 15.832 10.151 134.937 o
2 8 2 60.211 57.304 13.669 65.660 o
2 8 3 181.117 219.380 22.912 17.034 o
2 8 4 79.591 60.283 14.284 57.132 o
2 8 5 11.166 5.615 9.438 157.489 o
2 8 6 22.636 19.004 11.152 110.370 o
2 8 7 1.417 -2.559 8.817 181.853 o
2 8 8 36.785 33.733 13.198 76.605 o
2 8 9 60.872 44.776 14.327 61.401 o
2 8 10 625.321 629.557 34.651 3.222 o
2 8 11 418.936 399.058 29.573 6.272 o
2 8 12 25.950 19.472 12.455 88.525 o
2 8 13 4.418 6.933 13.185 81.222 o
2 8 14 182.211 202.049 25.607 14.960 o
2 8 15 2.774 3.972 14.520 67.032 o
2 8 16 37.866 34.757 18.966 38.137 o
2 8 17 29.107 29.720 28.217 17.603 o
2 9 0 160.088 152.973 21.369 21.470 o
2 9 1 14.662 6.734 11.119 113.284 o
2 9 2 324.606 338.703 26.681 8.881 o
2 9 3 536.668 566.829 33.543 3.981 o
2 9 4 267.812 257.586 26.315 11.222 o
2 9 5 83.235 66.037 16.298 44.974 o
2 9 6 83.461 72.395 17.245 40.506 o
2 9 7 103.714 119.028 19.564 29.525 o
2 9 8 64.893 64.170 16.010 48.714 o
2 9 9 0.171 -0.805 10.982 117.236 o
2 9 10 124.236 121.991 21.490 24.144 o
2 9 11 75.737 67.853 17.549 40.242 o
2 9 12 219.437 270.210 29.982 10.455 o
2 9 13 129.451 171.171 25.041 17.809 o
2 9 14 4.082 1.610 14.617 66.147 o
2 9 15 51.069 61.939 20.956 30.509 o
2 9 16 12.067 15.791 16.570 51.223 o
2 10 0 14.691 8.862 13.960 72.059 o
2 10 1 103.390 116.275 20.926 26.575 o
2 10 2 67.010 92.240 19.335 33.661 o
2 10 3 8.141 5.120 12.354 92.380 o
2 10 4 3.856 -0.477 12.236 94.399 o
2 10 5 1.770 4.596 11.865 100.390 o
2 10 6 31.549 29.094 14.571 64.273 o
2 10 7 5.523 3.459 12.671 87.961 o
2 10 8 0.106 -2.802 12.327 93.044 o
2 10 9 7.618 -2.966 12.674 87.900 o
2 10 10 1.997 -1.515 13.164 81.586 o
2 10 11 3.455 -1.067 13.836 73.834 o
2 10 12 1.006 -10.144 14.516 67.097 o
2 10 13 4.934 6.038 15.404 59.526 o
2 10 14 63.551 59.106 20.881 30.256 o
2 11 0 59.279 52.219 18.443 38.584 o
2 11 1 83.193 94.755 21.288 27.470 o
2 11 2 1.660 0.628 13.927 72.883 o
2 11 3 12.402 31.337 27.466 18.672 o
2 11 4 71.319 72.167 20.424 30.820 o
2 11 5 190.816 237.586 29.734 11.496 o
2 11 6 8.094 -5.264 13.551 76.892 o
2 11 7 3.386 1.158 13.836 73.829 o
2 11 8 0.057 5.918 14.788 64.640 o
2 11 9 18.301 13.785 15.809 56.061 o
2 11 10 12.439 17.902 16.927 49.063 o
2 11 11 34.444 42.984 19.893 34.736 o
2 11 12 15.596 3.113 16.231 53.454 o
3 -10 0 103.363 107.860 35.397 10.534 o
3 -9 0 27.393 19.267 26.047 20.689 o
3 -9 1 84.008 45.260 23.059 24.686 o
3 -9 2 45.397 15.583 15.601 55.751 o
3 -9 3 10.151 1.023 14.600 66.198 o
3 -9 4 96.283 54.967 33.059 12.314 o
3 -8 0 339.353 387.208 47.836 4.268 o
3 -8 1 60.420 55.166 16.587 46.649 o
3 -8 2 0.863 -8.849 12.397 92.000 o
3 -8 3 0.093 -2.886 12.195 95.064 o
3 -8 4 3.216 -0.527 13.453 78.105 o
3 -8 5 5.285 2.243 10.872 119.473 o
3 -8 6 22.533 12.902 12.673 86.405 o
3 -8 7 7.151 5.710 16.226 53.630 o
3 -7 0 8.687 8.946 7.808 229.544 o
3 -7 1 53.909 37.758 10.232 114.209 o
3 -7 2 20.805 30.922 10.616 120.377 o
3 -7 3 91.632 111.457 20.718 27.855 o
3 -7 4 65.902 71.326 12.673 71.472 o
3 -7 5 392.240 413.818 57.675 3.059 o
3 -7 6 63.807 45.182 12.387 78.393 o
3 -7 7 2.103 -6.234 12.348 92.711 o
3 -7 8 0.870 1.748 13.553 76.972 o
3 -7 9 44.961 30.618 17.823 42.746 o
3 -6 0 18.833 14.977 7.389 247.602 o
3 -6 1 22.344 17.605 7.780 220.797 o
3 -6 2 3.525 2.975 6.773 307.590 o
3 -6 3 4.037 -4.140 7.070 282.544 o
3 -6 4 235.399 257.786 19.203 16.683 o
3 -6 5 18.767 14.213 8.883 173.853 o
3 -6 6 9.312 12.401 8.717 183.961 o
3 -6 7 44.987 38.946 11.503 95.976 o
3 -6 8 74.008 74.403 18.704 35.844 o
3 -6 9 19.521 10.783 14.918 62.899 o
3 -6 10 71.731 76.954 20.375 30.807 o
3 -6 11 13.729 28.038 16.562 51.025 o
3 -5 0 60.619 53.472 7.573 166.576 o
3 -5 1 137.516 140.156 12.767 44.399 o
3 -5 2 46.972 37.466 7.953 179.356 o
3 -5 3 1.796 4.592 6.069 383.232 o
3 -5 4 59.764 66.977 10.490 99.979 o
3 -5 5 5.420 -4.065 6.729 311.530 o
3 -5 6 0.041 -2.863 7.085 281.656 o
3 -5 7 181.914 206.147 16.584 24.893 o
3 -5 8 40.947 34.985 13.263 75.116 o
3 -5 9 0.658 -4.392 11.618 104.746 o
3 -5 10 43.073 31.724 15.218 57.919 o
3 -5 11 0.525 -1.855 13.221 80.880 o
3 -5 12 0.041 7.498 13.550 76.981 o
3 -5 13 38.295 31.355 19.198 37.297 o
3 -4 0 112.904 117.600 9.396 72.640 o
3 -4 1 3.309 7.440 5.098 540.250 o
3 -4 2 562.121 558.950 19.196 4.836 o
3 -4 3 77.134 52.321 8.161 134.533 o
3 -4 4 19.576 4.534 5.963 379.307 o
3 -4 5 22.631 13.684 6.790 287.185 o
3 -4 6 9.202 10.606 6.424 336.387 o
3 -4 7 62.845 55.938 10.077 107.688 o
3 -4 8 375.689 378.321 19.533 9.226 o
3 -4 9 92.508 103.280 18.435 34.084 o
3 -4 10 8.618 -1.966 11.354 109.453 o
3 -4 11 35.327 33.209 14.786 61.913 o
3 -4 12 3.402 -0.419 13.042 83.097 o
3 -4 13 20.233 8.833 14.619 65.484 o
3 -4 14 0.384 7.729 14.520 67.037 o
3 -3 0 1945.290 1972.300 79.007 0.380 o
3 -3 1 87.647 78.011 7.731 120.193 o
3 -3 2 353.160 404.830 14.691 10.637 o
3 -3 3 103.750 102.636 9.709 78.115 o
3 -3 4 22.665 11.743 5.309 454.243 o
3 -3 5 97.396 100.546 10.437 75.366 o
3 -3 6 19.448 20.498 6.845 282.559 o
3 -3 7 184.761 197.973 13.529 29.861 o
3 -3 8 4.627 2.642 6.051 384.857 o
3 -3 9 263.854 273.595 22.930 12.797 o
3 -3 10 38.142 29.752 12.433 85.834 o
3 -3 11 7.037 -3.785 9.814 146.511 o
3 -3 12 0.052 4.626 10.142 137.431 o
3 -3 13 0.000 0.146 11.762 102.196 o
3 -3 14 34.406 43.642 16.100 52.248 o
3 -3 15 18.079 6.971 15.025 62.167 o
3 -2 0 580.857 667.091 13.681 4.414 o
3 -2 1 56.078 59.991 5.615 242.718 o
3 -2 2 304.092 273.667 10.896 17.242 o
3 -2 3 51.500 58.318 6.988 195.551 o
3 -2 4 20.596 26.968 5.674 388.619 o
3 -2 5 9.833 3.102 4.491 685.224 o
3 -2 6 23.731 21.599 6.294 321.981 o
3 -2 7 203.672 193.800 12.249 29.708 o
3 -2 8 13.311 4.366 5.997 383.854 o
3 -2 9 117.978 124.663 10.796 60.467 o
3 -2 10 44.773 30.155 16.029 52.395 o
3 -2 11 55.528 48.064 13.381 70.032 o
3 -2 12 385.611 370.491 27.360 7.348 o
3 -2 13 71.363 60.896 16.754 44.450 o
3 -2 14 198.909 239.363 27.481 12.608 o
3 -2 15 85.628 98.144 22.305 25.113 o
3 -2 16 21.611 22.717 17.060 47.934 o
3 -1 0 36.959 22.248 6.126 308.274 o
3 -1 1 173.505 204.933 8.170 41.404 o
3 -1 2 13.940 7.419 3.220 1230.270 o
3 -1 3 1306.370 1324.070 22.767 0.975 o
3 -1 4 32.651 33.895 5.847 328.337 o
3 -1 5 2425.100 3050.830 46.877 0.242 o
3 -1 6 132.368 122.831 10.071 59.685 o
3 -1 7 172.003 177.851 11.283 37.915 o
3 -1 8 45.536 36.237 7.057 219.464 o
3 -1 9 257.129 290.509 15.162 17.371 o
3 -1 10 1.027 5.521 6.832 302.527 o
3 -1 11 3.644 -0.449 8.715 186.029 o
3 -1 12 20.817 9.963 10.027 137.344 o
3 -1 13 859.366 1041.290 65.117 1.273 o
3 -1 14 98.029 90.597 18.463 34.070 o
3 -1 15 184.083 262.830 30.089 11.182 o
3 -1 16 89.861 108.584 23.255 22.962 o
3 -1 17 126.119 119.263 24.256 19.834 o
3 0 0 1193.940 1146.590 30.373 1.160 o
3 0 1 351.108 367.607 12.291 11.950 o
3 0 2 843.585 932.391 16.956 2.183 o
3 0 3 28.953 33.120 5.070 426.161 o
3 0 4 55.833 44.964 6.214 232.769 o
3 0 5 185.194 159.494 9.316 41.586 o
3 0 6 232.710 238.705 17.854 18.461 o
3 0 7 339.612 394.696 15.485 11.047 o
3 0 8 20.756 13.114 5.673 405.430 o
3 0 9 0.025 -4.178 5.192 524.579 o
3 0 10 315.700 346.184 16.125 12.603 o
3 0 11 120.159 127.811 17.648 32.603 o
3 0 12 71.046 60.467 14.580 56.647 o
3 0 13 239.187 269.865 25.370 12.310 o
3 0 14 33.609 31.620 12.929 80.346 o
3 0 15 293.420 336.071 32.107 7.859 o
3 0 16 0.138 -4.333 11.618 104.747 o
3 0 17 34.298 26.682 14.571 64.121 o
3 0 18 38.019 49.661 19.323 36.473 o
3 1 0 310.292 347.940 10.473 14.795 o
3 1 1 2160.600 2304.710 30.208 0.349 o
3 1 2 1338.300 1344.830 20.697 0.942 o
3 1 3 16.544 4.502 3.460 1067.420 o
3 1 4 680.499 721.408 17.384 3.356 o
3 1 5 136.370 127.871 8.855 63.360 o
3 1 6 2.196 3.548 4.174 808.793 o
3 1 7 567.428 676.133 21.978 4.109 o
3 1 8 836.299 906.375 23.756 2.155 o
3 1 9 7.495 0.831 5.413 478.770 o
3 1 10 49.541 56.744 8.658 145.962 o
3 1 11 57.686 53.821 8.985 132.694 o
3 1 12 28.173 16.128 10.768 117.145 o
3 1 13 130.161 136.098 19.546 26.994 o
3 1 14 273.011 268.315 27.095 10.613 o
3 1 15 102.475 82.493 17.733 36.349 o
3 1 16 12.176 2.468 11.305 110.069 o
3 1 17 25.779 12.661 14.341 67.521 o
3 1 18 23.500 11.328 15.428 58.642 o
3 2 0 1598.890 1809.970 29.216 0.602 o
3 2 1 14.935 14.980 3.844 852.165 o
3 2 2 124.396 112.595 7.896 78.493 o
3 2 3 5.624 1.664 3.125 1425.810 o
3 2 4 3.670 4.491 3.600 1080.160 o
3 2 5 1165.280 1343.480 45.003 0.996 o
3 2 6 76.520 80.331 8.100 123.236 o
3 2 7 29.712 22.311 5.814 354.964 o
3 2 8 230.120 248.215 12.821 22.915 o
3 2 9 424.665 446.554 17.693 7.737 o
3 2 10 137.366 159.044 12.591 43.075 o
3 2 11 10.710 9.537 6.991 284.244 o
3 2 12 67.664 75.660 10.901 88.929 o
3 2 13 319.469 372.677 26.299 8.757 o
3 2 14 22.725 11.841 10.813 117.926 o
3 2 15 86.321 74.335 16.636 42.618 o
3 2 16 141.515 122.599 21.605 22.983 o
3 2 17 13.455 4.803 12.998 83.244 o
3 2 18 63.673 69.656 20.493 31.076 o
3 3 0 99.612 96.140 7.313 106.991 o
3 3 1 103.721 113.918 7.018 99.299 o
3 3 2 1481.210 1553.170 22.573 0.748 o
3 3 3 67.521 59.224 5.916 204.827 o
3 3 4 228.153 220.379 9.639 27.950 o
3 3 5 92.109 67.923 6.769 137.058 o
3 3 6 89.921 74.631 8.178 112.861 o
3 3 7 633.022 643.926 32.846 3.236 o
3 3 8 4.402 4.409 4.609 660.638 o
3 3 9 169.230 164.691 12.206 37.473 o
3 3 10 104.263 85.673 10.153 78.049 o
3 3 11 21.651 22.631 7.351 243.915 o
3 3 12 307.960 311.329 16.977 13.293 o
3 3 13 122.480 109.545 16.846 35.602 o
3 3 14 163.316 157.607 20.920 21.782 o
3 3 15 111.821 112.477 19.120 30.244 o
3 3 16 1.304 9.419 12.005 98.020 o
3 3 17 15.510 13.083 15.020 62.189 o
3 3 18 21.223 20.786 15.484 58.094 o
3 3 19 139.292 169.772 28.380 14.329 o
3 4 0 166.757 159.657 9.256 46.355 o
3 4 1 5.488 9.134 3.795 957.674 o
3 4 2 364.981 371.070 10.919 11.661 o
3 4 3 1520.570 1741.140 38.816 0.639 o
3 4 4 50.999 38.060 5.027 329.111 o
3 4 5 67.116 74.043 7.181 155.899 o
3 4 6 176.462 193.791 10.341 37.554 o
3 4 7 90.042 100.515 8.717 96.187 o
3 4 8 657.821 699.874 20.496 3.462 o
3 4 9 29.040 12.197 6.179 331.588 o
3 4 10 7.658 7.146 5.941 395.508 o
3 4 11 16.206 6.465 6.256 349.115 o
3 4 12 0.394 1.152 7.008 287.865 o
3 4 13 138.608 138.889 14.162 39.638 o
3 4 14 187.115 189.131 22.265 18.081 o
3 4 15 212.725 233.106 24.946 13.951 o
3 4 16 20.909 9.987 11.625 102.777 o
3 4 17 0.000 -6.040 11.886 100.084 o
3 4 18 15.607 15.166 15.000 62.298 o
3 4 19 0.793 -0.942 15.758 56.934 o
3 5 0 0.017 -2.103 3.906 926.531 o
3 5 1 4.073 2.448 3.515 1134.990 o
3 5 2 96.388 75.674 11.068 75.411 o
3 5 3 34.063 30.408 8.303 181.971 o
3 5 4 168.504 186.331 14.853 30.235 o
3 5 5 107.966 125.171 14.526 44.752 o
3 5 6 9.275 3.296 3.673 1015.840 o
3 5 7 36.919 16.915 8.134 192.121 o
3 5 8 6.309 -2.142 4.296 760.320 o
3 5 9 629.536 586.208 19.572 4.094 o
3 5 10 4.744 -1.119 5.696 434.692 o
3 5 11 8.962 6.155 6.059 379.699 o
3 5 12 45.972 39.056 9.096 143.958 o
3 5 13 58.523 47.612 10.497 105.007 o
3 5 14 31.095 25.475 9.454 146.794 o
3 5 15 35.198 33.748 13.278 75.978 o
3 5 16 12.381 4.495 11.713 102.475 o
3 5 17 110.071 83.530 20.111 28.994 o
3 5 18 0.551 -9.645 13.141 81.879 o
3 5 19 6.958 2.701 16.043 54.882 o
3 6 0 302.658 282.419 12.786 16.174 o
3 6 1 7.583 1.062 3.975 881.436 o
3 6 2 666.500 686.362 28.511 3.149 o
3 6 3 41.552 41.283 9.780 128.999 o
3 6 4 0.004 -2.896 6.490 335.646 o
3 6 5 33.189 19.493 8.261 188.783 o
3 6 6 47.480 40.963 10.624 109.158 o
3 6 7 15.189 14.701 8.970 171.789 o
3 6 8 82.119 86.051 14.402 53.575 o
3 6 9 1238.300 1350.230 44.033 0.934 o
3 6 10 422.235 300.951 125.049 0.841 o
3 6 11 27.188 13.794 10.405 125.732 o
3 6 12 46.360 25.405 16.759 48.182 o
3 6 13 64.240 43.465 25.764 20.477 o
3 6 14 17.533 7.779 9.107 167.137 o
3 6 15 1.150 -7.513 16.863 49.716 o
3 6 16 4.812 1.002 19.034 39.013 o
3 6 17 4.106 -3.172 20.203 34.635 o
3 6 18 0.792 5.176 21.706 30.007 o
3 7 0 20.076 16.998 9.898 140.093 o
3 7 1 7.352 3.575 8.063 216.471 o
3 7 2 5.921 6.249 7.531 247.985 o
3 7 3 100.933 78.948 13.526 55.650 o
3 7 4 1.517 -3.159 6.717 313.293 o
3 7 5 123.409 116.098 16.799 35.260 o
3 7 6 121.974 126.277 16.816 34.790 o
3 7 7 21.868 11.282 9.292 158.724 o
3 7 8 435.624 421.137 27.235 6.289 o
3 7 9 69.296 48.175 13.571 65.568 o
3 7 10 56.341 33.918 11.739 89.954 o
3 7 11 12.620 14.171 11.071 114.054 o
3 7 12 5.199 11.384 11.647 103.889 o
3 7 13 175.416 207.142 24.102 16.409 o
3 7 14 19.488 9.783 11.909 98.212 o
3 7 15 152.771 168.292 23.843 18.338 o
3 7 16 0.951 -2.838 20.036 35.219 o
3 7 17 4.223 2.004 21.706 30.003 o
3 7 18 24.434 17.198 26.715 19.702 o
3 8 0 466.988 507.375 30.922 4.997 o
3 8 1 290.297 309.347 24.935 10.583 o
3 8 2 86.384 82.192 16.902 41.066 o
3 8 3 3.975 1.322 8.843 180.622 o
3 8 4 559.553 529.973 55.516 2.555 o
3 8 5 835.211 877.019 101.098 0.880 o
3 8 6 37.056 14.103 10.555 119.387 o
3 8 7 2.122 7.370 9.978 141.825 o
3 8 8 103.536 99.829 18.045 34.437 o
3 8 9 86.564 70.040 16.390 43.913 o
3 8 10 27.888 14.951 12.117 93.418 o
3 8 11 19.747 19.535 12.397 90.159 o
3 8 12 214.963 279.531 27.762 11.545 o
3 8 13 0.037 5.687 11.993 98.272 o
3 8 14 70.900 52.290 16.680 45.285 o
3 8 15 59.091 76.465 21.789 27.781 o
3 8 16 14.770 15.845 15.643 57.343 o
3 8 17 13.091 14.860 25.045 22.486 o
3 9 0 11.986 10.829 11.316 109.483 o
3 9 1 124.165 124.859 20.151 26.592 o
3 9 2 11.841 15.080 15.611 57.692 o
3 9 3 0.970 -3.796 10.171 136.665 o
3 9 4 32.958 18.080 12.098 92.582 o
3 9 5 187.888 174.660 22.661 17.971 o
3 9 6 8.660 0.038 10.542 126.900 o
3 9 7 20.703 15.507 11.607 102.715 o
3 9 8 30.399 27.840 13.216 77.795 o
3 9 9 0.050 -2.481 10.079 139.164 o
3 9 10 0.666 6.595 12.161 95.573 o
3 9 11 0.579 -3.199 12.833 85.846 o
3 9 12 136.801 156.911 24.148 18.844 o
3 9 13 8.464 10.693 13.508 77.188 o
3 9 14 146.082 179.823 26.269 15.869 o
3 9 15 22.213 19.947 16.291 52.531 o
3 9 16 35.762 38.061 18.898 38.422 o
3 10 0 12.285 10.618 12.990 83.240 o
3 10 1 21.262 8.794 13.038 82.028 o
3 10 2 256.446 320.653 29.498 9.446 o
3 10 3 5.135 3.884 12.041 97.400 o
3 10 4 90.041 64.282 17.119 40.755 o
3 10 5 41.338 34.304 14.578 62.881 o
3 10 6 25.105 18.192 13.132 80.029 o
3 10 7 1.156 -5.770 11.214 112.423 o
3 10 8 7.801 1.924 12.591 89.022 o
3 10 9 34.048 32.065 15.465 56.962 o
3 10 10 24.429 20.045 13.827 72.333 o
3 10 11 4.022 7.564 14.105 70.985 o
3 10 12 82.492 88.206 20.779 28.879 o
3 10 13 1.650 1.394 14.638 65.975 o
3 10 14 23.500 37.565 18.163 42.035 o
3 11 0 37.481 32.375 16.927 47.619 o
3 11 1 17.326 10.231 15.093 61.572 o
3 11 2 54.969 49.794 18.324 39.406 o
3 11 3 2.833 10.537 13.904 73.050 o
3 11 4 0.624 -1.482 14.166 70.453 o
3 11 5 33.333 14.667 15.024 61.027 o
3 11 6 3.547 4.310 13.508 77.430 o
3 11 7 45.769 62.591 21.956 28.081 o
3 11 8 65.014 58.232 18.699 37.048 o
3 11 9 0.205 4.464 14.578 66.526 o
3 11 10 3.292 10.712 14.870 63.861 o
3 11 11 134.238 168.166 28.930 14.014 o
3 11 12 5.043 7.713 16.668 50.838 o
4 -9 0 16.012 0.292 15.476 58.801 o
4 -9 1 70.731 60.094 20.490 30.974 o
4 -9 2 14.091 20.401 17.443 46.144 o
4 -8 0 26.010 23.871 14.634 64.456 o
4 -8 1 0.044 -11.202 12.642 88.465 o
4 -8 2 28.631 18.294 15.407 58.298 o
4 -8 3 1.175 -0.411 13.691 75.424 o
4 -8 4 22.362 13.855 13.872 72.309 o
4 -8 5 284.659 360.966 38.068 6.341 o
4 -8 6 127.513 100.513 33.894 11.196 o
4 -7 0 12.815 9.493 11.681 102.780 o
4 -7 1 24.928 19.601 12.626 86.332 o
4 -7 2 62.722 56.316 15.951 49.742 o
4 -7 3 42.836 27.144 13.990 68.236 o
4 -7 4 10.119 -7.438 11.544 105.800 o
4 -7 5 171.464 171.212 25.212 16.176 o
4 -7 6 231.593 241.601 28.526 11.206 o
4 -7 7 105.291 98.510 30.388 14.004 o
4 -7 8 145.016 153.514 27.716 14.952 o
4 -6 0 59.361 67.709 15.357 52.917 o
4 -6 1 23.254 27.211 12.041 94.333 o
4 -6 2 0.032 0.637 9.390 160.356 o
4 -6 3 5.945 3.339 10.253 134.222 o
4 -6 4 62.205 28.097 22.145 27.647 o
4 -6 5 0.024 2.326 8.551 193.341 o
4 -6 6 1.504 8.323 8.989 174.743 o
4 -6 7 2.170 -7.140 9.825 146.436 o
4 -6 8 5.954 2.338 12.869 85.279 o
4 -6 9 9.176 3.108 14.617 66.046 o
4 -6 10 25.356 20.370 23.208 26.029 o
4 -5 0 229.248 221.380 19.408 17.817 o
4 -5 1 148.111 165.512 15.084 33.680 o
4 -5 2 136.291 146.192 13.343 42.056 o
4 -5 3 17.616 9.501 7.680 232.600 o
4 -5 4 17.064 8.070 7.909 220.377 o
4 -5 5 20.378 6.523 8.029 212.650 o
4 -5 6 748.085 822.169 46.166 2.026 o
4 -5 7 347.985 366.337 59.343 3.115 o
4 -5 8 92.332 47.325 14.723 53.294 o
4 -5 9 14.003 -0.812 12.035 97.132 o
4 -5 10 175.451 201.453 76.136 2.329 o
4 -5 11 32.333 28.791 17.283 46.117 o
4 -5 12 30.016 22.237 18.115 42.296 o
4 -4 0 119.023 124.579 9.818 65.767 o
4 -4 1 19.826 9.920 6.035 365.966 o
4 -4 2 16.342 5.744 5.906 390.372 o
4 -4 3 126.319 106.210 10.845 60.486 o
4 -4 4 160.299 167.146 13.522 35.579 o
4 -4 5 2.295 1.362 6.707 314.089 o
4 -4 6 151.159 112.423 13.379 42.315 o
4 -4 7 8.235 1.252 7.427 255.010 o
4 -4 8 42.225 35.913 10.631 112.128 o
4 -4 9 83.841 69.165 16.070 45.780 o
4 -4 10 14.510 11.883 12.692 86.951 o
4 -4 11 0.943 -5.241 11.593 105.199 o
4 -4 12 0.926 -8.209 13.368 79.109 o
4 -4 13 4.476 0.593 15.289 60.465 o
4 -3 0 77.719 61.654 6.619 163.798 o
4 -3 1 512.024 503.905 15.301 6.043 o
4 -3 2 0.101 -3.429 4.174 811.670 o
4 -3 3 223.708 220.106 12.889 24.894 o
4 -3 4 31.570 23.298 6.769 268.982 o
4 -3 5 86.893 96.035 13.663 56.031 o
4 -3 6 30.227 32.387 8.502 176.620 o
4 -3 7 0.329 0.457 6.606 323.932 o
4 -3 8 1.699 2.308 7.222 270.951 o
4 -3 9 195.201 194.030 16.922 23.787 o
4 -3 10 1.446 -2.070 10.263 134.213 o
4 -3 11 45.411 33.209 13.894 68.330 o
4 -3 12 152.060 157.908 22.805 19.841 o
4 -3 13 18.090 17.932 14.874 63.149 o
4 -3 14 18.061 16.555 14.430 67.095 o
4 -3 15 1.758 -2.755 18.536 41.149 o
4 -2 0 384.483 397.763 20.517 8.576 o
4 -2 1 1308.700 1286.800 36.287 0.939 o
4 -2 2 2129.750 2374.780 41.996 0.341 o
4 -2 3 1165.300 1239.260 24.659 1.168 o
4 -2 4 130.862 144.221 18.269 29.310 o
4 -2 5 40.512 51.069 8.099 173.848 o
4 -2 6 1.419 -2.620 5.251 512.616 o
4 -2 7 40.272 48.107 8.907 150.006 o
4 -2 8 55.039 31.872 8.246 164.076 o
4 -2 9 33.139 18.009 7.733 213.536 o
4 -2 10 3.088 3.649 8.934 176.928 o
4 -2 11 65.661 64.973 15.617 50.739 o
4 -2 12 84.637 91.789 18.389 35.379 o
4 -2 13 2.305 -2.238 12.101 96.539 o
4 -2 14 115.967 91.950 20.611 27.219 o
4 -2 15 68.207 59.065 20.417 31.327 o
4 -2 16 57.463 30.133 17.863 41.823 o
4 -1 0 2548.510 2605.170 65.784 0.245 o
4 -1 1 2915.610 3239.700 73.215 0.178 o
4 -1 2 2365.980 2565.070 29.217 0.289 o
4 -1 3 3312.590 3969.390 69.446 0.133 o
4 -1 4 1625.680 1770.700 30.602 0.597 o
4 -1 5 43.069 31.736 6.622 250.744 o
4 -1 6 540.316 579.164 19.578 4.930 o
4 -1 7 719.573 770.373 23.371 2.857 o
4 -1 8 292.373 319.346 15.991 14.241 o
4 -1 9 12.347 8.333 6.763 302.641 o
4 -1 10 47.457 49.139 9.754 124.174 o
4 -1 11 16.615 17.343 10.269 131.194 o
4 -1 12 108.932 112.504 19.163 30.363 o
4 -1 13 1.092 2.158 11.647 104.204 o
4 -1 14 77.898 48.347 16.141 47.428 o
4 -1 15 130.751 142.630 25.848 17.339 o
4 -1 16 12.131 9.781 15.701 57.109 o
4 0 0 1816.250 1746.870 41.655 0.508 o
4 0 1 213.079 224.551 8.434 31.213 o
4 0 2 72.873 58.313 6.043 190.885 o
4 0 3 245.136 198.225 9.765 27.042 o
4 0 4 457.913 548.256 16.893 6.373 o
4 0 5 12.447 3.529 4.422 697.211 o
4 0 6 156.197 188.275 11.804 38.694 o
4 0 7 6.811 5.228 5.355 487.538 o
4 0 8 234.096 269.392 15.085 19.688 o
4 0 9 0.408 1.127 5.935 401.409 o
4 0 10 7.231 9.003 7.002 285.501 o
4 0 11 0.786 -0.488 8.308 204.843 o
4 0 12 13.678 7.530 9.740 147.340 o
4 0 13 246.447 258.342 24.580 12.702 o
4 0 14 115.960 113.355 20.926 25.923 o
4 0 15 166.236 203.039 25.944 15.175 o
4 0 16 2.112 -1.008 12.272 93.874 o
4 0 17 20.148 19.020 15.874 55.409 o
4 1 0 219.608 219.613 9.672 29.153 o
4 1 1 249.132 225.325 9.703 24.966 o
4 1 2 15.456 20.419 4.925 530.828 o
4 1 3 1029.560 1210.630 23.151 1.389 o
4 1 4 79.328 87.323 8.351 113.748 o
4 1 5 858.151 1014.040 46.150 1.597 o
4 1 6 590.925 655.463 20.124 4.099 o
4 1 7 1.142 -0.884 4.775 619.884 o
4 1 8 619.557 786.258 23.900 3.311 o
4 1 9 11.899 11.825 6.349 341.050 o
4 1 10 92.056 66.477 10.466 85.087 o
4 1 11 169.139 170.239 15.055 30.746 o
4 1 12 3.796 3.683 8.985 174.883 o
4 1 13 1.821 -3.102 10.444 129.603 o
4 1 14 61.699 45.321 15.661 52.183 o
4 1 15 80.044 68.628 17.350 40.603 o
4 1 16 210.925 232.698 28.459 11.819 o
4 1 17 47.635 66.071 19.597 34.693 o
4 1 18 0.387 6.630 16.365 52.783 o
4 2 0 5.731 2.457 3.805 964.817 o
4 2 1 355.316 348.820 12.615 12.070 o
4 2 2 192.858 171.487 9.113 38.945 o
4 2 3 930.459 1103.110 22.548 1.677 o
4 2 4 928.390 989.182 25.716 1.775 o
4 2 5 283.933 299.384 13.220 16.575 o
4 2 6 510.261 631.366 19.695 4.963 o
4 2 7 36.230 20.148 6.401 290.311 o
4 2 8 11.727 11.358 5.889 395.241 o
4 2 9 0.001 1.269 5.321 499.328 o
4 2 10 552.401 661.439 23.317 4.212 o
4 2 11 41.628 34.379 8.634 162.459 o
4 2 12 592.309 649.417 24.768 3.877 o
4 2 13 66.800 73.870 16.745 44.292 o
4 2 14 84.686 50.871 14.988 52.678 o
4 2 15 112.416 100.740 18.938 31.126 o
4 2 16 30.323 18.226 13.434 75.976 o
4 2 17 4.259 -7.325 12.672 88.016 o
4 2 18 34.423 59.010 20.539 32.384 o
4 3 0 77.889 97.074 9.233 98.943 o
4 3 1 197.061 197.744 13.013 29.137 o
4 3 2 37.608 32.307 5.273 369.836 o
4 3 3 968.521 1088.370 24.971 1.593 o
4 3 4 127.784 132.377 9.017 65.144 o
4 3 5 276.541 299.004 13.323 16.988 o
4 3 6 2.640 -0.534 4.534 687.051 o
4 3 7 1179.200 1236.300 27.647 1.139 o
4 3 8 176.919 181.228 12.811 33.479 o
4 3 9 306.561 306.647 16.024 13.866 o
4 3 10 280.082 273.102 15.798 16.145 o
4 3 11 195.547 202.234 15.605 25.204 o
4 3 12 529.644 714.083 28.485 3.876 o
4 3 13 151.476 158.547 15.482 32.746 o
4 3 14 636.736 737.671 37.698 2.789 o
4 3 15 882.333 946.092 43.129 1.666 o
4 3 16 141.267 109.242 32.892 11.586 o
4 3 17 24.932 2.816 14.192 69.333 o
4 3 18 0.612 -2.883 14.561 66.679 o
4 4 0 702.267 763.359 20.209 3.043 o
4 4 1 37.150 20.256 5.143 409.637 o
4 4 2 7.982 1.989 3.963 883.794 o
4 4 3 1498.440 1742.220 52.043 0.616 o
4 4 4 266.274 311.968 12.668 17.593 o
4 4 5 109.355 95.998 8.614 86.469 o
4 4 6 19.110 14.286 5.526 428.095 o
4 4 7 38.431 28.222 6.560 266.828 o
4 4 8 174.906 165.178 12.351 36.094 o
4 4 9 100.388 86.416 10.396 77.489 o
4 4 10 6.715 5.265 6.484 333.789 o
4 4 11 184.507 163.660 14.312 30.688 o
4 4 12 588.079 591.601 23.639 4.187 o
4 4 13 11.125 6.655 8.482 194.470 o
4 4 14 106.158 80.789 16.968 38.693 o
4 4 15 11.580 3.089 11.078 114.627 o
4 4 16 104.597 83.062 19.124 31.933 o
4 4 17 0.047 0.339 12.500 90.491 o
4 4 18 34.639 28.434 15.891 54.141 o
4 5 0 201.718 204.231 11.470 30.434 o
4 5 1 60.816 65.236 10.418 100.977 o
4 5 2 10.646 11.222 4.685 617.245 o
4 5 3 3.539 2.610 3.922 914.023 o
4 5 4 147.883 131.334 14.427 37.942 o
4 5 5 5.716 1.165 4.052 853.650 o
4 5 6 121.557 99.886 8.737 77.501 o
4 5 7 74.665 66.839 9.669 104.247 o
4 5 8 51.929 46.675 7.408 187.739 o
4 5 9 85.083 78.171 9.660 94.933 o
4 5 10 1443.200 1579.820 35.036 0.736 o
4 5 11 4.789 0.235 6.456 338.468 o
4 5 12 651.535 653.266 24.694 3.481 o
4 5 13 30.222 18.767 9.462 148.545 o
4 5 14 1.457 2.311 9.149 168.876 o
4 5 15 22.307 7.328 11.426 106.309 o
4 5 16 22.203 12.575 13.608 75.159 o
4 5 17 43.173 17.190 23.125 25.970 o
4 5 18 43.354 30.548 24.460 23.151 o
4 6 0 40.504 33.219 7.399 212.589 o
4 6 1 223.330 225.567 11.248 26.475 o
4 6 2 13.190 10.088 11.521 105.570 o
4 6 3 8.238 7.328 7.953 221.749 o
4 6 4 285.037 261.187 20.070 13.781 o
4 6 5 9.239 5.380 7.203 269.856 o
4 6 6 65.396 59.340 12.513 74.737 o
4 6 7 0.892 2.658 8.087 216.145 o
4 6 8 152.560 144.315 17.997 27.938 o
4 6 9 21.944 17.448 10.271 129.835 o
4 6 10 33.367 20.196 10.854 113.447 o
4 6 11 935.337 1059.830 42.012 1.487 o
4 6 12 12.258 12.735 11.999 97.353 o
4 6 13 2.037 5.396 11.153 113.595 o
4 6 14 25.673 30.689 15.044 60.837 o
4 6 15 20.066 19.588 12.744 85.361 o
4 6 16 13.396 12.856 20.704 32.875 o
4 6 17 25.322 28.050 26.881 19.416 o
4 6 18 0.246 9.183 22.874 27.017 o
4 7 0 205.919 211.074 20.965 17.909 o
4 7 1 7.706 3.204 8.616 189.649 o
4 7 2 294.673 302.260 31.890 8.154 o
4 7 3 15.057 4.314 8.009 216.784 o
4 7 4 55.119 56.208 13.263 70.381 o
4 7 5 150.775 137.735 17.941 28.511 o
4 7 6 94.712 83.990 15.053 48.091 o
4 7 7 2.621 1.467 7.979 221.956 o
4 7 8 116.693 99.187 16.529 37.910 o
4 7 9 44.050 51.676 15.348 55.842 o
4 7 10 216.528 215.830 22.846 15.681 o
4 7 11 625.804 645.650 35.409 3.142 o
4 7 12 1162.030 1287.160 49.181 0.997 o
4 7 13 63.730 43.339 15.248 54.630 o
4 7 14 17.052 12.891 12.015 96.611 o
4 7 15 0.019 -2.585 13.097 82.424 o
4 7 16 11.200 16.697 23.041 26.562 o
4 7 17 0.962 -16.697 20.704 32.984 o
4 7 18 34.904 48.420 29.553 15.958 o
4 8 0 122.394 85.093 17.198 35.895 o
4 8 1 80.290 82.767 15.761 46.845 o
4 8 2 91.122 69.012 15.225 48.970 o
4 8 3 126.816 116.530 17.805 32.090 o
4 8 4 696.441 663.231 34.508 2.826 o
4 8 5 230.127 215.933 23.236 14.848 o
4 8 6 1.970 -0.950 8.153 212.654 o
4 8 7 180.098 169.718 20.818 20.592 o
4 8 8 107.764 91.676 17.354 36.603 o
4 8 9 8.885 -4.560 9.915 143.399 o
4 8 10 5.711 9.104 11.805 101.187 o
4 8 11 26.944 25.163 13.431 75.998 o
4 8 12 27.828 20.695 12.828 83.255 o
4 8 13 16.887 23.269 14.631 65.153 o
4 8 14 32.674 49.187 16.989 47.058 o
4 8 15 64.137 64.255 18.817 36.484 o
4 8 16 1.269 5.719 14.667 65.701 o
4 8 17 4.608 -1.336 25.713 21.382 o
4 9 0 96.441 77.579 17.691 37.312 o
4 9 1 115.450 96.914 18.389 32.496 o
4 9 2 63.248 62.833 16.070 48.657 o
4 9 3 64.313 39.984 14.046 63.422 o
4 9 4 353.233 339.893 27.733 8.049 o
4 9 5 24.826 15.110 11.452 104.781 o
4 9 6 24.066 19.200 12.168 92.928 o
4 9 7 104.996 89.184 17.863 35.364 o
4 9 8 152.263 158.026 22.170 20.656 o
4 9 9 1.204 -4.354 11.096 114.828 o
4 9 10 33.130 26.857 14.855 61.877 o
4 9 11 0.179 1.679 12.692 87.769 o
4 9 12 0.026 -2.413 13.397 78.779 o
4 9 13 53.944 66.619 19.463 34.800 o
4 9 14 157.741 155.475 24.935 17.205 o
4 9 15 58.798 43.346 19.700 34.364 o
4 9 16 36.555 20.365 17.118 46.987 o
4 10 0 10.873 11.938 14.301 68.790 o
4 10 1 9.990 4.194 13.812 73.910 o
4 10 2 23.014 33.082 14.944 61.750 o
4 10 3 33.957 30.335 14.921 61.111 o
4 10 4 62.225 64.170 18.650 37.215 o
4 10 5 125.238 130.566 22.461 22.250 o
4 10 6 19.383 9.177 13.453 77.236 o
4 10 7 36.411 32.518 15.819 54.326 o
4 10 8 0.234 5.062 12.552 89.725 o
4 10 9 23.337 15.854 15.551 57.625 o
4 10 10 1.189 -3.626 12.049 97.379 o
4 10 11 1.408 3.611 15.218 61.042 o
4 10 12 42.571 34.564 17.194 45.824 o
4 10 13 13.603 12.740 16.462 51.897 o
4 10 14 8.547 5.684 16.379 52.611 o
4 11 0 5.878 7.187 15.603 57.998 o
4 11 1 10.940 15.167 16.235 53.389 o
4 11 2 37.538 36.009 18.180 41.382 o
4 11 3 81.017 70.283 22.040 26.456 o
4 11 4 9.618 7.968 15.997 55.104 o
4 11 5 0.599 -11.502 15.090 62.091 o
4 11 6 7.489 14.690 15.314 60.083 o
4 11 7 30.060 25.041 16.231 52.369 o
4 11 8 7.936 5.359 15.084 62.030 o
4 11 9 14.072 9.451 15.927 55.459 o
4 11 10 11.368 6.948 15.498 58.670 o
4 11 11 8.772 10.665 17.354 46.835 o
4 11 12 45.237 26.463 18.713 39.003 o
5 -8 0 0.089 -2.737 13.368 79.110 o
5 -8 1 70.915 66.003 23.208 24.479 o
5 -8 2 8.659 -9.105 15.050 62.347 o
5 -8 3 5.530 0.242 16.467 52.119 o
5 -8 4 1.352 -5.281 15.047 62.443 o
5 -7 0 12.856 10.510 13.164 81.040 o
5 -7 1 4.275 -0.555 13.453 78.093 o
5 -7 2 197.703 239.278 33.143 9.673 o
5 -7 3 14.094 5.383 13.856 73.254 o
5 -7 4 54.307 56.076 18.240 39.584 o
5 -7 5 64.479 45.157 17.260 43.471 o
5 -7 6 32.466 30.348 17.282 46.074 o
5 -7 7 39.953 15.695 26.715 19.585 o
5 -6 0 22.968 18.955 12.433 89.271 o
5 -6 1 102.553 95.669 19.201 31.400 o
5 -6 2 34.015 32.556 13.901 69.865 o
5 -6 3 1.823 6.668 12.455 91.082 o
5 -6 4 85.565 99.932 19.887 30.619 o
5 -6 5 26.866 36.413 15.451 57.462 o
5 -6 6 73.477 65.812 17.944 38.968 o
5 -6 7 4.865 -0.828 13.453 78.084 o
5 -6 8 4.964 1.670 18.700 40.416 o
5 -6 9 0.018 -4.675 24.043 24.458 o
5 -5 0 372.875 403.238 27.608 7.240 o
5 -5 1 0.823 -3.226 7.874 228.051 o
5 -5 2 173.814 151.146 20.297 22.219 o
5 -5 3 99.808 69.559 16.173 43.248 o
5 -5 4 22.626 33.874 13.499 75.254 o
5 -5 5 518.831 562.285 43.662 3.354 o
5 -5 6 1.307 0.531 11.274 111.218 o
5 -5 7 164.340 142.289 21.676 21.105 o
5 -5 8 17.258 14.359 20.704 32.819 o
5 -5 9 21.783 15.027 19.869 35.535 o
5 -5 10 0.064 3.506 18.199 42.685 o
5 -5 11 19.407 16.363 27.716 18.339 o
5 -4 0 15.442 17.069 10.172 133.956 o
5 -4 1 28.996 14.364 10.566 121.502 o
5 -4 2 1.756 8.139 9.104 170.344 o
5 -4 3 210.074 254.420 24.481 14.003 o
5 -4 4 29.185 29.618 11.219 106.426 o
5 -4 5 108.315 91.686 15.937 41.618 o
5 -4 6 12.382 9.299 11.507 105.939 o
5 -4 7 95.537 99.535 18.700 33.200 o
5 -4 8 46.080 28.615 13.334 74.045 o
5 -4 9 6.389 -2.338 18.867 39.702 o
5 -4 10 0.492 0.668 17.865 44.297 o
5 -4 11 110.456 121.481 24.370 20.209 o
5 -4 12 0.002 -4.174 17.198 47.805 o
5 -3 0 18.269 7.014 8.242 203.035 o
5 -3 1 8.004 10.511 8.426 197.376 o
5 -3 2 352.998 341.369 22.843 9.357 o
5 -3 3 247.546 154.330 81.490 2.014 o
5 -3 4 637.758 460.319 192.443 0.356 o
5 -3 5 19.912 7.240 7.441 246.480 o
5 -3 6 5.956 3.342 7.028 285.061 o
5 -3 7 200.766 174.975 56.357 4.068 o
5 -3 8 218.431 186.680 44.822 5.992 o
5 -3 9 15.440 16.277 9.652 148.558 o
5 -3 10 5.979 2.822 11.855 100.466 o
5 -3 11 12.987 0.973 12.508 89.994 o
5 -3 12 14.495 7.801 14.570 66.221 o
5 -3 13 2.790 -6.233 14.315 68.984 o
5 -3 14 198.921 184.799 70.209 2.701 o
5 -2 0 171.450 167.138 16.161 28.518 o
5 -2 1 65.188 57.597 11.332 88.210 o
5 -2 2 28.632 20.203 9.528 146.973 o
5 -2 3 232.557 218.192 15.710 21.170 o
5 -2 4 10.104 9.893 5.719 421.781 o
5 -2 5 0.925 -2.369 5.651 442.738 o
5 -2 6 5.153 0.759 6.007 390.670 o
5 -2 7 106.050 110.836 17.677 34.779 o
5 -2 8 2.619 3.085 7.206 271.919 o
5 -2 9 18.879 7.848 8.161 206.480 o
5 -2 10 13.032 2.776 10.624 124.444 o
5 -2 11 12.727 12.309 12.573 88.714 o
5 -2 12 59.462 39.966 16.150 49.854 o
5 -2 13 80.169 73.551 20.596 29.857 o
5 -2 14 27.484 17.037 14.498 65.805 o
5 -2 15 117.965 119.413 24.397 19.939 o
5 -1 0 608.632 627.612 26.663 3.740 o
5 -1 1 1355.550 1544.690 42.620 0.779 o
5 -1 2 766.596 863.705 31.916 2.281 o
5 -1 3 3.181 1.294 4.069 851.268 o
5 -1 4 137.187 119.147 10.229 57.877 o
5 -1 5 29.918 18.853 6.100 330.367 o
5 -1 6 260.589 285.606 15.305 17.216 o
5 -1 7 319.334 330.154 16.870 12.501 o
5 -1 8 106.318 90.347 11.529 65.545 o
5 -1 9 1.926 0.111 6.969 291.009 o
5 -1 10 336.211 351.439 19.188 10.764 o
5 -1 11 53.491 31.319 13.417 71.676 o
5 -1 12 3.650 -3.702 12.080 96.851 o
5 -1 13 76.195 74.050 20.119 31.347 o
5 -1 14 44.098 29.290 14.046 67.410 o
5 -1 15 5.299 14.261 15.787 56.599 o
5 -1 16 25.181 5.769 16.402 52.005 o
5 0 0 305.281 207.385 22.958 12.508 o
5 0 1 10.031 7.603 4.126 797.999 o
5 0 2 2.562 0.851 3.891 931.976 o
5 0 3 139.716 106.236 8.649 67.670 o
5 0 4 40.676 19.908 5.556 352.418 o
5 0 5 0.619 -0.772 4.845 602.272 o
5 0 6 133.570 146.330 12.620 45.110 o
5 0 7 39.854 27.933 7.967 191.243 o
5 0 8 69.219 74.763 12.624 70.567 o
5 0 9 100.013 110.958 12.592 57.524 o
5 0 10 77.059 64.592 10.935 86.891 o
5 0 11 38.103 42.069 10.700 111.227 o
5 0 12 169.899 159.583 21.492 20.586 o
5 0 13 10.787 -1.077 10.840 119.890 o
5 0 14 2.471 8.123 13.235 80.650 o
5 0 15 39.344 48.118 16.142 51.399 o
5 0 16 41.055 34.504 17.258 45.594 o
5 1 0 195.130 183.141 9.697 36.203 o
5 1 1 1.961 1.570 3.930 913.892 o
5 1 2 83.963 90.780 7.951 114.405 o
5 1 3 35.311 27.290 7.775 204.642 o
5 1 4 1.726 2.004 4.654 651.978 o
5 1 5 113.798 111.371 10.492 66.163 o
5 1 6 133.129 125.839 11.578 51.850 o
5 1 7 43.169 50.385 8.761 151.021 o
5 1 8 0.790 -0.159 6.068 383.910 o
5 1 9 333.380 331.908 17.718 11.653 o
5 1 10 14.347 11.208 7.718 231.784 o
5 1 11 4.141 2.060 7.526 249.224 o
5 1 12 37.918 31.780 12.508 84.716 o
5 1 13 47.958 40.621 14.563 61.767 o
5 1 14 173.166 154.613 23.063 18.647 o
5 1 15 40.465 31.566 15.289 57.670 o
5 1 16 34.473 13.108 14.853 62.367 o
5 1 17 20.056 23.587 17.472 45.765 o
5 2 0 206.513 231.878 11.796 27.496 o
5 2 1 257.567 319.297 14.823 16.680 o
5 2 2 1310.010 1434.490 27.281 0.908 o
5 2 3 248.392 243.801 12.397 21.809 o
5 2 4 0.348 0.932 4.485 702.829 o
5 2 5 11.863 -0.223 4.725 619.176 o
5 2 6 288.754 310.073 14.904 15.161 o
5 2 7 0.114 -0.831 5.387 487.151 o
5 2 8 70.194 46.181 8.769 130.566 o
5 2 9 246.613 280.446 16.391 17.488 o
5 2 10 46.075 28.957 8.171 176.765 o
5 2 11 12.742 14.893 8.729 182.033 o
5 2 12 3.838 -2.360 7.562 246.984 o
5 2 13 37.312 29.664 13.288 75.861 o
5 2 14 4.255 5.820 10.949 117.747 o
5 2 15 1.231 -6.508 12.361 92.522 o
5 2 16 1.566 -3.968 12.688 87.819 o
5 2 17 16.080 22.450 16.378 52.184 o
5 3 0 681.796 624.210 19.021 3.602 o
5 3 1 1167.710 1431.820 28.146 1.040 o
5 3 2 574.503 628.951 18.837 4.411 o
5 3 3 0.093 -2.069 4.299 765.124 o
5 3 4 786.996 910.366 23.641 2.308 o
5 3 5 14.662 13.079 5.712 412.763 o
5 3 6 13.699 10.375 6.041 374.188 o
5 3 7 46.423 54.536 8.768 146.565 o
5 3 8 1.407 0.363 5.900 406.029 o
5 3 9 9.137 4.253 6.207 362.655 o
5 3 10 256.008 267.734 16.607 17.156 o
5 3 11 22.091 11.560 7.773 223.618 o
5 3 12 46.143 36.549 10.229 118.204 o
5 3 13 19.684 18.208 9.213 160.897 o
5 3 14 53.746 32.032 15.331 55.973 o
5 3 15 51.317 34.000 14.470 62.500 o
5 3 16 117.851 123.267 22.424 22.840 o
5 3 17 115.089 135.102 36.816 9.581 o
5 3 18 18.486 6.382 14.882 63.355 o
5 4 0 875.678 963.457 24.718 1.948 o
5 4 1 73.932 80.057 9.027 110.173 o
5 4 2 498.683 557.769 18.601 5.595 o
5 4 3 159.734 160.353 13.640 35.914 o
5 4 4 629.828 757.231 21.628 3.418 o
5 4 5 43.657 36.241 7.281 211.723 o
5 4 6 10.568 11.308 6.201 358.837 o
5 4 7 338.746 339.330 16.165 11.844 o
5 4 8 201.989 220.182 14.131 25.659 o
5 4 9 53.567 60.350 9.834 115.887 o
5 4 10 120.544 96.822 12.266 55.788 o
5 4 11 302.150 296.302 17.822 13.477 o
5 4 12 0.593 -1.942 7.646 241.833 o
5 4 13 171.421 178.128 17.291 26.002 o
5 4 14 5.507 4.261 11.896 99.754 o
5 4 15 3.415 -0.625 11.489 107.080 o
5 4 16 89.853 83.077 18.981 33.461 o
5 4 17 10.364 15.761 14.698 65.081 o
5 4 18 3.845 8.766 17.119 48.203 o
5 5 0 239.056 258.924 14.299 20.362 o
5 5 1 713.703 790.619 28.422 2.696 o
5 5 2 49.437 36.944 7.195 206.707 o
5 5 3 5.618 8.559 5.477 465.833 o
5 5 4 0.001 -2.860 4.555 681.341 o
5 5 5 183.647 210.267 12.483 30.962 o
5 5 6 37.956 29.147 6.889 246.292 o
5 5 7 30.519 24.558 6.883 261.896 o
5 5 8 28.254 18.430 7.229 246.639 o
5 5 9 37.822 27.406 8.103 187.920 o
5 5 10 721.712 588.917 88.973 1.215 o
5 5 11 998.674 1016.110 200.600 0.292 o
5 5 12 100.184 75.381 21.429 26.788 o
5 5 13 60.752 26.459 10.229 113.684 o
5 5 14 206.487 171.231 78.057 2.209 o
5 5 15 119.966 29.960 50.173 5.474 o
5 5 16 24.946 8.988 13.782 73.230 o
5 5 17 0.208 2.838 21.038 31.944 o
5 5 18 20.108 18.366 24.878 22.730 o
5 6 0 0.084 -0.201 5.733 430.217 o
5 6 1 2.387 1.586 8.748 184.677 o
5 6 2 9.518 1.450 8.424 198.187 o
5 6 3 0.140 -3.781 8.262 207.131 o
5 6 4 0.038 0.099 7.378 259.716 o
5 6 5 3.906 8.777 8.123 213.457 o
5 6 6 61.324 39.738 17.865 41.226 o
5 6 7 0.225 3.112 8.767 183.939 o
5 6 8 344.637 378.796 25.855 8.330 o
5 6 9 0.463 2.469 9.727 149.423 o
5 6 10 1174.150 1321.180 47.633 0.981 o
5 6 11 209.786 217.977 23.666 15.258 o
5 6 12 18.350 19.506 11.910 97.713 o
5 6 13 49.708 42.649 14.223 64.120 o
5 6 14 28.123 29.855 13.854 71.185 o
5 6 15 0.124 -0.905 13.789 74.358 o
5 6 16 0.179 5.677 21.205 31.442 o
5 6 17 14.316 -9.684 22.707 27.381 o
5 7 0 359.323 374.520 25.536 8.174 o
5 7 1 0.599 3.522 9.188 167.421 o
5 7 2 20.466 12.876 10.336 129.173 o
5 7 3 418.317 433.290 27.080 6.463 o
5 7 4 217.720 208.043 22.310 16.230 o
5 7 5 428.993 451.041 27.586 6.130 o
5 7 6 12.891 15.187 9.858 143.264 o
5 7 7 320.951 320.850 24.606 9.809 o
5 7 8 299.086 327.076 25.433 9.965 o
5 7 9 829.050 967.293 43.496 1.744 o
5 7 10 480.323 489.537 31.974 4.844 o
5 7 11 54.260 45.634 14.926 57.895 o
5 7 12 96.929 106.026 20.071 29.216 o
5 7 13 67.850 66.867 17.642 40.599 o
5 7 14 23.502 11.989 14.391 67.253 o
5 7 15 13.261 6.514 14.526 66.694 o
5 7 16 0.288 -6.011 22.540 27.828 o
5 7 17 66.375 103.185 35.564 10.752 o
5 8 0 8.574 2.441 9.500 156.044 o
5 8 1 64.807 44.280 13.458 67.851 o
5 8 2 86.692 87.092 17.154 39.779 o
5 8 3 17.372 17.002 10.347 129.139 o
5 8 4 92.593 84.268 16.587 41.508 o
5 8 5 97.086 76.919 16.517 41.694 o
5 8 6 19.810 2.926 10.736 120.952 o
5 8 7 255.319 290.286 26.026 11.258 o
5 8 8 0.901 -0.187 9.727 149.434 o
5 8 9 138.301 145.122 21.298 23.027 o
5 8 10 28.699 36.479 15.761 55.151 o
5 8 11 16.683 15.326 13.132 80.984 o
5 8 12 1.331 -1.085 11.806 101.427 o
5 8 13 7.269 3.860 13.633 75.948 o
5 8 14 7.218 6.072 14.486 67.257 o
5 8 15 0.063 -8.638 13.305 79.874 o
5 8 16 18.050 22.438 19.323 37.554 o
5 9 0 3.373 -0.559 12.422 91.606 o
5 9 1 61.051 43.139 15.366 54.224 o
5 9 2 12.678 3.125 11.767 101.582 o
5 9 3 0.105 0.057 10.664 124.335 o
5 9 4 0.692 -5.918 11.629 104.552 o
5 9 5 79.418 104.462 19.512 31.898 o
5 9 6 52.727 29.306 13.479 71.380 o
5 9 7 88.975 83.120 18.033 36.567 o
5 9 8 40.405 33.748 15.024 59.519 o
5 9 9 14.211 15.756 13.458 77.315 o
5 9 10 2.392 3.701 12.736 87.128 o
5 9 11 2.056 0.861 13.235 80.711 o
5 9 12 0.032 5.838 14.378 68.379 o
5 9 13 4.188 -1.496 12.879 85.206 o
5 9 14 4.491 -3.441 14.321 68.911 o
5 9 15 0.780 -0.307 16.872 49.668 o
5 10 0 3.949 -9.298 13.929 72.848 o
5 10 1 0.699 -0.938 13.576 76.714 o
5 10 2 16.896 12.108 13.250 79.668 o
5 10 3 117.059 141.300 24.408 19.559 o
5 10 4 59.713 39.674 16.996 45.360 o
5 10 5 0.617 -2.471 12.946 84.356 o
5 10 6 14.972 5.370 13.166 81.035 o
5 10 7 1.235 -1.409 12.303 93.399 o
5 10 8 2.824 -1.397 11.664 103.909 o
5 10 9 0.247 -5.331 12.924 84.643 o
5 10 10 0.335 2.010 14.774 64.771 o
5 10 11 6.948 1.595 15.706 57.265 o
5 10 12 75.630 98.502 23.161 23.854 o
5 10 13 7.268 15.918 16.718 50.434 o
5 11 1 14.105 15.580 16.616 50.893 o
5 11 2 1.354 9.594 15.815 56.496 o
5 11 3 21.594 9.843 16.090 54.079 o
5 11 4 0.817 1.090 15.050 62.420 o
5 11 5 2.439 -2.745 15.450 59.228 o
5 11 6 0.074 -1.414 15.090 62.091 o
5 11 7 8.511 9.338 15.281 60.389 o
5 11 8 19.083 17.795 20.119 34.686 o
5 11 9 202.488 250.159 32.525 9.785 o
5 11 10 65.152 72.228 20.715 30.334 o
5 11 11 13.611 13.427 18.889 39.462 o
6 -7 0 7.386 7.404 14.166 70.298 o
6 -7 1 13.023 13.490 15.914 55.519 o
6 -7 2 14.602 18.478 14.900 63.097 o
6 -7 3 10.792 -0.011 15.819 56.404 o
6 -7 4 7.235 2.902 16.517 51.771 o
6 -6 0 6.812 3.391 12.929 84.448 o
6 -6 1 84.729 111.586 21.186 27.185 o
6 -6 2 2.530 1.702 13.209 81.016 o
6 -6 3 7.829 9.227 13.854 73.450 o
6 -6 4 6.101 2.907 13.563 76.768 o
6 -6 5 9.816 1.983 14.988 62.817 o
6 -6 6 74.049 54.209 20.247 31.639 o
6 -6 7 142.269 164.795 39.070 8.275 o
6 -5 0 0.359 -3.551 10.527 127.592 o
6 -5 1 83.281 97.008 19.690 31.395 o
6 -5 2 47.890 39.214 14.572 61.802 o
6 -5 3 1.346 -2.833 11.541 106.139 o
6 -5 4 19.638 20.399 13.576 75.401 o
6 -5 5 36.938 23.706 13.788 71.158 o
6 -5 6 218.650 236.022 28.577 11.537 o
6 -5 7 24.746 11.900 14.283 68.168 o
6 -5 8 13.148 10.519 22.540 27.761 o
6 -5 9 59.258 47.752 28.718 16.640 o
6 -4 0 168.288 186.454 22.707 18.547 o
6 -4 1 28.814 17.615 11.924 95.987 o
6 -4 2 280.560 273.570 24.958 11.300 o
6 -4 3 9.275 8.312 10.860 119.224 o
6 -4 4 159.940 170.495 22.196 19.927 o
6 -4 5 5.766 1.918 11.389 108.865 o
6 -4 6 23.000 18.108 13.502 76.010 o
6 -4 7 3.452 10.557 13.316 79.612 o
6 -4 8 0.542 -7.086 11.932 99.311 o
6 -4 9 20.857 2.171 20.370 33.932 o
6 -4 10 8.176 0.000 17.531 45.965 o
6 -4 11 9.680 10.519 21.372 30.900 o
6 -3 0 8.142 14.757 10.371 130.386 o
6 -3 1 46.324 50.083 13.250 72.901 o
6 -3 2 105.585 107.117 17.636 35.137 o
6 -3 3 498.385 529.512 31.044 4.614 o
6 -3 4 2.599 -0.116 9.173 167.979 o
6 -3 5 170.559 177.883 22.206 19.209 o
6 -3 6 37.042 26.923 13.241 76.620 o
6 -3 7 94.222 78.267 16.368 42.579 o
6 -3 8 37.419 25.629 13.931 69.584 o
6 -3 9 0.015 7.038 12.806 86.188 o
6 -3 10 10.139 12.856 19.034 38.918 o
6 -3 11 4.992 10.185 20.036 35.187 o
6 -3 12 10.790 -0.167 20.370 34.040 o
6 -2 0 291.825 301.996 23.079 11.402 o
6 -2 1 69.915 54.195 12.860 70.933 o
6 -2 2 4227.350 4715.220 84.883 0.086 o
6 -2 3 1566.690 1645.120 50.703 0.610 o
6 -2 4 398.023 422.884 27.316 6.778 o
6 -2 5 150.622 137.589 18.614 27.183 o
6 -2 6 264.066 286.166 25.414 11.367 o
6 -2 7 1.972 -0.533 9.622 152.702 o
6 -2 8 118.343 144.919 21.038 24.636 o
6 -2 9 52.265 63.223 15.745 51.735 o
6 -2 10 57.387 49.756 23.041 25.460 o
6 -2 11 1.080 -6.512 16.196 53.901 o
6 -2 12 258.335 273.657 44.580 5.543 o
6 -2 13 34.401 25.379 25.045 22.257 o
6 -2 14 12.723 -7.346 23.041 26.602 o
6 -1 0 1.326 -1.311 7.161 275.684 o
6 -1 1 76.195 63.303 12.508 71.261 o
6 -1 2 2120.220 2379.970 57.729 0.330 o
6 -1 3 141.772 128.915 17.530 30.689 o
6 -1 4 18.466 1.689 5.508 446.285 o
6 -1 5 20.114 13.720 8.350 195.426 o
6 -1 6 218.755 165.488 87.518 1.770 o
6 -1 7 0.377 1.033 6.767 308.736 o
6 -1 8 11.815 10.701 8.536 191.241 o
6 -1 9 24.385 11.052 10.658 121.039 o
6 -1 10 13.158 9.569 9.302 161.229 o
6 -1 11 1.634 6.590 10.187 136.116 o
6 -1 12 48.915 38.802 30.471 14.956 o
6 -1 13 112.203 81.771 47.168 6.122 o
6 -1 14 74.331 33.874 34.145 11.822 o
6 -1 15 2.487 0.182 14.026 71.862 o
6 0 0 160.029 139.251 23.876 18.596 o
6 0 1 220.198 213.555 17.766 20.161 o
6 0 2 19.097 8.456 5.917 382.374 o
6 0 3 140.000 109.417 18.090 30.470 o
6 0 4 592.348 552.471 54.234 2.497 o
6 0 5 185.307 166.870 25.445 15.571 o
6 0 6 113.245 100.142 11.839 59.813 o
6 0 7 31.064 29.544 8.264 186.339 o
6 0 8 7.337 4.030 6.878 296.854 o
6 0 9 74.626 60.188 11.044 87.533 o
6 0 10 56.986 42.197 10.801 101.963 o
6 0 11 16.848 12.256 9.173 164.302 o
6 0 12 4.449 7.485 11.686 103.340 o
6 0 13 4.239 -7.499 12.381 92.189 o
6 0 14 23.828 14.498 15.461 58.298 o
6 0 15 19.199 1.899 13.789 73.790 o
6 1 0 2.291 -1.868 4.491 700.241 o
6 1 1 138.633 147.743 10.389 52.206 o
6 1 2 36.978 23.041 8.225 185.701 o
6 1 3 56.768 54.709 8.076 155.789 o
6 1 4 27.452 31.606 7.941 202.543 o
6 1 5 108.452 98.502 11.204 65.689 o
6 1 6 0.442 -0.303 6.305 355.605 o
6 1 7 50.387 47.734 9.820 121.548 o
6 1 8 220.183 223.615 17.029 20.563 o
6 1 9 10.685 5.574 7.355 258.202 o
6 1 10 0.364 -8.663 6.891 297.740 o
6 1 11 82.095 86.459 18.175 36.535 o
6 1 12 46.565 33.024 13.278 74.151 o
6 1 13 2.158 -1.081 11.096 114.817 o
6 1 14 75.116 65.033 18.418 37.108 o
6 1 15 3.491 5.349 13.869 73.452 o
6 1 16 2.473 0.639 15.332 60.142 o
6 2 0 285.493 327.457 14.740 14.958 o
6 2 1 44.705 25.778 6.852 239.988 o
6 2 2 365.230 343.684 15.482 11.044 o
6 2 3 4.255 1.050 5.211 519.084 o
6 2 4 7.223 -1.578 5.100 539.760 o
6 2 5 162.581 170.147 12.809 36.693 o
6 2 6 61.686 52.818 8.879 132.338 o
6 2 7 188.070 201.897 15.987 25.388 o
6 2 8 422.318 430.749 20.626 7.472 o
6 2 9 164.865 194.918 16.817 26.624 o
6 2 10 60.424 51.349 10.543 102.530 o
6 2 11 120.880 126.241 15.223 39.955 o
6 2 12 88.609 74.264 11.416 75.459 o
6 2 13 100.736 91.760 25.212 19.825 o
6 2 14 87.293 98.211 20.689 28.553 o
6 2 15 49.776 30.495 15.735 53.792 o
6 2 16 106.871 90.208 21.426 26.067 o
6 2 17 284.012 327.020 35.106 7.233 o
6 3 0 66.889 39.175 8.103 152.638 o
6 3 1 111.824 75.463 9.092 86.555 o
6 3 2 28.952 22.630 6.577 287.922 o
6 3 3 540.166 550.263 19.486 5.090 o
6 3 4 247.536 293.613 15.465 17.671 o
6 3 5 0.271 -1.395 5.509 465.936 o
6 3 6 118.185 107.137 11.606 58.641 o
6 3 7 227.880 238.492 15.326 21.117 o
6 3 8 2.177 0.288 6.632 321.295 o
6 3 9 0.010 1.804 6.860 300.430 o
6 3 10 520.395 609.184 25.685 4.539 o
6 3 11 40.177 38.435 11.499 97.536 o
6 3 12 97.546 74.781 13.542 56.766 o
6 3 13 2.832 11.184 9.732 148.865 o
6 3 14 2.379 -4.834 11.714 103.028 o
6 3 15 4.091 4.002 12.390 92.022 o
6 3 16 274.357 360.408 34.731 7.245 o
6 3 17 184.521 166.424 26.429 14.773 o
6 4 0 6.600 1.783 6.097 378.275 o
6 4 1 177.250 206.226 13.385 30.557 o
6 4 2 132.726 121.788 11.651 52.175 o
6 4 3 92.018 99.008 10.759 75.199 o
6 4 4 54.712 50.648 8.986 136.131 o
6 4 5 0.173 0.003 5.963 397.577 o
6 4 6 48.471 53.176 9.889 119.692 o
6 4 7 78.944 62.261 10.282 94.617 o
6 4 8 295.657 283.044 16.601 14.651 o
6 4 9 403.576 432.556 20.831 7.769 o
6 4 10 138.734 127.614 14.625 39.072 o
6 4 11 136.860 152.667 16.643 32.065 o
6 4 12 12.064 -2.190 9.023 172.559 o
6 4 13 29.406 14.358 10.091 132.556 o
6 4 14 20.117 22.833 14.571 65.487 o
6 4 15 169.840 166.024 23.744 17.797 o
6 4 16 4.014 9.635 14.405 68.039 o
6 4 17 3.241 -5.997 15.476 59.023 o
6 5 0 11.947 7.108 6.514 326.565 o
6 5 1 2.116 -2.186 5.854 412.439 o
6 5 2 65.729 53.143 8.831 130.051 o
6 5 3 77.994 82.086 11.870 73.629 o
6 5 4 12.930 7.917 6.414 335.286 o
6 5 5 182.573 200.570 14.084 29.035 o
6 5 6 303.843 302.336 16.543 13.855 o
6 5 7 3.957 3.550 6.827 302.576 o
6 5 8 44.717 44.394 9.755 127.010 o
6 5 9 303.444 301.639 17.443 13.483 o
6 5 10 7.250 -0.255 7.784 232.588 o
6 5 11 30.689 23.664 12.958 81.051 o
6 5 12 0.410 -5.769 8.779 183.442 o
6 5 13 0.104 -7.875 9.421 159.296 o
6 5 14 29.476 29.778 15.761 55.334 o
6 5 15 14.113 14.526 22.540 27.738 o
6 5 16 21.738 40.239 26.548 19.883 o
6 5 17 11.707 6.846 22.874 26.979 o
6 6 0 128.971 90.215 16.280 37.769 o
6 6 1 50.613 41.048 12.710 78.637 o
6 6 2 18.904 13.904 9.506 152.403 o
6 6 3 8.613 3.646 8.616 189.445 o
6 6 4 384.881 386.108 24.641 7.803 o
6 6 5 164.418 134.661 17.898 27.504 o
6 6 6 0.615 4.708 8.833 181.118 o
6 6 7 19.806 9.681 9.961 139.427 o
6 6 8 54.099 56.208 15.745 51.925 o
6 6 9 158.513 164.185 21.358 21.261 o
6 6 10 236.805 274.466 26.433 11.749 o
6 6 11 911.587 1000.270 43.980 1.550 o
6 6 12 173.227 192.789 24.200 16.676 o
6 6 13 50.828 45.785 15.404 55.037 o
6 6 14 185.174 240.137 28.663 12.213 o
6 6 15 21.676 27.181 17.118 47.523 o
6 6 16 11.824 10.352 23.208 26.198 o
6 6 17 3.093 -1.002 24.711 23.152 o
6 7 0 14.255 8.429 11.145 112.705 o
6 7 1 57.524 44.273 13.198 71.743 o
6 7 2 23.574 14.876 11.001 113.578 o
6 7 3 64.995 62.556 14.065 61.136 o
6 7 4 1.131 3.349 9.411 159.569 o
6 7 5 290.733 263.750 24.267 11.466 o
6 7 6 168.321 177.242 22.017 19.558 o
6 7 7 8.612 -1.236 10.187 135.881 o
6 7 8 0.072 3.459 10.575 126.413 o
6 7 9 70.787 65.544 16.824 43.947 o
6 7 10 381.627 437.208 31.522 6.165 o
6 7 11 88.948 72.886 17.473 39.053 o
6 7 12 28.936 24.113 13.775 72.199 o
6 7 13 127.652 129.733 48.337 5.724 o
6 7 14 18.819 17.318 15.094 61.327 o
6 7 15 0.376 -0.291 15.248 60.812 o
6 7 16 0.097 -3.005 22.540 27.828 o
6 8 0 57.855 50.129 16.427 47.986 o
6 8 1 25.159 24.431 13.368 76.941 o
6 8 2 10.014 8.214 11.274 110.600 o
6 8 3 0.468 5.205 9.666 151.268 o
6 8 4 82.511 76.586 16.745 42.453 o
6 8 5 289.214 261.271 26.418 10.601 o
6 8 6 509.688 547.724 34.250 4.173 o
6 8 7 116.567 111.514 27.716 16.152 o
6 8 8 7.820 14.474 13.079 82.253 o
6 8 9 160.641 161.776 23.385 18.669 o
6 8 10 106.380 103.922 21.622 25.340 o
6 8 11 105.478 106.276 20.600 27.448 o
6 8 12 6.342 6.611 13.164 81.435 o
6 8 13 11.408 6.342 12.990 83.412 o
6 8 14 69.420 88.751 21.527 27.715 o
6 8 15 8.798 9.838 15.640 57.638 o
6 9 0 0.726 12.321 13.235 80.642 o
6 9 1 88.088 79.483 18.991 33.697 o
6 9 2 20.256 7.544 12.540 88.734 o
6 9 3 14.117 9.129 11.025 115.131 o
6 9 4 7.803 -6.348 12.209 94.714 o
6 9 5 86.171 58.542 16.990 41.987 o
6 9 6 49.383 43.040 15.784 52.896 o
6 9 7 339.545 289.348 29.924 8.120 o
6 9 8 31.071 22.146 14.499 65.269 o
6 9 9 331.270 360.832 30.331 7.583 o
6 9 10 3.263 -5.088 13.977 72.361 o
6 9 11 83.712 100.880 22.179 25.391 o
6 9 12 40.911 42.037 17.443 44.446 o
6 9 13 10.671 15.786 16.226 53.451 o
6 9 14 0.467 4.758 15.524 58.657 o
6 10 0 169.716 204.430 28.608 13.029 o
6 10 1 40.669 37.294 16.636 48.849 o
6 10 2 0.900 7.265 14.335 68.773 o
6 10 3 15.033 8.364 13.554 76.402 o
6 10 4 13.214 9.111 15.078 61.883 o
6 10 5 100.302 95.857 21.103 26.950 o
6 10 6 8.206 -4.603 12.677 87.843 o
6 10 7 60.652 47.897 19.004 36.537 o
6 10 8 20.779 23.090 16.169 53.309 o
6 10 9 7.956 2.744 14.166 70.344 o
6 10 10 15.575 11.981 14.841 63.708 o
6 10 11 28.403 24.169 18.171 42.065 o
6 10 12 47.565 61.105 20.743 31.261 o
6 11 3 11.542 7.305 16.448 52.100 o
6 11 4 0.535 -4.492 14.634 66.019 o
6 11 5 1.740 4.341 16.043 54.923 o
6 11 6 30.014 26.477 17.163 46.921 o
6 11 7 11.105 6.371 17.615 45.458 o
6 11 8 30.076 26.877 16.905 48.320 o
6 11 9 0.258 0.527 16.291 53.270 o
7 -7 0 202.307 241.176 32.652 9.803 o
7 -6 0 10.840 7.869 15.208 60.922 o
7 -6 1 2.333 -3.371 14.735 65.110 o
7 -6 2 0.097 1.586 14.522 67.044 o
7 -6 3 0.077 -1.070 15.077 62.201 o
7 -6 4 2.390 8.501 16.302 53.166 o
7 -5 0 32.017 25.195 14.462 65.353 o
7 -5 1 4.475 -2.300 13.278 80.154 o
7 -5 2 51.342 53.994 18.152 40.208 o
7 -5 3 27.442 32.651 16.427 51.089 o
7 -5 4 55.136 62.050 18.115 39.836 o
7 -5 5 0.888 -4.779 14.094 71.171 o
7 -5 6 10.558 16.191 15.756 56.667 o
7 -5 7 56.449 88.364 22.890 25.226 o
7 -4 0 35.968 18.369 12.843 82.060 o
7 -4 1 74.061 68.325 16.899 43.130 o
7 -4 2 0.101 4.835 11.923 99.447 o
7 -4 3 85.825 95.324 19.589 31.559 o
7 -4 4 4.478 5.746 12.508 90.258 o
7 -4 5 9.154 7.554 13.690 75.195 o
7 -4 6 2.894 -5.836 12.032 97.647 o
7 -4 7 0.076 0.321 13.445 78.211 o
7 -4 8 92.627 133.865 24.999 19.724 o
7 -4 9 107.021 100.013 33.727 11.528 o
7 -3 0 29.757 21.543 12.789 83.415 o
7 -3 1 31.365 18.871 11.958 94.897 o
7 -3 2 28.111 23.349 12.316 89.830 o
7 -3 3 1.297 -2.487 10.544 127.164 o
7 -3 4 76.023 52.272 16.390 46.160 o
7 -3 5 25.381 24.362 13.335 77.299 o
7 -3 6 8.535 -2.904 11.489 106.901 o
7 -3 7 98.075 125.329 21.646 25.169 o
7 -3 8 52.420 47.371 16.403 48.763 o
7 -3 9 139.733 138.387 23.188 20.339 o
7 -3 10 50.958 35.063 24.878 22.236 o
7 -3 11 13.472 8.181 21.706 29.939 o
7 -2 0 0.245 0.167 9.091 171.077 o
7 -2 1 633.193 645.930 35.528 3.101 o
7 -2 2 1061.230 1184.550 46.084 1.180 o
7 -2 3 173.325 188.914 23.000 17.950 o
7 -2 4 176.995 155.597 27.049 14.639 o
7 -2 5 456.071 514.017 32.400 4.902 o
7 -2 6 36.319 34.529 14.378 65.126 o
7 -2 7 5.472 1.147 11.100 114.621 o
7 -2 8 0.495 -6.966 11.725 102.835 o
7 -2 9 2.155 -1.510 11.896 99.891 o
7 -2 10 3.252 8.515 19.201 38.328 o
7 -2 11 86.502 70.460 27.049 18.009 o
7 -2 12 1.860 -7.013 20.203 34.639 o
7 -1 0 42.678 28.249 12.099 89.474 o
7 -1 1 311.722 329.162 24.236 10.058 o
7 -1 2 16.070 3.557 9.098 168.464 o
7 -1 3 168.862 145.703 19.227 24.359 o
7 -1 4 193.654 189.389 21.956 18.080 o
7 -1 5 434.839 507.815 31.332 5.250 o
7 -1 6 4.689 -0.576 9.436 158.644 o
7 -1 7 35.416 31.344 13.357 75.276 o
7 -1 8 0.675 8.712 12.015 97.882 o
7 -1 9 31.231 18.634 13.572 74.366 o
7 -1 10 75.488 69.615 19.118 34.538 o
7 -1 11 200.801 198.522 37.734 8.085 o
7 -1 12 89.409 98.343 31.390 13.407 o
7 -1 13 12.825 19.368 24.210 24.047 o
7 0 0 550.402 493.438 27.863 4.608 o
7 0 1 97.330 90.025 15.874 43.492 o
7 0 2 666.571 654.029 31.824 3.091 o
7 0 3 81.141 82.919 15.454 48.246 o
7 0 4 0.309 8.677 9.434 158.733 o
7 0 5 910.207 1059.450 42.502 1.523 o
7 0 6 43.545 52.065 14.335 63.410 o
7 0 7 7.647 -0.322 10.674 123.868 o
7 0 8 95.542 106.418 18.713 32.882 o
7 0 9 2.341 -4.503 11.743 102.520 o
7 0 10 138.194 130.911 30.054 13.429 o
7 0 11 24.853 17.501 14.402 66.854 o
7 0 12 4.073 8.348 19.034 38.998 o
7 0 13 106.965 110.865 31.724 12.835 o
7 0 14 0.751 -7.680 21.205 31.444 o
7 1 0 398.701 371.992 24.843 7.641 o
7 1 1 69.460 47.276 12.488 75.520 o
7 1 2 41.086 36.868 12.354 85.474 o
7 1 3 580.759 639.466 32.205 3.568 o
7 1 4 315.833 326.264 23.674 10.186 o
7 1 5 0.030 0.938 6.717 313.341 o
7 1 6 29.696 18.169 10.829 115.224 o
7 1 7 12.177 6.792 7.398 254.232 o
7 1 8 53.364 40.095 20.341 32.638 o
7 1 9 183.543 120.414 68.036 2.919 o
7 1 10 2.094 -4.519 8.826 181.480 o
7 1 11 33.482 18.015 11.338 104.679 o
7 1 12 170.100 100.911 95.004 1.537 o
7 1 13 45.860 26.722 26.130 20.330 o
7 1 14 1.839 -2.050 13.185 81.322 o
7 1 15 2.339 -4.599 14.698 65.436 o
7 2 0 76.868 37.329 10.328 101.292 o
7 2 1 511.084 536.974 28.189 4.734 o
7 2 2 0.480 1.706 6.386 346.592 o
7 2 3 54.941 29.436 7.987 173.917 o
7 2 4 0.315 2.007 6.238 363.236 o
7 2 5 21.016 9.192 7.686 230.110 o
7 2 6 29.661 24.528 8.821 168.015 o
7 2 7 481.550 418.078 63.440 2.461 o
7 2 8 0.011 5.150 8.169 211.771 o
7 2 9 771.309 931.781 41.304 1.956 o
7 2 10 7.370 0.890 8.449 197.428 o
7 2 11 4.469 0.822 8.927 177.213 o
7 2 12 86.130 81.634 14.624 51.980 o
7 2 13 6.222 0.033 10.853 119.892 o
7 2 14 9.287 10.553 14.578 66.294 o
7 2 15 51.317 48.827 18.336 39.616 o
7 3 0 25.809 24.852 7.767 215.518 o
7 3 1 68.235 62.261 15.274 52.579 o
7 3 2 40.816 31.546 9.810 131.171 o
7 3 3 0.000 -4.028 5.711 433.523 o
7 3 4 1.738 2.147 7.013 287.302 o
7 3 5 134.974 109.276 12.531 49.314 o
7 3 6 164.480 177.967 22.318 19.372 o
7 3 7 335.129 326.315 17.981 11.599 o
7 3 8 38.509 20.302 9.420 145.330 o
7 3 9 2.840 2.809 8.385 200.893 o
7 3 10 94.326 101.286 14.233 50.785 o
7 3 11 80.642 79.953 14.121 56.129 o
7 3 12 4.707 -2.005 10.062 139.526 o
7 3 13 1.024 -4.888 10.464 129.114 o
7 3 14 50.427 42.530 16.378 49.300 o
7 3 15 95.755 108.554 22.339 24.367 o
7 3 16 103.571 110.674 23.706 21.649 o
7 4 0 22.408 13.362 7.588 233.194 o
7 4 1 0.198 -0.858 5.680 438.300 o
7 4 2 1.126 -2.869 6.651 319.601 o
7 4 3 59.281 48.390 9.310 126.438 o
7 4 4 1.876 1.106 6.891 297.577 o
7 4 5 15.645 8.644 7.591 239.366 o
7 4 6 24.505 19.050 8.500 184.993 o
7 4 7 7.404 0.890 7.479 251.772 o
7 4 8 135.036 125.249 14.550 40.094 o
7 4 9 0.756 -1.817 7.925 225.086 o
7 4 10 35.921 37.816 11.032 106.667 o
7 4 11 46.439 51.934 12.101 85.507 o
7 4 12 41.273 24.896 11.184 104.354 o
7 4 13 114.755 131.491 18.062 31.861 o
7 4 14 0.646 -7.096 12.455 91.137 o
7 4 15 10.162 2.226 15.162 61.376 o
7 4 16 0.103 8.496 17.075 48.481 o
7 5 0 1.398 -5.122 6.749 310.383 o
7 5 1 22.492 16.685 8.012 209.096 o
7 5 2 3.531 0.230 7.268 267.438 o
7 5 3 59.106 58.062 9.672 116.304 o
7 5 4 1.912 0.818 7.085 281.586 o
7 5 5 0.197 2.993 7.006 288.014 o
7 5 6 8.117 6.956 7.929 223.137 o
7 5 7 14.795 12.680 10.882 117.790 o
7 5 8 17.763 24.190 11.983 96.307 o
7 5 9 42.527 32.809 13.016 77.709 o
7 5 10 34.673 21.960 12.195 90.490 o
7 5 11 429.307 416.969 29.888 5.989 o
7 5 12 322.360 344.617 28.261 8.409 o
7 5 13 45.978 40.487 16.869 47.066 o
7 5 14 0.030 -9.049 12.744 87.051 o
7 5 15 49.741 51.258 26.881 19.026 o
7 5 16 33.523 13.691 24.043 24.212 o
7 6 0 105.904 93.198 16.675 39.063 o
7 6 1 77.463 54.557 13.671 62.431 o
7 6 2 13.477 10.883 9.606 151.105 o
7 6 3 138.232 133.406 18.780 28.043 o
7 6 4 2.231 -1.588 9.466 157.751 o
7 6 5 174.581 233.738 24.176 15.870 o
7 6 6 138.081 128.346 19.087 27.620 o
7 6 7 1.149 7.127 10.389 130.893 o
7 6 8 25.260 15.005 11.647 101.325 o
7 6 9 8.234 13.972 12.327 92.535 o
7 6 10 112.976 112.496 19.936 28.235 o
7 6 11 183.959 230.979 26.579 13.728 o
7 6 12 131.620 127.876 21.527 23.511 o
7 6 13 13.272 6.184 14.572 66.283 o
7 6 14 24.744 37.182 19.837 35.320 o
7 6 15 6.936 6.508 15.891 55.904 o
7 6 16 8.134 1.336 23.208 26.236 o
7 7 0 55.504 35.746 13.468 70.407 o
7 7 1 182.798 194.571 24.197 16.279 o
7 7 2 5.010 0.785 11.317 110.293 o
7 7 3 18.028 6.058 11.669 102.634 o
7 7 4 165.845 179.019 22.084 19.558 o
7 7 5 526.505 579.387 34.611 3.926 o
7 7 6 95.967 82.915 17.232 38.727 o
7 7 7 6.218 2.479 11.593 105.045 o
7 7 8 60.653 42.432 15.380 54.230 o
7 7 9 30.216 14.419 13.571 74.717 o
7 7 10 53.289 57.618 17.325 43.574 o
7 7 11 74.840 96.084 20.033 31.019 o
7 7 12 19.551 3.817 13.588 75.892 o
7 7 13 1.448 -4.732 14.105 71.061 o
7 7 14 17.421 22.261 16.211 53.203 o
7 7 15 0.361 -6.798 17.650 45.384 o
7 8 0 0.481 -0.407 12.147 95.815 o
7 8 1 18.626 11.035 12.434 90.227 o
7 8 2 129.666 142.201 22.044 22.395 o
7 8 3 500.015 625.151 37.934 3.700 o
7 8 4 32.626 23.362 14.638 63.870 o
7 8 5 63.576 45.428 15.971 50.148 o
7 8 6 0.299 -3.113 11.980 98.511 o
7 8 7 25.331 14.818 13.216 79.198 o
7 8 8 13.872 11.890 13.285 79.473 o
7 8 9 31.502 24.663 15.400 57.922 o
7 8 10 16.058 20.294 14.826 63.605 o
7 8 11 5.288 5.668 14.046 71.577 o
7 8 12 0.803 0.802 14.800 64.549 o
7 8 13 48.946 74.023 20.245 32.388 o
7 8 14 0.221 -3.803 17.127 48.200 o
7 9 0 123.079 134.120 23.907 20.141 o
7 9 1 3.722 2.219 13.723 75.037 o
7 9 2 58.501 58.687 18.636 37.689 o
7 9 3 1.038 -4.120 13.645 75.938 o
7 9 4 3.837 8.668 13.398 78.654 o
7 9 5 61.812 47.537 16.706 46.280 o
7 9 6 46.212 30.892 16.040 52.174 o
7 9 7 0.041 -0.577 13.468 77.946 o
7 9 8 76.869 78.787 19.773 32.152 o
7 9 9 97.012 93.594 20.925 27.590 o
7 9 10 49.657 38.812 18.352 39.940 o
7 9 11 35.980 28.635 16.883 48.064 o
7 9 12 78.758 105.147 23.368 23.243 o
7 9 13 12.236 22.630 17.798 44.352 o
7 10 0 9.637 10.159 16.754 50.231 o
7 10 1 0.018 4.723 16.474 52.090 o
7 10 2 56.783 65.839 20.190 32.379 o
7 10 3 6.642 14.571 16.142 54.114 o
7 10 4 0.347 4.675 14.500 67.235 o
7 10 5 41.598 17.562 16.173 52.223 o
7 10 6 254.437 303.474 33.166 8.341 o
7 10 7 89.647 95.660 21.944 25.719 o
7 10 8 48.346 47.754 18.345 39.788 o
7 10 9 30.013 20.187 17.041 47.733 o
7 10 10 35.671 33.779 19.135 37.591 o
8 -5 0 10.657 19.232 15.261 60.321 o
8 -5 1 23.384 23.300 16.522 50.968 o
8 -5 2 5.638 -4.910 15.583 58.197 o
8 -5 3 3.861 -7.282 16.698 50.697 o
8 -5 4 2.814 4.469 15.870 56.117 o
8 -4 0 0.613 -5.760 12.869 85.373 o
8 -4 1 25.681 26.123 15.522 57.391 o
8 -4 2 17.227 24.729 16.113 53.804 o
8 -4 3 0.025 -4.365 15.050 62.422 o
8 -4 4 5.229 4.140 15.399 59.577 o
8 -4 5 16.680 10.642 14.048 71.015 o
8 -4 6 6.416 6.649 16.706 50.600 o
8 -4 7 12.965 9.982 17.565 45.653 o
8 -3 0 0.426 -2.847 11.574 105.541 o
8 -3 1 3.198 3.406 12.674 87.967 o
8 -3 2 87.601 59.030 17.414 40.084 o
8 -3 3 170.907 150.141 27.967 14.133 o
8 -3 4 649.228 819.461 45.329 2.318 o
8 -3 5 296.495 301.976 31.166 8.348 o
8 -3 6 8.075 2.815 13.132 81.834 o
8 -3 7 0.002 4.777 14.893 63.741 o
8 -3 8 18.263 13.828 16.024 54.577 o
8 -3 9 18.327 13.946 17.650 45.051 o
8 -2 0 68.909 69.478 17.465 41.125 o
8 -2 1 6.113 5.497 12.195 94.883 o
8 -2 2 271.879 276.998 28.733 9.866 o
8 -2 3 722.375 636.574 36.411 2.702 o
8 -2 4 547.824 627.420 37.954 3.433 o
8 -2 5 69.621 57.409 16.497 46.049 o
8 -2 6 0.083 -0.363 12.292 93.580 o
8 -2 7 0.603 0.308 13.854 73.663 o
8 -2 8 37.268 34.351 16.517 49.870 o
8 -2 9 39.433 40.991 18.957 37.973 o
8 -2 10 10.472 15.695 22.540 27.762 o
8 -1 0 9.367 4.782 11.244 111.393 o
8 -1 1 13.323 7.299 10.608 124.493 o
8 -1 2 98.800 102.464 21.789 25.431 o
8 -1 3 0.043 7.696 11.197 112.725 o
8 -1 4 79.451 77.475 17.258 40.602 o
8 -1 5 1.526 6.938 12.198 94.956 o
8 -1 6 35.943 41.306 15.989 52.911 o
8 -1 7 7.101 3.712 12.838 85.641 o
8 -1 8 1.785 -2.157 12.198 95.006 o
8 -1 9 21.100 29.536 17.289 46.579 o
8 -1 10 7.028 7.794 14.272 69.261 o
8 -1 11 20.292 23.709 20.036 34.895 o
8 -1 12 0.342 6.679 25.212 22.241 o
8 0 0 0.783 2.658 10.382 131.165 o
8 0 1 209.814 229.470 26.881 12.823 o
8 0 2 169.250 188.988 22.593 18.570 o
8 0 3 51.029 26.541 12.809 78.988 o
8 0 4 100.134 113.478 19.369 30.474 o
8 0 5 231.678 292.136 28.503 10.653 o
8 0 6 94.265 89.283 18.819 33.364 o
8 0 7 83.568 55.019 16.298 45.590 o
8 0 8 179.527 243.529 27.213 13.238 o
8 0 9 5.826 3.985 14.043 71.609 o
8 0 10 65.436 70.951 19.775 33.050 o
8 0 11 2.305 -1.123 14.578 66.526 o
8 0 12 2.723 0.000 19.034 39.022 o
8 0 13 15.696 18.199 23.375 25.771 o
8 1 0 220.552 280.339 26.587 12.020 o
8 1 1 44.449 41.290 14.233 64.896 o
8 1 2 467.045 516.374 31.213 4.924 o
8 1 3 24.121 15.998 11.979 96.031 o
8 1 4 364.717 422.714 29.748 6.791 o
8 1 5 167.155 166.031 21.645 20.365 o
8 1 6 271.076 316.326 26.638 10.289 o
8 1 7 244.964 309.555 35.146 7.804 o
8 1 8 9.324 0.785 13.164 81.433 o
8 1 9 17.463 13.677 13.788 73.548 o
8 1 10 48.775 34.395 15.348 56.269 o
8 1 11 34.916 35.385 17.175 46.359 o
8 1 12 10.522 22.707 24.210 24.051 o
8 1 13 7.414 18.533 22.040 29.047 o
8 2 0 151.815 198.637 23.031 18.654 o
8 2 1 380.454 436.059 28.644 6.693 o
8 2 2 14.487 2.377 9.903 142.886 o
8 2 3 219.781 247.692 25.690 13.020 o
8 2 4 2.689 -3.060 9.668 151.211 o
8 2 5 231.599 276.585 25.629 12.290 o
8 2 6 132.965 135.648 20.067 25.796 o
8 2 7 36.449 31.211 13.185 76.998 o
8 2 8 14.223 14.636 12.777 85.729 o
8 2 9 51.353 35.623 15.111 57.570 o
8 2 10 129.770 121.945 22.084 22.843 o
8 2 11 13.362 24.303 15.666 57.064 o
8 2 12 7.424 12.237 15.834 56.241 o
8 2 13 23.916 11.688 21.706 29.807 o
8 2 14 54.971 44.079 28.384 17.095 o
8 3 0 1.660 -3.417 10.388 131.004 o
8 3 1 2.554 3.882 9.708 149.896 o
8 3 2 212.032 247.171 24.879 13.790 o
8 3 3 98.741 124.564 18.987 31.139 o
8 3 4 112.650 120.563 19.004 30.145 o
8 3 5 4.245 0.182 7.896 226.546 o
8 3 6 49.199 26.599 15.533 55.367 o
8 3 7 5.650 -3.663 8.646 188.846 o
8 3 8 12.733 3.345 9.235 164.352 o
8 3 9 291.636 236.821 112.145 1.072 o
8 3 10 397.172 331.630 147.412 0.618 o
8 3 11 4.226 0.293 10.300 133.178 o
8 3 12 4.936 7.624 11.540 105.946 o
8 3 13 5.272 6.550 12.768 86.580 o
8 3 14 2.358 7.412 15.761 56.886 o
8 4 0 214.735 174.113 68.287 2.832 o
8 4 1 4.081 -2.209 7.969 222.414 o
8 4 2 101.551 55.584 21.294 27.517 o
8 4 3 26.139 13.286 8.346 192.279 o
8 4 4 2.271 -0.999 7.542 248.480 o
8 4 5 5.450 4.509 8.402 199.663 o
8 4 6 64.283 45.086 19.991 33.125 o
8 4 7 35.005 22.218 9.664 139.908 o
8 4 8 465.264 424.796 67.406 2.280 o
8 4 9 39.494 27.860 10.723 112.855 o
8 4 10 292.558 323.627 28.245 9.166 o
8 4 11 21.636 6.682 9.939 139.944 o
8 4 12 88.950 104.651 20.079 29.754 o
8 4 13 52.809 40.276 16.127 50.628 o
8 4 14 1.191 -2.504 16.411 52.497 o
8 5 0 183.380 175.524 16.660 26.050 o
8 5 1 122.922 139.259 15.301 38.433 o
8 5 2 39.769 23.321 9.585 139.413 o
8 5 3 6.709 1.061 8.143 212.590 o
8 5 4 4.602 1.797 10.768 121.826 o
8 5 5 262.774 280.162 24.647 11.852 o
8 5 6 158.383 223.171 25.013 15.912 o
8 5 7 75.408 82.423 17.691 39.055 o
8 5 8 0.017 5.243 11.762 102.178 o
8 5 9 60.407 41.038 15.111 56.115 o
8 5 10 3.345 5.844 13.278 80.122 o
8 5 11 13.086 8.743 14.301 68.765 o
8 5 12 194.533 248.095 30.161 11.082 o
8 5 13 105.782 88.938 20.943 27.186 o
8 5 14 86.382 76.190 20.920 28.648 o
8 6 0 163.268 158.569 21.680 20.723 o
8 6 1 1.146 -3.718 10.347 132.045 o
8 6 2 41.788 33.851 13.439 73.239 o
8 6 3 96.257 77.110 26.548 18.354 o
8 6 4 44.031 21.964 13.152 76.879 o
8 6 5 23.728 38.415 16.697 49.535 o
8 6 6 0.726 -6.459 11.071 115.356 o
8 6 7 8.364 2.889 13.145 81.665 o
8 6 8 0.333 -6.054 11.910 99.676 o
8 6 9 11.657 1.684 13.003 83.341 o
8 6 10 0.006 -10.734 11.574 105.541 o
8 6 11 68.422 54.181 17.549 41.479 o
8 6 12 100.612 102.199 21.242 26.463 o
8 6 13 174.886 195.280 28.726 12.934 o
8 6 14 9.920 5.736 17.708 45.002 o
8 7 0 18.157 15.154 13.918 72.099 o
8 7 1 0.000 1.737 11.861 100.491 o
8 7 2 100.405 88.191 18.732 33.173 o
8 7 3 6.548 3.554 12.354 92.479 o
8 7 4 20.919 8.978 11.097 112.679 o
8 7 5 80.634 70.516 22.540 25.405 o
8 7 6 503.309 568.542 35.752 4.022 o
8 7 7 354.216 375.721 30.118 7.188 o
8 7 8 178.181 188.031 25.999 14.990 o
8 7 9 2.519 2.619 14.090 71.194 o
8 7 10 0.168 2.001 13.856 73.639 o
8 7 11 13.866 5.330 15.978 55.166 o
8 7 12 50.095 47.962 18.636 38.514 o
8 7 13 17.635 20.733 19.017 38.791 o
8 8 0 99.957 78.676 21.276 27.050 o
8 8 1 3.879 2.804 13.608 76.306 o
8 8 2 5.401 14.548 13.397 78.526 o
8 8 3 1.799 5.549 13.681 75.502 o
8 8 4 5.765 6.434 13.145 81.692 o
8 8 5 30.941 33.309 15.761 55.103 o
8 8 6 16.391 6.441 13.751 74.229 o
8 8 7 48.416 59.698 18.561 38.566 o
8 8 8 0.044 -9.195 12.860 85.495 o
8 8 9 9.321 0.424 15.050 62.331 o
8 8 10 10.274 3.752 14.988 62.786 o
8 8 11 25.848 13.452 16.247 52.799 o
8 8 12 4.511 6.958 16.734 50.450 o
8 9 0 1.409 -12.148 15.357 59.948 o
8 9 1 6.060 -4.305 14.192 70.149 o
8 9 2 60.359 36.097 18.831 37.525 o
8 9 3 1.458 -2.280 14.094 71.169 o
8 9 4 3.370 8.956 15.077 62.140 o
8 9 5 40.852 29.106 16.972 47.267 o
8 9 6 1.636 3.175 14.500 67.231 o
8 9 7 63.862 41.737 18.850 37.087 o
8 9 8 21.937 13.040 15.690 56.756 o
8 9 9 0.384 2.837 15.640 57.795 o
8 9 10 0.436 0.188 15.721 57.204 o
8 9 11 0.025 7.509 17.702 45.109 o
9 -4 0 0.260 -0.538 15.787 56.726 o
9 -4 1 0.190 -6.212 14.688 65.531 o
9 -4 2 73.106 71.967 20.190 31.380 o
9 -3 0 7.306 9.826 15.853 56.138 o
9 -3 1 57.936 30.572 16.881 46.461 o
9 -3 2 246.855 279.774 32.403 8.895 o
9 -3 3 324.243 359.086 35.305 6.540 o
9 -3 4 31.567 7.454 16.100 53.617 o
9 -3 5 5.045 11.730 16.720 50.496 o
9 -2 0 14.657 7.601 14.580 66.124 o
9 -2 1 0.290 -1.512 13.334 79.517 o
9 -2 2 84.316 64.900 18.717 35.388 o
9 -2 3 37.350 26.828 15.726 55.100 o
9 -2 4 110.566 83.987 20.894 27.163 o
9 -2 5 140.061 151.305 26.232 16.517 o
9 -2 6 90.595 74.236 21.373 27.418 o
9 -2 7 197.718 243.028 31.834 10.238 o
9 -2 8 11.164 1.793 16.582 51.320 o
9 -1 0 97.947 116.246 20.729 27.319 o
9 -1 1 21.453 26.289 15.163 60.361 o
9 -1 2 143.386 177.776 24.890 17.366 o
9 -1 3 48.985 65.033 18.772 37.568 o
9 -1 4 231.830 249.683 28.372 11.187 o
9 -1 5 194.060 200.860 27.676 13.105 o
9 -1 6 20.120 24.456 17.287 46.720 o
9 -1 7 21.093 7.184 14.445 67.053 o
9 -1 8 0.133 -4.208 14.073 71.386 o
9 -1 9 3.838 -10.487 17.218 47.684 o
9 0 0 13.564 8.988 14.036 71.339 o
9 0 1 54.137 39.613 15.780 52.610 o
9 0 2 1.108 6.242 13.827 73.928 o
9 0 3 10.678 -1.684 12.039 97.274 o
9 0 4 121.927 132.043 22.785 21.866 o
9 0 5 0.668 -7.253 13.633 76.073 o
9 0 6 0.557 9.724 15.359 59.909 o
9 0 7 68.449 67.405 19.494 33.851 o
9 0 8 0.082 -2.841 14.398 68.203 o
9 0 9 23.681 35.935 18.674 39.829 o
9 0 10 74.805 117.263 24.343 21.526 o
9 1 0 4.658 7.515 12.041 97.350 o
9 1 1 17.294 12.915 12.570 88.344 o
9 1 2 3.470 -1.675 11.535 106.228 o
9 1 3 0.314 3.943 12.591 89.167 o
9 1 4 1.123 6.679 13.105 82.290 o
9 1 5 98.217 132.456 22.001 24.310 o
9 1 6 34.215 25.254 16.231 52.104 o
9 1 7 27.132 35.226 16.467 50.788 o
9 1 8 81.771 55.136 18.942 35.176 o
9 1 9 89.196 89.006 20.797 28.447 o
9 1 10 62.420 56.076 19.572 34.269 o
9 1 11 11.741 18.770 17.753 44.634 o
9 2 0 28.304 31.910 14.482 65.214 o
9 2 1 25.797 20.613 13.946 70.980 o
9 2 2 5.059 10.754 11.917 99.276 o
9 2 3 10.860 1.008 13.858 73.441 o
9 2 4 12.918 18.056 13.438 77.554 o
9 2 5 1.650 0.285 12.978 83.933 o
9 2 6 230.571 254.303 28.096 11.302 o
9 2 7 112.359 152.237 23.788 20.373 o
9 2 8 78.487 96.258 23.125 23.859 o
9 2 9 84.091 99.859 21.483 26.862 o
9 2 10 66.840 70.401 21.255 28.893 o
9 2 11 18.260 16.614 17.118 47.835 o
9 2 12 26.150 50.506 19.185 37.444 o
9 3 0 258.813 254.321 26.655 11.330 o
9 3 1 135.157 136.583 21.860 22.543 o
9 3 2 60.652 69.153 17.886 40.094 o
9 3 3 19.955 15.117 12.671 86.593 o
9 3 4 13.918 10.863 12.978 83.271 o
9 3 5 0.188 -2.409 12.155 95.687 o
9 3 6 3.844 6.352 13.424 78.382 o
9 3 7 1.590 6.679 14.076 71.326 o
9 3 8 63.928 47.369 16.890 45.177 o
9 3 9 32.897 25.632 16.853 48.492 o
9 3 10 4.280 13.207 15.078 62.077 o
9 3 11 71.131 60.034 19.644 33.439 o
9 3 12 0.722 2.795 15.616 57.977 o
9 4 0 110.553 124.888 21.455 24.879 o
9 4 1 23.600 18.991 13.809 72.641 o
9 4 2 42.048 29.882 14.876 60.678 o
9 4 3 8.686 1.994 12.688 87.640 o
9 4 4 12.307 15.695 13.403 78.064 o
9 4 5 1.696 -4.174 12.066 97.098 o
9 4 6 17.664 19.358 14.090 70.258 o
9 4 7 2.817 -2.889 13.051 82.995 o
9 4 8 9.712 12.966 14.200 69.784 o
9 4 9 44.141 37.492 17.060 46.310 o
9 4 10 0.983 0.167 21.872 29.553 o
9 4 11 107.217 103.686 34.562 10.996 o
9 4 12 14.741 14.025 25.546 21.609 o
9 5 0 0.108 2.504 20.537 33.522 o
9 5 1 0.035 9.517 19.535 37.041 o
9 5 2 0.231 -3.506 18.867 39.718 o
9 5 3 19.972 5.510 19.535 36.869 o
9 5 4 20.930 4.842 19.034 38.814 o
9 5 5 0.040 10.352 20.537 33.515 o
9 5 6 13.014 25.880 22.040 28.962 o
9 5 7 29.362 26.715 25.045 22.306 o
9 5 8 79.091 84.652 29.887 14.939 o
9 5 9 9.742 22.206 22.707 27.337 o
9 5 10 86.553 109.196 30.555 14.062 o
9 5 11 63.562 60.776 27.883 17.470 o
9 5 12 225.172 245.607 41.742 6.488 o
9 6 0 16.937 12.729 12.434 90.303 o
9 6 1 40.286 7.224 17.782 43.752 o
9 6 2 25.246 14.955 13.775 73.027 o
9 6 3 216.064 120.305 121.301 0.943 o
9 6 4 80.794 20.654 31.724 13.643 o
9 6 5 8.452 -1.195 13.288 79.959 o
9 6 6 56.455 39.108 23.041 25.625 o
9 6 7 280.118 201.751 153.942 0.584 o
9 6 8 158.062 112.659 85.069 1.910 o
9 6 9 12.311 -5.437 13.487 77.495 o
9 6 10 0.141 -6.207 15.153 61.575 o
9 6 11 0.011 -6.423 15.044 62.468 o
9 6 12 272.841 290.406 99.428 1.344 o
9 7 0 14.169 10.427 15.443 58.949 o
9 7 1 2.837 5.525 15.891 55.964 o
9 7 2 28.746 21.053 16.853 48.824 o
9 7 3 2.791 1.432 15.109 61.921 o
9 7 4 21.354 18.268 15.041 61.579 o
9 7 5 40.107 48.414 18.336 40.267 o
9 7 6 15.457 9.577 14.402 67.684 o
9 7 7 106.993 118.017 24.144 20.721 o
9 7 8 6.069 5.611 14.907 63.546 o
9 7 9 48.421 44.601 18.872 37.782 o
9 7 10 2.389 0.239 16.313 53.124 o
9 7 11 1.756 -2.365 17.052 48.620 o
9 8 0 20.234 0.696 16.436 52.045 o
9 8 1 18.279 13.148 17.108 47.941 o
9 8 2 82.404 93.218 22.817 24.348 o
9 8 3 40.511 22.416 17.291 45.813 o
9 8 4 65.019 53.686 19.509 34.395 o
9 8 5 6.069 8.623 16.084 54.568 o
9 8 6 17.708 -6.128 15.208 60.832 o
9 8 7 21.724 8.700 15.499 58.265 o
9 8 8 4.600 22.192 17.272 47.254 o
9 8 9 0.000 -3.849 16.291 53.270 o
9 8 10 5.980 1.203 18.125 43.015 o
10 -2 0 52.767 65.618 21.298 29.453 o
10 -2 1 0.964 -2.599 14.756 64.928 o
10 -2 2 26.463 22.499 17.688 44.461 o
10 -1 0 0.118 0.074 14.752 64.966 o
10 -1 1 51.255 53.735 19.588 34.847 o
10 -1 2 2.667 6.869 15.399 59.592 o
10 -1 3 12.502 14.346 15.927 55.432 o
10 -1 4 64.606 62.157 22.294 26.673 o
10 -1 5 97.831 107.962 24.256 21.055 o
10 0 0 10.920 3.939 14.604 66.105 o
10 0 1 0.351 9.888 15.432 59.340 o
10 0 2 27.656 15.870 16.631 50.288 o
10 0 3 35.783 51.807 19.862 34.635 o
10 0 4 4.932 5.718 16.522 51.755 o
10 0 5 13.771 23.757 17.210 47.356 o
10 0 6 0.020 -2.695 16.602 51.298 o
10 0 7 0.118 0.420 16.944 49.246 o
10 1 0 35.388 17.565 16.344 51.571 o
10 1 1 1.143 -5.191 13.487 77.726 o
10 1 2 13.982 8.949 14.988 62.593 o
10 1 3 26.340 21.750 16.806 49.186 o
10 1 4 12.495 16.224 16.821 49.699 o
10 1 5 115.756 164.696 27.151 16.089 o
10 1 6 75.735 72.494 21.416 28.058 o
10 1 7 0.013 -2.470 17.154 48.050 o
10 1 8 1.358 2.117 16.517 51.818 o
10 2 0 23.532 21.443 16.705 49.906 o
10 2 1 36.820 50.012 17.753 42.982 o
10 2 2 16.448 8.767 15.212 60.685 o
10 2 3 8.021 13.394 14.882 63.615 o
10 2 4 39.672 39.318 17.465 44.497 o
10 2 5 155.456 191.876 26.321 15.355 o
10 2 6 8.541 2.597 15.078 62.098 o
10 2 7 42.705 39.994 18.238 40.767 o
10 2 8 20.595 23.666 17.522 45.486 o
10 2 9 0.737 2.001 16.449 52.250 o
10 3 0 4.057 5.236 14.752 64.918 o
10 3 1 1.050 -5.351 14.870 63.937 o
10 3 2 149.459 172.413 25.220 16.904 o
10 3 3 6.323 2.210 14.162 70.428 o
10 3 4 23.559 37.224 17.232 46.605 o
10 3 5 2.180 6.094 14.876 63.862 o
10 3 6 0.009 -5.745 14.856 64.058 o
10 3 7 53.461 44.707 18.817 37.720 o
10 3 8 4.592 9.664 15.989 55.233 o
10 3 9 0.022 -6.082 16.509 51.878 o
10 4 0 137.534 123.995 23.645 20.120 o
10 4 1 176.876 210.098 28.441 12.905 o
10 4 2 51.470 42.764 16.848 46.664 o
10 4 3 18.631 13.995 15.428 58.813 o
10 4 4 18.711 15.887 14.809 63.724 o
10 4 5 10.412 17.559 15.891 55.693 o
10 4 6 16.537 29.052 24.711 23.023 o
10 4 7 12.711 27.883 26.715 19.740 o
10 4 8 18.671 19.535 24.711 23.044 o
10 4 9 0.525 0.334 21.372 30.954 o
10 4 10 3.541 7.680 29.386 16.369 o
10 5 0 25.151 12.355 21.372 30.716 o
10 5 1 8.442 -1.002 21.372 30.937 o
10 5 2 156.545 122.553 33.226 11.088 o
10 5 3 0.710 15.027 20.704 32.965 o
10 5 4 3.725 1.336 21.372 30.950 o
10 5 5 7.595 2.004 23.542 25.498 o
10 5 6 83.449 74.133 32.057 13.090 o
10 5 7 21.652 21.539 25.045 22.405 o
10 5 8 3.721 -7.513 22.206 28.668 o
10 5 9 5.010 -1.336 24.377 23.789 o
10 6 0 1.414 8.181 27.883 18.182 o
10 6 1 7.605 1.002 24.377 23.783 o
10 6 2 3.615 4.508 23.876 24.796 o
10 6 3 2.391 2.838 22.040 29.104 o
10 6 4 0.611 8.682 23.709 25.148 o
10 6 5 40.542 51.759 28.050 17.613 o
10 6 6 230.556 239.596 43.411 6.075 o
10 6 7 146.825 186.501 40.740 7.570 o
10 6 8 13.424 11.020 25.379 21.907 o
10 6 9 31.888 39.905 31.390 14.210 o
10 7 2 36.943 34.562 28.217 17.524 o
10 7 3 2.020 13.023 25.713 21.376 o
10 7 4 0.967 8.515 24.711 23.150 o
10 7 5 19.045 52.260 30.221 15.357 o
10 7 6 191.230 287.348 50.925 4.716 o
10 7 7 50.455 48.420 29.553 15.824 o
;
_olex2_submission_special_instructions 'No special instructions were received'
loop_
_restr_equal_distance_atom_site_label_1
_restr_equal_distance_atom_site_label_2
_restr_equal_distance_site_symmetry_2
_restr_equal_distance_class_id
C2S O2S 1 1
C2S O2S' 1 1

loop_
_restr_equal_distance_class_class_id
_restr_equal_distance_class_target_weight_param
_restr_equal_distance_class_average
_restr_equal_distance_class_esd
_restr_equal_distance_class_diff_max
1 0.0020 1.4570 0.0289 0.0289

####################################################################### 
# 
# This file contains crystal structure data downloaded from the 
# Cambridge Structural Database (CSD) hosted by the Cambridge 
# Crystallographic Data Centre (CCDC).
# 
# Full information about CCDC data access policies and citation 
# guidelines are available at http://www.ccdc.cam.ac.uk/access/V1 
# 
# Audit and citation data items may have been added by the CCDC. 
# Please retain this information to preserve the provenance of 
# this file and to allow appropriate attribution of the data. 
# 
#######################################################################

data_3
_database_code_depnum_ccdc_archive 'CCDC 1947197'
loop_
_audit_author_name
_audit_author_address
'Yulia Nelyubina'
;AN Nesmeyanov Institute of Organoelement Compounds
Russia
;
_audit_update_record             
;
2019-08-14 deposited with the CCDC.	2019-12-06 downloaded from the CCDC.
;
_audit_creation_date             2019-08-14
_audit_creation_method           
;
Olex2 1.2
(compiled 2018.05.29 svn.r3508 for OlexSys, GUI svn.r5506)
;
_chemical_formula_moiety         'C30 H22 N2 O3'
_chemical_formula_sum            'C30 H22 N2 O3'
_chemical_formula_weight         458.52
_chemical_absolute_configuration unk
loop_
_atom_type_symbol
_atom_type_scat_dispersion_real
_atom_type_scat_dispersion_imag
_atom_type_scat_Cromer_Mann_a1
_atom_type_scat_Cromer_Mann_a2
_atom_type_scat_Cromer_Mann_a3
_atom_type_scat_Cromer_Mann_a4
_atom_type_scat_Cromer_Mann_b1
_atom_type_scat_Cromer_Mann_b2
_atom_type_scat_Cromer_Mann_b3
_atom_type_scat_Cromer_Mann_b4
_atom_type_scat_Cromer_Mann_c
_atom_type_scat_source
_atom_type_scat_dispersion_source
H 0.00000 0.00000 0.49300 0.32291 0.14019 0.04081 10.51090 26.12570 3.14236
57.79970 0.0030380000826
'International Tables Volume C Table 6.1.1.4 (pp. 500-502)'
'Henke, Gullikson and Davis, At. Data and Nucl. Data Tables, 1993, 54, 2'
C 0.00347 0.00161 2.31000 1.02000 1.58860 0.86500 20.84390 10.20750 0.56870
51.65120 0.215599998832
'International Tables Volume C Table 6.1.1.4 (pp. 500-502)'
'Henke, Gullikson and Davis, At. Data and Nucl. Data Tables, 1993, 54, 2'
O 0.01158 0.00611 3.04850 2.28680 1.54630 0.86700 13.27710 5.70110 0.32390
32.90890 0.250800013542
'International Tables Volume C Table 6.1.1.4 (pp. 500-502)'
'Henke, Gullikson and Davis, At. Data and Nucl. Data Tables, 1993, 54, 2'
N 0.00653 0.00323 12.21260 3.13220 2.01250 1.16630 0.00570 9.89330 28.99750
0.58260 -11.5290002823
'International Tables Volume C Table 6.1.1.4 (pp. 500-502)'
'Henke, Gullikson and Davis, At. Data and Nucl. Data Tables, 1993, 54, 2'

_space_group_crystal_system      monoclinic
_space_group_IT_number           4
_space_group_name_H-M_alt        'P 1 21 1'
_space_group_name_Hall           ' P 2yb'
loop_
_space_group_symop_id
_space_group_symop_operation_xyz
1 x,y,z
2 -x,y+1/2,-z

_symmetry_Int_Tables_number      4
_cell_length_a                   11.3360(8)
_cell_length_b                   6.3863(4)
_cell_length_c                   15.8956(11)
_cell_angle_alpha                90
_cell_angle_beta                 95.678(2)
_cell_angle_gamma                90
_cell_volume                     1145.12(13)
_cell_formula_units_Z            2
_cell_measurement_reflns_used    3306
_cell_measurement_temperature    120
_cell_measurement_theta_max      30
_cell_measurement_theta_min      3
_exptl_absorpt_coefficient_mu    0.087
_exptl_absorpt_correction_T_max  0.994
_exptl_absorpt_correction_T_min  0.975
_exptl_absorpt_correction_type   multi-scan
_exptl_absorpt_process_details   'APEX2 (Bruker, 2005)'
_exptl_crystal_colour            colourless
_exptl_crystal_colour_primary    colourless
_exptl_crystal_density_diffrn    1.3297
_exptl_crystal_description       prism
_exptl_crystal_F_000             480.2284
_exptl_crystal_size_max          0.3
_exptl_crystal_size_mid          0.1
_exptl_crystal_size_min          0.1
_diffrn_reflns_av_R_equivalents  0.0619
_diffrn_reflns_av_unetI/netI     0.1071
_diffrn_reflns_limit_h_max       15
_diffrn_reflns_limit_h_min       -15
_diffrn_reflns_limit_k_max       8
_diffrn_reflns_limit_k_min       -8
_diffrn_reflns_limit_l_max       22
_diffrn_reflns_limit_l_min       -22
_diffrn_reflns_number            13219
_diffrn_reflns_theta_full        28.9999
_diffrn_reflns_theta_max         29.00
_diffrn_reflns_theta_min         1.29
_diffrn_ambient_temperature      120
_diffrn_measured_fraction_theta_full 0.9836
_diffrn_measured_fraction_theta_max 0.9836
_diffrn_measurement_device_type  'Bruker APEX-II CCD'
_diffrn_radiation_type           'Mo K\a'
_diffrn_radiation_wavelength     0.71073
_reflns_Friedel_coverage         0.973
_reflns_limit_h_max              15
_reflns_limit_h_min              -15
_reflns_limit_k_max              8
_reflns_limit_k_min              -8
_reflns_limit_l_max              21
_reflns_limit_l_min              -21
_reflns_number_gt                4389
_reflns_number_total             6010
_reflns_threshold_expression     I>=2u(I)
_computing_molecular_graphics    'Olex2 (Dolomanov et al., 2009)'
_computing_publication_material  'Olex2 (Dolomanov et al., 2009)'
_computing_structure_refinement  'olex2.refine (Bourhis et al., 2015)'
_computing_structure_solution    'ShelXS (Sheldrick, 2008)'
_refine_diff_density_max         0.3656
_refine_diff_density_min         -0.3602
_refine_diff_density_rms         0.0829
_refine_ls_abs_structure_details 
'Flack, H. D. (1983). Acta Cryst. A39, 876-881.'
_refine_ls_abs_structure_Flack   0.2(16)
_refine_ls_d_res_high            0.7330
_refine_ls_d_res_low             15.8176
_refine_ls_goodness_of_fit_ref   1.0335
_refine_ls_hydrogen_treatment    constr
_refine_ls_matrix_type           full
_refine_ls_number_constraints    44
_refine_ls_number_parameters     316
_refine_ls_number_reflns         6010
_refine_ls_number_restraints     1
_refine_ls_R_factor_all          0.0848
_refine_ls_R_factor_gt           0.0521
_refine_ls_restrained_S_all      1.0335
_refine_ls_shift/su_max          0.0000
_refine_ls_shift/su_mean         0.0000
_refine_ls_structure_factor_coef Fsqd
_refine_ls_weighting_details     
'w=1/[\s^2^(Fo^2^)+(0.0287P)^2^] where P=(Fo^2^+2Fc^2^)/3'
_refine_ls_weighting_scheme      calc
_refine_ls_wR_factor_gt          0.0855
_refine_ls_wR_factor_ref         0.1016
_olex2_refinement_description    
;
;
_atom_sites_solution_primary     direct
loop_
_atom_site_label
_atom_site_type_symbol
_atom_site_fract_x
_atom_site_fract_y
_atom_site_fract_z
_atom_site_U_iso_or_equiv
_atom_site_adp_type
_atom_site_occupancy
_atom_site_refinement_flags_posn
N1 N 0.73700(16) 0.3446(3) 0.15607(11) 0.0156(4) Uani 1.000000 .
C2 C 0.77365(18) 0.4086(3) 0.24400(13) 0.0147(5) Uani 1.000000 .
H2 H 0.80840(18) 0.5524(3) 0.24297(13) 0.0176(5) Uiso 1.000000 R
C3 C 0.65393(18) 0.4226(3) 0.28528(12) 0.0122(4) Uani 1.000000 .
N4 N 0.62352(15) 0.2348(3) 0.32989(10) 0.0147(4) Uani 1.000000 .
H4 H 0.64375(15) 0.1005(3) 0.31043(10) 0.0177(5) Uiso 1.000000 R
C5 C 0.63480(17) 0.2728(3) 0.41574(13) 0.0134(4) Uani 1.000000 .
C6 C 0.62222(18) 0.1282(3) 0.48002(13) 0.0156(5) Uani 1.000000 .
H6 H 0.60604(18) -0.0151(3) 0.46777(13) 0.0187(6) Uiso 1.000000 R
C7 C 0.63422(19) 0.2016(4) 0.56224(14) 0.0190(5) Uani 1.000000 .
H7 H 0.62558(19) 0.1061(4) 0.60704(14) 0.0228(6) Uiso 1.000000 R
C8 C 0.65874(19) 0.4125(4) 0.58174(13) 0.0179(5) Uani 1.000000 .
H8 H 0.66702(19) 0.4570(4) 0.63905(13) 0.0214(6) Uiso 1.000000 R
C9 C 0.67086(19) 0.5553(4) 0.51819(13) 0.0171(5) Uani 1.000000 .
H9 H 0.68726(19) 0.6984(4) 0.53090(13) 0.0205(6) Uiso 1.000000 R
C10 C 0.65842(18) 0.4845(3) 0.43446(13) 0.0130(4) Uani 1.000000 .
C11 C 0.66461(18) 0.5930(3) 0.35521(13) 0.0145(5) Uani 1.000000 .
C12 C 0.78363(19) 0.4593(3) 0.09209(13) 0.0161(5) Uani 1.000000 .
C13 C 0.90132(19) 0.5229(4) 0.09119(14) 0.0192(5) Uani 1.000000 .
H13 H 0.95914(19) 0.4918(4) 0.13688(14) 0.0231(6) Uiso 1.000000 R
C14 C 0.9306(2) 0.6334(4) 0.02106(14) 0.0238(6) Uani 1.000000 .
H14 H 1.0102(2) 0.6779(4) 0.01882(14) 0.0286(7) Uiso 1.000000 R
C15 C 0.84606(19) 0.6810(4) -0.04656(15) 0.0249(6) Uani 1.000000 .
H15 H 0.86926(19) 0.7552(4) -0.09406(15) 0.0299(7) Uiso 1.000000 R
C16 C 0.7295(2) 0.6213(4) -0.04475(14) 0.0197(5) Uani 1.000000 .
H16 H 0.6718(2) 0.6541(4) -0.09033(14) 0.0236(6) Uiso 1.000000 R
C17 C 0.69821(18) 0.5113(3) 0.02588(13) 0.0157(5) Uani 1.000000 .
C18 C 0.58414(19) 0.4367(3) 0.04791(13) 0.0142(4) Uani 1.000000 .
C19 C 0.60611(18) 0.3437(3) 0.13848(13) 0.0140(5) Uani 1.000000 .
C20 C 0.56693(18) 0.4861(3) 0.20824(12) 0.0133(5) Uani 1.000000 .
H20 H 0.58958(18) 0.6315(3) 0.19299(12) 0.0160(5) Uiso 1.000000 R
C21 C 0.86515(18) 0.2645(4) 0.28958(13) 0.0160(5) Uani 1.000000 .
C22 C 0.8855(2) 0.0660(4) 0.26003(16) 0.0247(6) Uani 1.000000 .
H22 H 0.8439(2) 0.0188(4) 0.20871(16) 0.0296(7) Uiso 1.000000 R
C23 C 0.9663(2) -0.0647(4) 0.30500(18) 0.0320(6) Uani 1.000000 .
H23 H 0.9793(2) -0.2015(4) 0.28438(18) 0.0384(8) Uiso 1.000000 R
C24 C 1.0280(2) 0.0010(4) 0.37904(17) 0.0324(7) Uani 1.000000 .
H24 H 1.0828(2) -0.0902(4) 0.40971(17) 0.0389(8) Uiso 1.000000 R
C25 C 1.0097(2) 0.2007(5) 0.40850(15) 0.0315(6) Uani 1.000000 .
H25 H 1.0528(2) 0.2477(5) 0.45928(15) 0.0378(8) Uiso 1.000000 R
C26 C 0.9290(2) 0.3323(4) 0.36442(15) 0.0246(6) Uani 1.000000 .
H26 H 0.9167(2) 0.4694(4) 0.38504(15) 0.0296(7) Uiso 1.000000 R
O27 O 0.67694(14) 0.7786(2) 0.34010(9) 0.0195(4) Uani 1.000000 .
O28 O 0.48677(13) 0.4370(2) 0.00808(9) 0.0177(3) Uani 1.000000 .
O29 O 0.55807(12) 0.1432(2) 0.14511(9) 0.0161(3) Uani 1.000000 .
H29 H 0.53890(12) 0.0966(2) 0.09292(9) 0.0193(4) Uiso 1.000000 R
C30 C 0.43631(18) 0.4941(3) 0.21974(12) 0.0142(5) Uani 1.000000 .
C31 C 0.37471(18) 0.3233(3) 0.24960(13) 0.0155(5) Uani 1.000000 .
H31 H 0.41473(18) 0.1945(3) 0.26180(13) 0.0186(6) Uiso 1.000000 R
C32 C 0.25554(19) 0.3420(4) 0.26135(13) 0.0196(5) Uani 1.000000 .
H32 H 0.21452(19) 0.2261(4) 0.28205(13) 0.0235(6) Uiso 1.000000 R
C33 C 0.1959(2) 0.5283(4) 0.24314(14) 0.0209(5) Uani 1.000000 .
H33 H 0.1147(2) 0.5408(4) 0.25249(14) 0.0251(6) Uiso 1.000000 R
C34 C 0.25456(19) 0.6960(4) 0.21137(14) 0.0219(5) Uani 1.000000 .
H34 H 0.21314(19) 0.8223(4) 0.19701(14) 0.0262(6) Uiso 1.000000 R
C35 C 0.37412(19) 0.6791(4) 0.20052(13) 0.0193(5) Uani 1.000000 .
H35 H 0.41433(19) 0.7957(4) 0.17963(13) 0.0232(6) Uiso 1.000000 R

loop_
_atom_site_aniso_label
_atom_site_aniso_U_11
_atom_site_aniso_U_22
_atom_site_aniso_U_33
_atom_site_aniso_U_12
_atom_site_aniso_U_13
_atom_site_aniso_U_23
N1 0.0177(9) 0.0185(10) 0.0105(9) 0.0007(8) 0.0010(7) 0.0008(8)
C2 0.0170(10) 0.0142(11) 0.0128(10) 0.0005(9) 0.0012(8) -0.0019(9)
C3 0.0158(10) 0.0105(10) 0.0103(10) -0.0019(9) 0.0012(8) 0.0005(9)
N4 0.0211(10) 0.0115(10) 0.0116(9) -0.0002(8) 0.0017(7) -0.0002(8)
C5 0.0092(10) 0.0187(12) 0.0119(10) 0.0038(9) -0.0012(8) -0.0015(9)
C6 0.0166(11) 0.0131(11) 0.0170(11) 0.0008(9) 0.0012(9) 0.0014(9)
C7 0.0190(11) 0.0233(13) 0.0147(11) 0.0034(10) 0.0006(9) 0.0057(10)
C8 0.0204(11) 0.0215(12) 0.0114(11) 0.0032(10) 0.0001(9) -0.0001(10)
C9 0.0200(11) 0.0163(12) 0.0148(11) 0.0048(9) 0.0004(9) -0.0030(10)
C10 0.0127(10) 0.0122(11) 0.0144(10) 0.0027(8) 0.0026(8) 0.0030(9)
C11 0.0146(11) 0.0154(12) 0.0129(11) 0.0017(9) -0.0014(8) -0.0038(9)
C12 0.0187(11) 0.0159(13) 0.0140(10) 0.0029(9) 0.0039(9) 0.0024(10)
C13 0.0176(11) 0.0234(13) 0.0167(11) 0.0006(10) 0.0017(9) 0.0005(10)
C14 0.0164(11) 0.0309(15) 0.0249(13) -0.0030(11) 0.0064(10) 0.0030(11)
C15 0.0237(12) 0.0305(14) 0.0217(12) -0.0016(12) 0.0075(10) 0.0072(12)
C16 0.0238(12) 0.0213(13) 0.0140(11) 0.0024(10) 0.0024(9) 0.0029(10)
C17 0.0157(10) 0.0163(12) 0.0153(11) 0.0018(9) 0.0033(9) -0.0004(9)
C18 0.0199(11) 0.0112(11) 0.0119(10) 0.0012(9) 0.0033(9) -0.0006(9)
C19 0.0156(11) 0.0142(11) 0.0122(10) -0.0005(9) 0.0013(8) 0.0008(9)
C20 0.0174(10) 0.0114(11) 0.0111(10) 0.0012(9) 0.0008(8) 0.0015(9)
C21 0.0113(10) 0.0209(12) 0.0161(11) 0.0006(9) 0.0030(9) 0.0067(10)
C22 0.0184(12) 0.0219(14) 0.0330(14) 0.0015(10) -0.0018(11) 0.0020(12)
C23 0.0224(13) 0.0225(14) 0.0506(17) 0.0047(11) 0.0016(12) 0.0058(14)
C24 0.0169(12) 0.0402(17) 0.0399(16) 0.0071(12) 0.0018(11) 0.0200(14)
C25 0.0203(12) 0.0517(19) 0.0220(13) 0.0041(13) -0.0002(10) 0.0080(14)
C26 0.0221(12) 0.0314(15) 0.0204(12) 0.0034(11) 0.0018(10) 0.0003(11)
O27 0.0283(9) 0.0110(8) 0.0193(8) -0.0003(7) 0.0027(7) 0.0006(7)
O28 0.0189(8) 0.0191(8) 0.0147(7) -0.0010(7) -0.0004(6) 0.0033(7)
O29 0.0237(8) 0.0122(8) 0.0123(7) -0.0020(7) 0.0011(6) -0.0017(7)
C30 0.0172(10) 0.0177(12) 0.0076(10) -0.0000(9) 0.0002(8) -0.0011(9)
C31 0.0201(11) 0.0143(12) 0.0117(10) 0.0015(9) -0.0006(9) -0.0007(9)
C32 0.0197(12) 0.0233(13) 0.0159(11) -0.0031(10) 0.0028(9) -0.0025(10)
C33 0.0174(11) 0.0283(14) 0.0172(11) 0.0029(10) 0.0027(9) -0.0060(11)
C34 0.0232(12) 0.0213(13) 0.0207(12) 0.0066(11) 0.0003(10) -0.0020(11)
C35 0.0227(12) 0.0184(12) 0.0164(11) 0.0002(10) -0.0002(9) 0.0010(10)

loop_
_geom_bond_atom_site_label_1
_geom_bond_atom_site_label_2
_geom_bond_distance
_geom_bond_site_symmetry_2
_geom_bond_publ_flag
N1 C2 1.476(3) . ?
N1 C12 1.399(3) . ?
N1 C19 1.483(3) . ?
C2 H2 1.0000 . ?
C2 C3 1.567(3) . ?
C2 C21 1.516(3) . ?
C3 N4 1.452(3) . ?
C3 C11 1.551(3) . ?
C3 C20 1.548(3) . ?
N4 H4 0.9478 . ?
N4 C5 1.379(3) . ?
C5 C6 1.395(3) . ?
C5 C10 1.404(3) . ?
C6 H6 0.9500 . ?
C6 C7 1.382(3) . ?
C7 H7 0.9500 . ?
C7 C8 1.404(3) . ?
C8 H8 0.9500 . ?
C8 C9 1.378(3) . ?
C9 H9 0.9500 . ?
C9 C10 1.400(3) . ?
C10 C11 1.446(3) . ?
C11 O27 1.220(2) . ?
C12 C13 1.396(3) . ?
C12 C17 1.398(3) . ?
C13 H13 0.9500 . ?
C13 C14 1.387(3) . ?
C14 H14 0.9500 . ?
C14 C15 1.401(3) . ?
C15 H15 0.9500 . ?
C15 C16 1.378(3) . ?
C16 H16 0.9500 . ?
C16 C17 1.400(3) . ?
C17 C18 1.453(3) . ?
C18 C19 1.555(3) . ?
C18 O28 1.217(2) . ?
C19 C20 1.533(3) . ?
C19 O29 1.399(2) . ?
C20 H20 1.0000 . ?
C20 C30 1.511(3) . ?
C21 C22 1.380(3) . ?
C21 C26 1.398(3) . ?
C22 H22 0.9500 . ?
C22 C23 1.385(3) . ?
C23 H23 0.9500 . ?
C23 C24 1.374(4) . ?
C24 H24 0.9500 . ?
C24 C25 1.381(4) . ?
C25 H25 0.9500 . ?
C25 C26 1.382(3) . ?
C26 H26 0.9500 . ?
O29 H29 0.8878 . ?
C30 C31 1.403(3) . ?
C30 C35 1.394(3) . ?
C31 H31 0.9500 . ?
C31 C32 1.387(3) . ?
C32 H32 0.9500 . ?
C32 C33 1.385(3) . ?
C33 H33 0.9500 . ?
C33 C34 1.382(3) . ?
C34 H34 0.9500 . ?
C34 C35 1.387(3) . ?
C35 H35 0.9500 . ?

loop_
_geom_angle_atom_site_label_1
_geom_angle_atom_site_label_2
_geom_angle_atom_site_label_3
_geom_angle
_geom_angle_site_symmetry_1
_geom_angle_site_symmetry_3
_geom_angle_publ_flag
C12 N1 C2 116.90(17) . . ?
C19 N1 C2 111.25(15) . . ?
C19 N1 C12 107.96(16) . . ?
H2 C2 N1 108.25(11) . . ?
C3 C2 N1 103.77(16) . . ?
C3 C2 H2 108.25(11) . . ?
C21 C2 N1 113.56(18) . . ?
C21 C2 H2 108.25(12) . . ?
C21 C2 C3 114.48(17) . . ?
N4 C3 C2 114.48(17) . . ?
C11 C3 C2 109.30(17) . . ?
C11 C3 N4 103.58(15) . . ?
C20 C3 C2 101.19(15) . . ?
C20 C3 N4 116.04(17) . . ?
C20 C3 C11 112.43(17) . . ?
H4 N4 C3 120.8 . . ?
C5 N4 C3 109.55(16) . . ?
C5 N4 H4 118.71(11) . . ?
C6 C5 N4 127.01(19) . . ?
C10 C5 N4 112.09(18) . . ?
C10 C5 C6 120.88(19) . . ?
H6 C6 C5 121.29(12) . . ?
C7 C6 C5 117.4(2) . . ?
C7 C6 H6 121.29(13) . . ?
H7 C7 C6 118.91(13) . . ?
C8 C7 C6 122.2(2) . . ?
C8 C7 H7 118.91(13) . . ?
H8 C8 C7 119.82(13) . . ?
C9 C8 C7 120.4(2) . . ?
C9 C8 H8 119.82(13) . . ?
H9 C9 C8 120.82(13) . . ?
C10 C9 C8 118.4(2) . . ?
C10 C9 H9 120.82(13) . . ?
C9 C10 C5 120.79(19) . . ?
C11 C10 C5 107.55(18) . . ?
C11 C10 C9 131.7(2) . . ?
C10 C11 C3 106.32(17) . . ?
O27 C11 C3 122.85(19) . . ?
O27 C11 C10 130.8(2) . . ?
C13 C12 N1 126.2(2) . . ?
C17 C12 N1 112.86(18) . . ?
C17 C12 C13 120.96(19) . . ?
H13 C13 C12 121.26(13) . . ?
C14 C13 C12 117.5(2) . . ?
C14 C13 H13 121.26(13) . . ?
H14 C14 C13 119.09(13) . . ?
C15 C14 C13 121.8(2) . . ?
C15 C14 H14 119.09(13) . . ?
H15 C15 C14 119.72(13) . . ?
C16 C15 C14 120.6(2) . . ?
C16 C15 H15 119.72(14) . . ?
H16 C16 C15 120.81(14) . . ?
C17 C16 C15 118.4(2) . . ?
C17 C16 H16 120.81(13) . . ?
C16 C17 C12 120.8(2) . . ?
C18 C17 C12 107.89(18) . . ?
C18 C17 C16 131.3(2) . . ?
C19 C18 C17 106.48(18) . . ?
O28 C18 C17 131.07(19) . . ?
O28 C18 C19 122.44(19) . . ?
C18 C19 N1 103.81(16) . . ?
C20 C19 N1 102.55(16) . . ?
C20 C19 C18 114.31(17) . . ?
O29 C19 N1 112.29(17) . . ?
O29 C19 C18 113.04(17) . . ?
O29 C19 C20 110.22(16) . . ?
C19 C20 C3 102.08(16) . . ?
H20 C20 C3 106.02(11) . . ?
H20 C20 C19 106.02(11) . . ?
C30 C20 C3 117.93(16) . . ?
C30 C20 C19 117.72(17) . . ?
C30 C20 H20 106.02(11) . . ?
C22 C21 C2 121.6(2) . . ?
C26 C21 C2 119.4(2) . . ?
C26 C21 C22 119.0(2) . . ?
H22 C22 C21 119.92(14) . . ?
C23 C22 C21 120.2(2) . . ?
C23 C22 H22 119.92(16) . . ?
H23 C23 C22 119.56(16) . . ?
C24 C23 C22 120.9(3) . . ?
C24 C23 H23 119.56(16) . . ?
H24 C24 C23 120.29(16) . . ?
C25 C24 C23 119.4(2) . . ?
C25 C24 H24 120.29(15) . . ?
H25 C25 C24 119.86(15) . . ?
C26 C25 C24 120.3(2) . . ?
C26 C25 H25 119.86(16) . . ?
C25 C26 C21 120.3(2) . . ?
H26 C26 C21 119.86(14) . . ?
H26 C26 C25 119.86(16) . . ?
H29 O29 C19 107.3 . . ?
C31 C30 C20 122.75(19) . . ?
C35 C30 C20 118.86(19) . . ?
C35 C30 C31 118.38(19) . . ?
H31 C31 C30 119.91(12) . . ?
C32 C31 C30 120.2(2) . . ?
C32 C31 H31 119.91(13) . . ?
H32 C32 C31 119.75(13) . . ?
C33 C32 C31 120.5(2) . . ?
C33 C32 H32 119.75(13) . . ?
H33 C33 C32 120.02(13) . . ?
C34 C33 C32 120.0(2) . . ?
C34 C33 H33 120.02(13) . . ?
H34 C34 C33 120.11(13) . . ?
C35 C34 C33 119.8(2) . . ?
C35 C34 H34 120.11(14) . . ?
C34 C35 C30 121.2(2) . . ?
H35 C35 C30 119.42(13) . . ?
H35 C35 C34 119.42(14) . . ?

_iucr_refine_fcf_details         
;
data_3_CCDC1
_computing_structure_refinement   'olex2.refine (Bourhis et al., 2015)'
_shelx_refln_list_code            4
loop_
  _space_group_symop_id
  _space_group_symop_operation_xyz
  1  x,y,z
  2  -x,y+1/2,-z

_space_group_crystal_system       monoclinic
_space_group_IT_number            4
_space_group_name_H-M_alt         'P 1 21 1'
_space_group_name_Hall            ' P 2yb'
_symmetry_space_group_name_H-M    'P 1 21 1'
_symmetry_space_group_name_Hall   ' P 2yb'
_symmetry_Int_Tables_number       4
_cell_length_a                    11.3360(8)
_cell_length_b                    6.3863(4)
_cell_length_c                    15.8956(11)
_cell_angle_alpha                 90
_cell_angle_beta                  95.678(2)
_cell_angle_gamma                 90
_cell_volume                      1145.12(13)
loop_
  _refln_index_h
  _refln_index_k
  _refln_index_l
  _refln_F_squared_calc
  _refln_F_squared_meas
  _refln_F_squared_sigma
  _refln_F_squared_weight
  _refln_observed_status
-15 -1 -2 22.279 9.401 13.245 66.830 o
-15 -1 -1 33.106 15.018 17.482 38.341 o
-15 -1 0 186.377 246.304 35.259 9.185 o
-15 0 1 23.425 36.639 17.226 39.483 o
-15 0 2 1.411 -1.301 12.161 79.396 o
-15 0 3 82.915 81.536 22.054 23.864 o
-15 0 4 8.713 20.267 11.826 83.875 o
-15 0 5 135.567 164.099 22.928 21.621 o
-15 0 6 11.255 4.138 11.550 87.966 o
-15 0 7 85.632 122.130 21.200 25.675 o
-15 1 1 4.117 -18.389 11.076 95.692 o
-15 1 2 72.946 103.867 24.971 18.658 o
-15 1 3 8.328 14.565 15.531 48.658 o
-15 1 4 18.890 2.542 12.771 71.916 o
-15 1 5 92.161 164.492 29.800 13.057 o
-15 1 6 287.349 361.808 29.934 12.027 o
-15 2 1 125.471 134.592 21.394 24.912 o
-15 2 2 28.198 24.849 10.990 96.719 o
-15 2 3 92.027 102.763 26.371 16.703 o
-14 -3 -3 2.572 13.028 15.984 45.949 o
-14 -3 -2 51.227 89.389 18.923 32.483 o
-14 -3 -1 12.245 29.057 13.555 63.805 o
-14 -3 0 82.723 103.095 19.660 29.868 o
-14 -2 -5 41.798 48.622 21.798 24.627 o
-14 -2 -4 9.850 22.291 16.083 45.365 o
-14 -2 -3 20.848 26.410 16.142 44.988 o
-14 -2 -2 40.882 65.690 20.813 26.981 o
-14 -2 -1 86.047 124.009 25.898 17.299 o
-14 -2 0 1.408 -1.460 10.078 115.604 o
-14 -1 -6 34.217 41.369 11.956 81.503 o
-14 -1 -5 10.903 11.431 15.787 47.090 o
-14 -1 -4 24.549 58.950 21.069 26.386 o
-14 -1 -3 48.716 16.280 14.092 58.773 o
-14 -1 -2 74.950 33.466 16.654 41.867 o
-14 -1 -1 58.455 43.104 18.389 34.483 o
-14 -1 0 28.581 57.412 19.137 31.953 o
-14 0 1 37.500 59.600 20.064 29.046 o
-14 0 2 3.618 17.364 13.146 67.917 o
-14 0 3 6.460 -0.251 14.053 59.451 o
-14 0 4 7.409 0.162 9.210 138.380 o
-14 0 5 50.563 66.587 15.182 50.376 o
-14 0 6 26.889 22.183 12.320 77.091 o
-14 0 7 16.175 11.271 10.016 116.835 o
-14 0 8 1.727 -12.208 7.791 193.436 o
-14 0 9 2.986 3.628 9.547 128.815 o
-14 0 10 0.078 21.089 11.619 86.946 o
-14 0 11 10.489 24.135 12.411 76.130 o
-14 1 1 187.378 166.000 17.596 34.908 o
-14 1 2 37.604 31.683 12.161 78.839 o
-14 1 3 12.047 -5.932 10.879 99.151 o
-14 1 4 29.430 44.283 13.290 66.105 o
-14 1 5 68.093 64.589 19.837 29.559 o
-14 1 6 88.211 113.052 18.994 31.868 o
-14 1 7 16.455 14.626 25.523 18.017 o
-14 1 8 27.598 15.141 10.890 98.631 o
-14 1 9 8.978 15.457 10.960 97.659 o
-14 1 10 14.288 26.190 12.239 78.234 o
-14 2 1 43.758 40.478 11.490 87.938 o
-14 2 2 112.774 106.408 15.860 44.878 o
-14 2 3 2.634 -4.358 14.348 57.030 o
-14 2 4 16.426 21.513 9.983 117.496 o
-14 2 5 9.786 9.624 8.475 163.291 o
-14 2 6 78.343 73.463 15.796 46.159 o
-14 2 7 32.404 38.060 23.542 21.147 o
-14 2 8 11.268 30.929 12.152 79.364 o
-14 2 9 48.958 57.927 15.976 45.604 o
-14 3 1 147.377 173.399 20.892 25.720 o
-14 3 2 35.355 30.833 16.841 41.258 o
-14 3 3 16.837 28.615 11.021 96.390 o
-14 3 4 43.616 56.446 13.723 61.731 o
-14 3 5 2.202 -3.303 10.771 101.201 o
-14 3 6 59.912 78.166 23.040 21.970 o
-14 3 7 17.019 16.851 14.802 53.533 o
-13 -4 -4 22.379 13.577 13.057 68.740 o
-13 -4 -3 41.853 38.896 13.721 61.911 o
-13 -4 -2 48.740 61.526 17.166 39.532 o
-13 -4 -1 13.928 6.425 11.237 92.899 o
-13 -4 0 11.004 17.904 11.997 81.490 o
-13 -3 -7 163.530 183.294 33.525 10.229 o
-13 -3 -6 8.258 18.507 16.457 43.333 o
-13 -3 -5 47.511 52.485 20.379 28.136 o
-13 -3 -4 1.614 2.965 17.029 40.489 o
-13 -3 -3 27.342 48.474 14.033 59.331 o
-13 -3 -2 2.463 0.473 10.337 109.867 o
-13 -3 -1 10.960 -3.031 16.004 45.834 o
-13 -3 0 1.721 8.805 10.748 101.623 o
-13 -2 -8 116.399 136.679 18.006 34.871 o
-13 -2 -7 8.281 19.957 9.962 118.167 o
-13 -2 -6 54.663 51.578 20.143 28.770 o
-13 -2 -5 16.798 39.931 18.783 33.234 o
-13 -2 -4 18.570 23.237 16.043 45.557 o
-13 -2 -3 28.078 16.004 15.452 49.077 o
-13 -2 -2 4.364 6.574 10.346 109.673 o
-13 -2 -1 74.058 54.130 15.071 50.856 o
-13 -2 0 294.909 349.829 27.556 13.976 o
-13 -1 -9 32.518 59.415 17.078 40.062 o
-13 -1 -8 63.434 79.919 15.094 50.665 o
-13 -1 -7 0.502 10.126 8.886 148.663 o
-13 -1 -6 6.041 27.679 10.044 116.205 o
-13 -1 -5 8.079 2.516 9.943 118.716 o
-13 -1 -4 101.637 113.221 14.985 50.240 o
-13 -1 -3 110.218 168.836 17.295 37.516 o
-13 -1 -2 29.059 46.415 18.329 34.843 o
-13 -1 -1 65.930 61.282 14.930 51.877 o
-13 -1 0 221.617 195.264 21.440 23.626 o
-13 0 1 29.238 32.044 8.362 166.132 o
-13 0 2 9.135 3.833 7.926 186.760 o
-13 0 3 6.890 4.354 9.664 125.668 o
-13 0 4 8.208 20.317 10.416 108.090 o
-13 0 5 5.560 -0.233 8.260 172.055 o
-13 0 6 41.496 38.176 12.205 78.115 o
-13 0 7 42.668 51.214 16.043 45.316 o
-13 0 8 153.275 169.077 21.089 25.227 o
-13 0 9 10.454 18.200 10.497 106.426 o
-13 0 10 2.054 2.127 10.426 108.005 o
-13 0 11 79.427 93.551 17.237 38.756 o
-13 0 12 0.009 -3.135 9.622 126.826 o
-13 0 13 50.265 22.370 12.649 72.749 o
-13 1 1 214.561 196.110 18.210 31.961 o
-13 1 2 22.507 26.683 8.260 170.908 o
-13 1 3 41.550 42.277 17.764 37.038 o
-13 1 4 9.004 15.428 7.132 230.385 o
-13 1 5 12.751 14.074 7.274 221.316 o
-13 1 6 0.187 3.233 8.635 157.447 o
-13 1 7 69.500 114.495 18.280 34.529 o
-13 1 8 28.464 12.109 10.719 101.805 o
-13 1 9 0.088 1.789 16.970 40.772 o
-13 1 10 15.090 -5.020 8.729 153.918 o
-13 1 11 20.103 26.263 12.419 75.923 o
-13 1 12 73.396 60.685 45.853 5.574 o
-13 1 13 80.044 103.341 19.460 30.494 o
-13 2 1 2.810 -4.482 10.594 104.617 o
-13 2 2 189.446 186.727 18.374 32.005 o
-13 2 3 6.886 8.759 7.462 210.706 o
-13 2 4 8.917 2.233 7.984 184.071 o
-13 2 5 23.118 30.266 8.623 156.759 o
-13 2 6 25.220 25.858 8.347 167.236 o
-13 2 7 164.891 180.721 21.764 23.599 o
-13 2 8 20.695 19.244 12.269 77.826 o
-13 2 9 24.591 27.552 12.007 81.130 o
-13 2 10 91.181 102.848 26.578 16.448 o
-13 2 11 16.763 22.425 11.384 90.402 o
-13 2 12 120.904 180.632 24.242 19.439 o
-13 3 1 79.883 85.989 14.895 51.637 o
-13 3 2 13.605 25.668 9.597 127.136 o
-13 3 3 93.224 98.872 15.319 48.493 o
-13 3 4 91.570 124.252 22.153 23.510 o
-13 3 5 11.244 30.495 12.269 77.867 o
-13 3 6 71.055 84.168 12.796 69.713 o
-13 3 7 10.674 19.743 10.528 105.779 o
-13 3 8 251.853 267.148 26.897 15.096 o
-13 3 9 4.790 5.146 22.922 22.346 o
-13 3 10 16.601 30.300 11.803 84.049 o
-13 4 1 44.818 30.228 23.680 20.889 o
-13 4 2 8.228 2.474 7.868 189.575 o
-13 4 3 62.782 82.511 22.311 23.401 o
-13 4 4 14.579 7.925 8.847 149.756 o
-13 4 5 43.613 50.579 12.334 76.306 o
-13 4 6 28.951 61.216 20.202 28.678 o
-13 4 7 80.959 117.840 25.720 17.558 o
-13 4 8 0.708 -4.462 7.709 197.559 o
-12 -5 -3 10.476 21.742 13.255 66.767 o
-12 -5 -2 10.879 21.569 12.816 71.407 o
-12 -5 -1 0.962 -0.802 10.703 102.490 o
-12 -5 0 9.780 1.933 27.287 15.767 o
-12 -4 -7 119.320 102.388 27.336 15.491 o
-12 -4 -6 79.998 94.638 19.463 30.517 o
-12 -4 -5 23.385 8.248 12.542 74.511 o
-12 -4 -4 149.130 163.041 22.427 22.473 o
-12 -4 -3 21.856 26.584 12.850 70.915 o
-12 -4 -2 10.728 5.786 16.822 41.482 o
-12 -4 -1 52.041 32.031 13.250 66.236 o
-12 -4 0 36.365 10.152 11.798 83.965 o
-12 -3 -9 71.081 100.123 16.342 43.097 o
-12 -3 -8 0.074 5.817 8.907 148.000 o
-12 -3 -7 20.135 54.180 21.069 26.401 o
-12 -3 -6 27.062 15.688 15.708 47.498 o
-12 -3 -5 12.170 19.431 12.036 80.948 o
-12 -3 -4 2.426 9.266 10.270 111.301 o
-12 -3 -3 49.991 51.241 14.600 54.547 o
-12 -3 -2 34.223 26.127 12.390 76.074 o
-12 -3 -1 14.438 2.756 9.854 120.799 o
-12 -3 0 41.581 29.859 11.842 83.035 o
-12 -2 -11 39.062 36.655 33.732 10.308 o
-12 -2 -10 0.497 -7.104 10.377 109.037 o
-12 -2 -9 61.059 79.078 14.722 53.259 o
-12 -2 -8 74.284 88.024 14.930 51.491 o
-12 -2 -7 191.759 222.549 19.812 27.555 o
-12 -2 -6 57.941 84.697 13.493 63.208 o
-12 -2 -5 31.874 23.886 12.141 79.277 o
-12 -2 -4 19.727 21.175 8.592 158.307 o
-12 -2 -3 15.639 17.566 10.984 97.138 o
-12 -2 -2 1.273 5.506 9.064 142.906 o
-12 -2 -1 31.488 29.904 11.499 88.267 o
-12 -2 0 56.682 54.677 13.198 66.415 o
-12 -1 -11 30.691 36.111 11.559 87.299 o
-12 -1 -10 112.291 129.532 25.336 17.970 o
-12 -1 -9 29.253 19.525 10.118 114.071 o
-12 -1 -8 112.126 158.354 23.474 20.803 o
-12 -1 -7 14.364 11.641 9.776 122.668 o
-12 -1 -6 2.605 10.284 11.116 95.003 o
-12 -1 -5 33.598 56.035 11.644 85.718 o
-12 -1 -4 106.508 95.383 13.486 61.609 o
-12 -1 -3 17.899 12.624 7.595 202.807 o
-12 -1 -2 98.927 107.924 15.451 47.477 o
-12 -1 -1 119.867 145.117 12.537 68.775 o
-12 -1 0 27.115 35.522 7.596 200.923 o
-12 0 1 47.550 43.489 8.488 159.070 o
-12 0 2 3.704 5.844 5.779 351.343 o
-12 0 3 11.768 3.029 10.505 106.332 o
-12 0 4 1.220 3.337 5.568 378.650 o
-12 0 5 153.550 154.635 18.933 31.066 o
-12 0 6 170.547 172.114 19.608 28.737 o
-12 0 7 54.461 58.954 13.615 62.468 o
-12 0 8 17.183 18.917 10.046 116.041 o
-12 0 9 44.827 45.173 19.936 29.419 o
-12 0 10 6.057 3.885 8.908 147.899 o
-12 0 11 6.615 13.703 16.585 42.673 o
-12 0 12 3.547 10.427 8.927 147.265 o
-12 0 13 11.079 7.320 9.563 128.276 o
-12 0 14 94.520 131.598 20.018 28.627 o
-12 0 15 11.257 14.737 11.174 93.937 o
-12 1 1 14.838 14.877 6.430 282.725 o
-12 1 2 90.460 96.738 11.135 89.598 o
-12 1 3 2.114 -6.309 5.831 345.338 o
-12 1 4 15.315 14.153 6.794 253.389 o
-12 1 5 76.788 86.806 11.149 90.602 o
-12 1 6 34.138 36.330 8.242 170.311 o
-12 1 7 44.735 47.265 17.521 38.033 o
-12 1 8 30.425 44.141 12.382 76.081 o
-12 1 9 5.369 2.839 11.894 82.978 o
-12 1 10 53.141 56.262 14.154 57.911 o
-12 1 11 37.273 29.672 11.801 83.711 o
-12 1 12 26.693 42.726 13.666 62.582 o
-12 1 13 143.994 166.068 22.382 22.587 o
-12 1 14 49.802 59.434 15.739 46.960 o
-12 1 15 34.013 39.506 14.098 58.760 o
-12 2 1 105.118 90.940 13.434 62.194 o
-12 2 2 56.396 59.202 9.488 126.631 o
-12 2 3 10.550 17.085 6.808 252.582 o
-12 2 4 5.573 -2.148 5.722 358.429 o
-12 2 5 12.319 13.866 6.855 249.111 o
-12 2 6 57.174 68.839 10.609 101.544 o
-12 2 7 11.257 -0.020 16.910 41.051 o
-12 2 8 58.108 83.945 15.795 46.379 o
-12 2 9 67.135 71.981 15.178 50.118 o
-12 2 10 36.345 27.259 11.453 88.888 o
-12 2 11 33.685 55.059 14.615 54.614 o
-12 2 12 43.810 57.492 15.447 48.814 o
-12 2 13 14.381 25.686 11.864 83.259 o
-12 2 14 77.940 92.845 19.123 31.616 o
-12 3 1 36.598 25.460 10.968 96.881 o
-12 3 2 13.671 12.746 13.057 68.806 o
-12 3 3 12.880 11.300 7.608 202.393 o
-12 3 4 168.764 188.485 16.852 37.962 o
-12 3 5 22.128 19.348 10.240 111.575 o
-12 3 6 8.503 10.278 8.383 166.921 o
-12 3 7 239.513 257.675 24.796 17.669 o
-12 3 8 55.899 43.392 13.009 68.483 o
-12 3 9 81.598 96.511 17.510 37.541 o
-12 3 10 61.569 61.104 15.516 48.147 o
-12 3 11 31.322 19.811 12.230 78.174 o
-12 3 12 39.784 49.438 15.303 49.814 o
-12 3 13 34.839 25.841 26.114 17.195 o
-12 4 1 12.816 11.611 8.462 163.687 o
-12 4 2 3.089 22.280 9.262 136.746 o
-12 4 3 223.161 227.085 21.378 23.553 o
-12 4 4 10.847 -15.051 5.861 341.379 o
-12 4 5 143.096 168.937 19.306 29.977 o
-12 4 6 61.019 31.489 35.466 9.318 o
-12 4 7 13.819 0.981 6.920 244.791 o
-12 4 8 10.269 1.620 13.540 64.025 o
-12 4 9 68.409 85.990 23.237 21.563 o
-12 4 10 4.399 -0.370 8.522 161.654 o
-12 4 11 104.312 116.667 34.668 9.691 o
-12 5 1 127.605 147.352 19.250 30.465 o
-12 5 2 11.022 4.347 12.643 73.418 o
-12 5 3 8.623 6.324 9.498 130.081 o
-12 5 4 95.152 122.186 18.240 34.368 o
-12 5 5 91.157 93.362 16.795 40.623 o
-12 5 7 39.341 35.417 16.240 44.316 o
-11 -6 -1 36.436 33.967 14.621 54.657 o
-11 -6 0 107.221 125.822 39.733 7.387 o
-11 -5 -7 52.918 67.812 27.741 15.203 o
-11 -5 -6 20.730 18.202 13.603 63.341 o
-11 -5 -5 30.973 37.783 14.678 54.268 o
-11 -5 -4 28.931 26.250 12.832 71.021 o
-11 -5 -3 19.446 23.824 11.845 83.466 o
-11 -5 -2 2.328 -4.139 10.065 115.892 o
-11 -5 -1 61.884 92.615 18.147 35.195 o
-11 -5 0 77.046 76.042 15.887 45.644 o
-11 -4 -9 79.423 67.720 21.483 25.184 o
-11 -4 -8 96.146 115.137 30.687 12.354 o
-11 -4 -7 7.473 6.813 10.091 115.249 o
-11 -4 -6 158.224 147.986 21.324 24.747 o
-11 -4 -5 17.516 20.325 11.799 84.171 o
-11 -4 -4 41.911 59.731 15.033 51.523 o
-11 -4 -3 7.263 8.305 10.150 113.904 o
-11 -4 -2 20.807 17.492 10.570 104.780 o
-11 -4 -1 60.683 75.068 15.404 48.754 o
-11 -4 0 9.365 13.418 10.138 114.138 o
-11 -3 -11 6.361 14.340 10.997 97.036 o
-11 -3 -10 6.540 21.127 10.618 104.048 o
-11 -3 -9 9.711 21.448 10.126 114.339 o
-11 -3 -8 26.899 25.574 15.718 47.413 o
-11 -3 -7 225.096 261.017 17.594 32.999 o
-11 -3 -6 40.153 26.458 8.713 152.564 o
-11 -3 -5 16.531 8.331 6.928 243.814 o
-11 -3 -4 15.722 5.732 9.009 144.425 o
-11 -3 -3 42.941 33.123 11.867 82.612 o
-11 -3 -2 49.642 52.446 12.924 69.418 o
-11 -3 -1 20.158 21.911 11.192 93.471 o
-11 -3 0 14.016 5.020 8.637 157.172 o
-11 -2 -12 38.141 44.525 12.548 73.939 o
-11 -2 -11 22.635 53.728 16.822 41.361 o
-11 -2 -10 42.330 40.168 12.081 79.673 o
-11 -2 -9 32.838 41.849 24.952 18.826 o
-11 -2 -8 30.178 15.166 9.089 141.222 o
-11 -2 -7 41.338 37.995 10.543 104.379 o
-11 -2 -6 2.915 -3.571 6.430 283.923 o
-11 -2 -5 96.573 95.801 13.197 64.586 o
-11 -2 -4 20.820 19.697 7.307 218.477 o
-11 -2 -3 10.585 2.190 7.256 222.815 o
-11 -2 -2 16.915 19.073 6.704 259.768 o
-11 -2 -1 20.804 25.427 7.003 237.421 o
-11 -2 0 227.139 253.030 42.453 6.353 o
-11 -1 -13 183.663 181.020 21.556 23.856 o
-11 -1 -12 20.661 33.419 11.799 84.032 o
-11 -1 -11 61.437 51.024 12.702 71.541 o
-11 -1 -10 66.310 76.104 16.989 40.124 o
-11 -1 -9 26.575 35.178 10.541 104.995 o
-11 -1 -8 41.031 57.689 11.834 82.788 o
-11 -1 -7 21.948 23.388 9.248 136.616 o
-11 -1 -6 8.207 -1.112 6.523 275.800 o
-11 -1 -5 3.808 2.402 6.624 267.501 o
-11 -1 -4 56.130 74.480 10.331 106.809 o
-11 -1 -3 1.563 0.522 5.035 463.044 o
-11 -1 -2 79.746 88.679 10.217 106.709 o
-11 -1 -1 31.306 34.718 9.033 142.372 o
-11 -1 0 231.376 226.658 13.634 51.192 o
-11 0 1 1.697 1.605 8.252 172.397 o
-11 0 2 68.715 52.766 10.265 108.026 o
-11 0 3 110.469 81.412 9.456 120.088 o
-11 0 4 110.896 98.572 11.737 79.789 o
-11 0 5 1.149 10.872 5.699 361.315 o
-11 0 6 0.472 0.023 6.896 246.910 o
-11 0 7 10.210 14.587 9.766 122.963 o
-11 0 8 0.947 6.066 8.129 177.664 o
-11 0 9 24.837 15.299 9.734 123.413 o
-11 0 10 7.288 -2.909 7.636 201.314 o
-11 0 11 61.385 60.971 13.732 61.264 o
-11 0 12 178.717 184.923 27.366 15.134 o
-11 0 13 114.175 128.330 18.616 32.778 o
-11 0 14 89.488 93.365 26.124 17.034 o
-11 0 15 0.789 3.391 9.979 117.913 o
-11 0 16 2.370 29.840 22.074 24.090 o
-11 1 1 155.926 140.120 15.346 46.191 o
-11 1 2 47.301 56.020 9.011 141.008 o
-11 1 3 157.208 144.605 18.535 32.360 o
-11 1 4 279.171 256.525 15.020 41.006 o
-11 1 5 209.442 223.717 14.540 47.118 o
-11 1 6 61.967 65.016 9.279 131.384 o
-11 1 7 70.444 55.919 13.188 66.162 o
-11 1 8 9.596 8.314 12.318 77.341 o
-11 1 9 45.589 50.000 13.029 68.431 o
-11 1 10 4.011 25.760 10.762 101.284 o
-11 1 11 73.512 62.592 14.158 57.426 o
-11 1 12 13.999 7.698 8.568 159.699 o
-11 1 13 46.036 44.993 12.902 69.817 o
-11 1 14 141.752 158.928 21.300 24.896 o
-11 1 15 53.368 62.538 23.069 21.953 o
-11 1 16 18.354 19.332 19.591 30.568 o
-11 2 1 61.173 55.606 8.919 142.411 o
-11 2 2 139.713 140.917 12.307 70.050 o
-11 2 3 20.972 8.952 5.979 326.234 o
-11 2 4 3.460 2.412 5.685 363.137 o
-11 2 5 110.931 118.415 12.183 73.836 o
-11 2 6 16.316 21.633 8.630 157.095 o
-11 2 7 22.495 7.582 8.340 168.173 o
-11 2 8 4.048 15.895 9.329 134.839 o
-11 2 9 4.144 -5.761 6.688 262.419 o
-11 2 10 58.934 62.270 13.877 60.047 o
-11 2 11 61.335 75.621 15.607 47.503 o
-11 2 12 17.962 14.676 10.009 116.914 o
-11 2 13 46.495 74.485 16.485 42.800 o
-11 2 14 1.046 -5.337 8.347 168.524 o
-11 2 15 44.172 29.250 13.175 67.145 o
-11 3 1 26.301 30.081 9.459 130.315 o
-11 3 2 53.959 57.978 9.327 131.169 o
-11 3 3 178.784 187.177 14.824 47.558 o
-11 3 4 7.612 2.595 5.620 371.455 o
-11 3 5 6.831 4.977 6.183 306.850 o
-11 3 6 60.194 76.249 11.072 93.082 o
-11 3 7 163.638 185.824 20.755 25.814 o
-11 3 8 203.604 217.469 22.506 21.655 o
-11 3 9 13.260 -5.364 12.377 76.607 o
-11 3 10 68.484 52.239 13.594 62.432 o
-11 3 11 151.278 143.110 21.072 25.402 o
-11 3 12 90.346 103.469 19.123 31.472 o
-11 3 13 133.617 138.318 24.429 19.190 o
-11 3 14 39.636 52.626 25.149 18.517 o
-11 4 1 116.383 146.109 17.728 35.859 o
-11 4 2 48.605 54.563 11.328 90.025 o
-11 4 3 27.930 6.436 8.928 146.638 o
-11 4 4 109.400 93.893 14.845 51.200 o
-11 4 5 103.183 103.758 15.706 45.957 o
-11 4 6 100.624 114.135 23.020 21.782 o
-11 4 7 48.315 38.606 38.738 7.815 o
-11 4 8 14.290 15.215 8.473 163.130 o
-11 4 9 32.278 16.419 11.490 88.525 o
-11 4 10 1.871 -6.979 6.660 264.728 o
-11 4 11 43.630 27.584 14.466 55.781 o
-11 4 12 18.595 33.438 21.177 26.153 o
-11 4 13 24.935 12.479 19.916 29.574 o
-11 5 1 125.301 112.327 16.855 39.649 o
-11 5 2 198.227 201.613 20.898 25.012 o
-11 5 3 61.890 63.123 13.368 64.545 o
-11 5 4 62.127 68.731 14.314 56.366 o
-11 5 5 111.322 160.097 19.782 29.009 o
-11 5 6 42.751 29.644 17.768 37.049 o
-11 5 7 22.923 5.360 20.152 28.893 o
-11 5 8 5.259 8.630 8.533 161.185 o
-11 5 9 32.894 -5.266 17.541 38.109 o
-11 5 10 55.650 47.571 18.852 32.824 o
-11 6 1 25.920 32.560 11.859 83.093 o
-11 6 2 106.508 86.751 15.860 45.200 o
-11 6 3 9.289 10.041 11.057 95.980 o
-11 6 4 22.031 34.586 12.231 78.193 o
-10 -6 -5 15.108 32.803 14.344 56.967 o
-10 -6 -4 184.042 228.225 25.690 16.955 o
-10 -6 -3 28.125 30.652 16.427 43.396 o
-10 -6 -2 14.524 -7.199 9.380 133.327 o
-10 -6 -1 57.943 88.610 17.914 36.154 o
-10 -6 0 14.947 25.168 12.030 80.980 o
-10 -5 -9 107.133 122.896 21.355 25.173 o
-10 -5 -8 26.844 8.570 26.469 16.749 o
-10 -5 -7 16.800 20.607 12.536 74.586 o
-10 -5 -6 24.795 12.928 11.906 82.617 o
-10 -5 -5 26.531 37.026 13.259 66.503 o
-10 -5 -4 88.434 92.594 17.461 37.689 o
-10 -5 -3 28.179 24.030 11.973 81.560 o
-10 -5 -2 43.130 45.243 15.659 47.576 o
-10 -5 -1 49.716 64.936 14.558 54.763 o
-10 -5 0 9.937 25.462 11.914 82.605 o
-10 -4 -11 129.176 144.156 18.386 33.272 o
-10 -4 -10 34.865 43.271 10.821 99.274 o
-10 -4 -9 51.002 46.367 10.475 105.076 o
-10 -4 -8 22.570 10.000 7.429 211.649 o
-10 -4 -7 45.161 62.325 10.913 96.851 o
-10 -4 -6 37.957 36.426 8.921 145.409 o
-10 -4 -5 23.696 23.271 11.575 87.326 o
-10 -4 -4 60.211 62.957 14.884 52.274 o
-10 -4 -3 136.871 138.364 18.775 31.902 o
-10 -4 -2 182.450 183.575 20.151 27.079 o
-10 -4 -1 36.206 46.960 12.393 75.806 o
-10 -4 0 78.410 82.639 14.963 51.243 o
-10 -3 -13 148.293 159.806 20.117 27.707 o
-10 -3 -12 91.715 113.279 26.154 16.965 o
-10 -3 -11 13.212 20.464 10.346 109.478 o
-10 -3 -10 25.518 15.151 9.495 129.662 o
-10 -3 -9 50.553 59.647 18.320 34.740 o
-10 -3 -8 40.120 27.770 11.697 85.147 o
-10 -3 -7 24.909 23.837 8.289 169.640 o
-10 -3 -6 79.313 105.084 16.783 40.763 o
-10 -3 -5 97.681 93.516 11.156 88.883 o
-10 -3 -4 203.564 208.502 14.177 49.827 o
-10 -3 -3 35.732 30.741 7.484 206.129 o
-10 -3 -2 192.227 168.670 20.015 27.396 o
-10 -3 -1 64.483 69.326 13.673 61.617 o
-10 -3 0 272.949 267.668 21.548 22.371 o
-10 -2 -14 37.350 31.245 12.535 74.237 o
-10 -2 -13 243.261 235.778 22.523 21.156 o
-10 -2 -12 117.041 132.470 17.611 36.414 o
-10 -2 -11 6.352 3.586 18.487 34.351 o
-10 -2 -10 31.517 43.287 23.808 20.675 o
-10 -2 -9 51.904 75.256 13.603 62.463 o
-10 -2 -8 57.605 47.105 10.801 98.607 o
-10 -2 -7 21.590 18.873 7.339 216.551 o
-10 -2 -6 35.219 27.017 7.661 197.107 o
-10 -2 -5 195.766 191.211 13.786 53.102 o
-10 -2 -4 96.725 96.680 10.560 98.481 o
-10 -2 -3 122.278 124.805 11.176 85.465 o
-10 -2 -2 74.846 91.371 13.843 59.612 o
-10 -2 -1 319.142 331.195 15.092 37.426 o
-10 -2 0 77.814 83.681 8.729 144.194 o
-10 -1 -14 23.907 15.237 10.186 112.760 o
-10 -1 -13 114.324 108.762 17.077 38.872 o
-10 -1 -12 55.325 48.761 32.944 10.795 o
-10 -1 -11 10.550 12.104 9.366 133.696 o
-10 -1 -10 54.986 55.553 12.210 77.449 o
-10 -1 -9 13.985 25.916 9.344 134.066 o
-10 -1 -8 152.305 160.118 22.596 22.138 o
-10 -1 -7 106.613 99.834 13.458 61.767 o
-10 -1 -6 190.172 205.393 23.267 20.501 o
-10 -1 -5 10.504 12.302 6.035 321.443 o
-10 -1 -4 413.541 395.365 17.403 26.714 o
-10 -1 -3 167.278 166.134 14.272 51.808 o
-10 -1 -2 22.326 22.299 6.543 271.660 o
-10 -1 -1 456.237 485.463 18.083 23.218 o
-10 -1 0 292.607 254.876 13.495 47.600 o
-10 0 1 4.201 0.494 4.713 528.393 o
-10 0 2 6.000 0.642 4.378 612.219 o
-10 0 3 359.139 346.957 17.653 28.265 o
-10 0 4 102.494 84.430 11.966 77.838 o
-10 0 5 319.642 295.284 13.822 43.337 o
-10 0 6 0.442 6.016 7.018 238.361 o
-10 0 7 34.038 41.754 7.061 230.421 o
-10 0 8 138.395 167.591 11.257 81.097 o
-10 0 9 36.373 49.441 11.424 89.026 o
-10 0 10 0.054 -3.559 15.718 47.524 o
-10 0 11 140.715 141.180 17.496 36.412 o
-10 0 12 2.075 10.866 9.815 121.848 o
-10 0 13 225.960 228.815 28.105 14.107 o
-10 0 14 211.246 205.709 40.630 6.960 o
-10 0 15 187.871 169.020 33.949 9.953 o
-10 0 16 2.777 5.457 18.320 34.983 o
-10 0 17 8.628 3.548 17.344 39.026 o
-10 1 1 263.915 257.327 20.466 24.705 o
-10 1 2 286.168 291.903 14.702 41.279 o
-10 1 3 117.483 92.431 9.977 107.387 o
-10 1 4 310.591 278.446 14.502 41.297 o
-10 1 5 20.875 26.765 6.603 266.676 o
-10 1 6 57.920 58.751 10.461 104.620 o
-10 1 7 84.752 98.176 14.905 51.336 o
-10 1 8 36.753 34.502 11.091 94.618 o
-10 1 9 170.322 165.839 26.617 16.041 o
-10 1 10 90.830 87.625 15.251 49.082 o
-10 1 11 62.999 50.004 12.806 70.373 o
-10 1 12 11.344 25.256 9.737 123.556 o
-10 1 13 67.245 74.080 14.973 51.461 o
-10 1 14 45.496 34.458 12.314 76.700 o
-10 1 15 16.085 5.842 21.522 25.340 o
-10 1 16 58.272 39.894 13.781 61.105 o
-10 1 17 52.969 59.101 14.896 52.329 o
-10 2 1 254.352 227.584 13.979 47.925 o
-10 2 2 126.232 134.865 11.796 76.805 o
-10 2 3 24.906 10.964 5.798 345.740 o
-10 2 4 159.595 159.656 12.869 62.924 o
-10 2 5 98.688 90.578 10.677 96.566 o
-10 2 6 242.732 225.734 14.841 44.055 o
-10 2 7 23.235 16.330 10.101 114.670 o
-10 2 8 23.927 28.693 11.628 86.487 o
-10 2 9 5.566 13.980 14.545 55.480 o
-10 2 10 82.097 78.234 14.843 52.025 o
-10 2 11 167.275 174.949 20.729 25.893 o
-10 2 12 24.971 24.988 10.751 101.131 o
-10 2 13 178.676 166.857 21.599 23.882 o
-10 2 14 50.970 74.978 16.488 42.736 o
-10 2 15 17.655 28.951 12.345 76.846 o
-10 2 16 9.397 9.730 10.508 106.268 o
-10 2 17 54.195 65.967 16.117 44.722 o
-10 3 1 159.740 169.423 12.782 63.385 o
-10 3 2 48.361 51.400 8.656 152.630 o
-10 3 3 166.365 171.700 13.650 56.016 o
-10 3 4 62.084 66.134 9.493 125.661 o
-10 3 5 174.901 173.832 14.298 51.155 o
-10 3 6 130.106 122.148 12.903 65.275 o
-10 3 7 24.537 28.191 10.160 113.136 o
-10 3 8 2.359 -0.800 9.973 118.049 o
-10 3 9 77.050 82.757 15.857 45.761 o
-10 3 10 70.603 46.841 13.016 68.005 o
-10 3 11 20.043 21.957 10.712 102.010 o
-10 3 12 121.312 130.587 19.915 28.683 o
-10 3 13 220.801 189.652 28.006 14.304 o
-10 3 14 90.709 112.661 20.324 27.889 o
-10 3 15 18.211 1.924 9.754 123.235 o
-10 3 16 18.018 19.027 12.403 76.186 o
-10 4 1 112.319 98.776 14.127 56.137 o
-10 4 2 4.910 3.325 4.960 477.002 o
-10 4 3 24.233 8.312 15.264 50.331 o
-10 4 4 4.395 13.420 5.995 326.242 o
-10 4 5 12.413 6.896 6.310 294.213 o
-10 4 6 52.641 58.102 17.324 38.804 o
-10 4 7 80.612 99.452 21.286 25.563 o
-10 4 8 47.549 42.936 19.837 29.705 o
-10 4 9 8.123 -1.354 7.259 222.734 o
-10 4 10 14.741 5.282 12.643 73.397 o
-10 4 11 9.740 3.080 7.943 185.969 o
-10 4 12 65.274 68.647 20.635 27.340 o
-10 4 13 34.754 42.670 18.014 36.053 o
-10 4 14 116.440 165.280 30.924 12.095 o
-10 5 1 23.859 24.738 23.267 21.670 o
-10 5 2 13.630 19.977 9.132 140.441 o
-10 5 3 15.181 6.759 7.637 200.854 o
-10 5 4 200.719 199.862 30.105 12.498 o
-10 5 5 3.206 3.020 5.955 331.047 o
-10 5 6 11.517 -2.750 7.428 212.608 o
-10 5 7 19.043 -3.049 7.243 223.234 o
-10 5 8 39.884 33.066 27.593 15.398 o
-10 5 9 81.437 70.558 21.010 26.302 o
-10 5 10 10.827 2.761 9.048 143.315 o
-10 5 11 17.570 -2.733 19.256 31.655 o
-10 5 12 23.550 15.707 25.543 17.985 o
-10 6 1 22.649 26.684 10.601 104.026 o
-10 6 2 3.171 -3.281 7.893 188.440 o
-10 6 3 23.026 27.020 10.888 98.637 o
-10 6 4 55.837 83.905 16.270 43.776 o
-10 6 5 97.049 111.100 24.380 19.474 o
-10 6 6 8.977 13.693 10.544 105.513 o
-10 6 7 67.666 21.331 22.025 24.092 o
-10 6 8 9.544 7.531 11.233 93.001 o
-9 -7 -1 9.286 0.769 18.901 32.862 o
-9 -7 0 39.368 32.717 27.258 15.778 o
-9 -6 -8 65.819 57.491 20.793 26.952 o
-9 -6 -7 2.197 9.342 14.112 58.953 o
-9 -6 -6 5.989 1.128 10.016 117.011 o
-9 -6 -5 12.152 8.816 11.012 96.743 o
-9 -6 -4 272.679 253.303 26.015 15.972 o
-9 -6 -3 5.932 16.355 10.701 102.468 o
-9 -6 -2 202.520 230.020 23.627 19.728 o
-9 -6 -1 75.237 91.403 22.774 22.407 o
-9 -6 0 57.444 66.024 14.707 53.539 o
-9 -5 -11 27.046 38.214 12.802 71.305 o
-9 -5 -10 33.714 32.270 11.469 88.647 o
-9 -5 -9 37.940 27.423 13.520 63.887 o
-9 -5 -8 5.762 10.260 19.867 29.744 o
-9 -5 -7 31.471 39.950 17.916 36.470 o
-9 -5 -6 5.648 8.406 10.978 97.394 o
-9 -5 -5 181.140 185.943 21.679 23.602 o
-9 -5 -4 4.241 -4.295 8.227 173.449 o
-9 -5 -3 47.590 43.689 22.252 23.629 o
-9 -5 -2 64.734 49.672 12.714 71.342 o
-9 -5 -1 145.770 164.833 19.169 30.379 o
-9 -5 0 12.835 13.417 9.021 144.027 o
-9 -4 -13 38.157 30.884 12.215 78.136 o
-9 -4 -12 22.924 29.515 11.816 83.788 o
-9 -4 -11 58.234 59.974 13.200 66.305 o
-9 -4 -10 101.272 88.052 15.206 49.140 o
-9 -4 -9 0.354 -4.594 11.126 94.851 o
-9 -4 -8 7.345 18.490 8.788 151.831 o
-9 -4 -7 58.074 58.504 10.076 112.543 o
-9 -4 -6 329.567 332.693 19.740 24.481 o
-9 -4 -5 45.466 37.710 9.390 130.910 o
-9 -4 -4 26.624 28.053 7.562 203.181 o
-9 -4 -3 258.249 244.834 21.655 22.495 o
-9 -4 -2 110.241 125.896 16.979 39.235 o
-9 -4 -1 47.962 57.922 12.802 70.707 o
-9 -4 0 119.598 103.551 15.120 49.051 o
-9 -3 -14 23.154 27.908 24.252 19.945 o
-9 -3 -13 48.475 63.411 14.283 56.901 o
-9 -3 -12 12.882 33.293 10.971 97.292 o
-9 -3 -11 116.940 91.757 14.564 52.932 o
-9 -3 -10 99.699 118.636 15.607 46.436 o
-9 -3 -9 99.955 117.449 14.755 51.740 o
-9 -3 -8 145.340 151.184 13.665 57.388 o
-9 -3 -7 5.308 9.583 7.467 210.438 o
-9 -3 -6 39.802 35.835 8.280 168.250 o
-9 -3 -5 94.150 98.907 10.796 94.609 o
-9 -3 -4 297.996 288.711 16.549 33.990 o
-9 -3 -3 45.544 37.064 7.543 201.063 o
-9 -3 -2 304.640 311.149 14.485 40.871 o
-9 -3 -1 957.747 914.237 23.182 9.248 o
-9 -3 0 162.816 179.955 21.621 23.920 o
-9 -2 -15 64.681 85.995 21.177 25.934 o
-9 -2 -14 3.840 -5.728 12.358 76.881 o
-9 -2 -13 171.461 163.055 19.162 30.059 o
-9 -2 -12 18.500 6.878 8.710 154.400 o
-9 -2 -11 45.467 64.507 26.568 16.582 o
-9 -2 -10 124.616 107.987 14.647 51.907 o
-9 -2 -9 110.970 117.380 12.156 74.174 o
-9 -2 -8 122.323 115.561 15.170 48.516 o
-9 -2 -7 100.149 91.611 11.957 77.882 o
-9 -2 -6 216.570 208.713 13.858 51.108 o
-9 -2 -5 10.162 13.516 6.371 288.512 o
-9 -2 -4 58.545 50.027 8.084 172.890 o
-9 -2 -3 434.035 433.918 17.184 26.075 o
-9 -2 -2 174.058 168.823 18.160 33.145 o
-9 -2 -1 5.173 3.979 5.741 355.989 o
-9 -2 0 482.482 486.448 16.211 25.781 o
-9 -1 -16 129.641 133.781 18.753 32.096 o
-9 -1 -15 7.413 12.323 9.951 118.494 o
-9 -1 -14 15.436 11.620 12.082 80.345 o
-9 -1 -13 76.342 72.481 20.379 27.958 o
-9 -1 -12 2.473 0.951 7.461 210.887 o
-9 -1 -11 107.526 131.091 18.418 33.528 o
-9 -1 -10 103.991 97.764 34.412 9.844 o
-9 -1 -9 240.873 264.579 19.554 27.097 o
-9 -1 -8 420.994 376.421 21.290 19.933 o
-9 -1 -7 105.538 100.071 10.336 101.484 o
-9 -1 -6 187.278 213.347 13.459 55.186 o
-9 -1 -5 69.034 60.618 8.678 148.762 o
-9 -1 -4 286.911 291.167 14.303 43.008 o
-9 -1 -3 13.669 8.528 5.408 399.807 o
-9 -1 -2 131.985 142.471 10.637 91.550 o
-9 -1 -1 288.245 287.060 13.293 47.946 o
-9 -1 0 250.647 234.350 12.908 54.335 o
-9 0 1 106.600 114.250 9.520 116.908 o
-9 0 2 22.238 27.024 5.838 339.802 o
-9 0 3 88.677 97.719 8.821 138.570 o
-9 0 4 30.837 29.822 7.595 200.879 o
-9 0 5 1.163 -2.274 7.477 209.991 o
-9 0 6 67.476 74.233 7.799 181.133 o
-9 0 7 11.232 16.642 5.145 441.209 o
-9 0 8 0.829 -0.854 4.153 680.590 o
-9 0 9 223.762 249.699 15.178 42.723 o
-9 0 10 108.900 90.316 9.309 123.150 o
-9 0 11 92.312 91.375 25.001 18.577 o
-9 0 12 429.583 455.574 30.963 10.514 o
-9 0 13 14.560 10.046 9.963 118.118 o
-9 0 14 60.170 57.033 13.341 64.922 o
-9 0 15 76.638 70.888 14.757 52.801 o
-9 0 16 0.813 6.955 8.836 150.365 o
-9 0 17 11.623 15.925 20.419 28.152 o
-9 0 18 106.256 97.165 33.604 10.317 o
-9 1 1 235.727 248.093 14.168 47.330 o
-9 1 2 82.564 79.959 8.756 142.918 o
-9 1 3 174.365 178.467 11.719 72.142 o
-9 1 4 109.999 116.852 10.158 103.382 o
-9 1 5 178.336 175.930 11.832 70.760 o
-9 1 6 6.397 14.611 5.545 381.023 o
-9 1 7 7.200 11.196 7.473 209.999 o
-9 1 8 259.214 236.177 19.538 27.064 o
-9 1 9 239.803 263.282 22.813 20.566 o
-9 1 10 100.354 107.793 15.498 47.173 o
-9 1 11 78.304 65.120 13.426 63.546 o
-9 1 12 19.629 12.233 9.024 143.763 o
-9 1 13 25.604 32.187 11.283 91.771 o
-9 1 14 237.325 247.996 24.823 17.683 o
-9 1 15 25.279 29.576 11.673 85.795 o
-9 1 16 53.624 63.208 20.261 28.417 o
-9 1 17 3.642 2.338 9.606 127.218 o
-9 1 18 25.191 46.417 14.082 58.953 o
-9 2 1 55.542 66.470 8.297 163.689 o
-9 2 2 25.311 26.667 6.471 276.741 o
-9 2 3 14.230 9.648 5.360 406.838 o
-9 2 4 347.331 351.644 16.032 32.877 o
-9 2 5 36.453 37.044 7.520 203.623 o
-9 2 6 149.889 141.491 11.783 74.952 o
-9 2 7 246.113 268.301 24.587 17.859 o
-9 2 8 481.316 490.995 26.591 13.041 o
-9 2 9 143.050 129.586 16.765 39.549 o
-9 2 10 16.590 18.483 8.839 149.825 o
-9 2 11 131.027 116.623 16.797 39.764 o
-9 2 12 20.713 19.160 10.217 112.107 o
-9 2 13 9.628 18.884 10.686 102.704 o
-9 2 14 166.981 184.493 21.883 23.320 o
-9 2 15 60.655 71.937 15.708 46.933 o
-9 2 16 10.755 17.418 10.474 106.885 o
-9 2 17 158.672 176.933 42.266 6.491 o
-9 2 18 14.598 15.421 11.154 94.226 o
-9 3 1 118.674 121.463 11.130 86.555 o
-9 3 2 20.081 10.698 5.411 397.820 o
-9 3 3 308.352 296.221 15.451 37.282 o
-9 3 4 64.624 82.105 10.014 112.503 o
-9 3 5 2.795 7.230 5.406 401.596 o
-9 3 6 122.374 116.771 11.976 75.570 o
-9 3 7 137.454 137.712 17.091 38.162 o
-9 3 8 48.063 55.764 12.223 77.493 o
-9 3 9 3.578 -5.538 10.219 112.423 o
-9 3 10 8.330 4.622 11.392 90.443 o
-9 3 11 2.109 0.737 7.539 206.581 o
-9 3 12 0.229 6.308 9.089 142.120 o
-9 3 13 73.466 87.592 16.876 40.509 o
-9 3 14 62.352 35.928 13.563 63.015 o
-9 3 15 119.046 174.776 26.233 16.683 o
-9 3 16 367.849 415.095 32.505 9.970 o
-9 3 17 10.717 4.322 17.423 38.670 o
-9 4 1 2.337 1.498 4.555 565.797 o
-9 4 2 66.571 82.532 12.468 73.514 o
-9 4 3 1.117 -0.283 4.681 535.835 o
-9 4 4 271.340 277.394 41.882 6.467 o
-9 4 5 81.172 71.827 12.229 75.966 o
-9 4 6 7.154 1.237 6.681 262.879 o
-9 4 7 202.117 217.529 27.356 14.981 o
-9 4 8 73.777 44.602 14.664 53.760 o
-9 4 9 61.263 101.777 22.252 23.494 o
-9 4 10 14.683 -1.202 14.673 54.511 o
-9 4 11 40.600 10.868 28.854 14.089 o
-9 4 12 13.398 11.289 15.856 46.676 o
-9 4 13 2.467 -4.796 8.408 166.065 o
-9 4 14 31.735 20.356 11.656 86.007 o
-9 4 15 1.941 11.910 10.963 97.678 o
-9 5 1 58.802 66.056 12.192 77.377 o
-9 5 2 82.612 85.752 14.128 57.170 o
-9 5 3 48.166 37.198 9.851 118.982 o
-9 5 4 54.258 54.889 13.313 65.340 o
-9 5 5 15.464 4.333 7.679 198.711 o
-9 5 6 108.792 107.927 22.133 23.502 o
-9 5 7 4.218 5.114 7.828 191.547 o
-9 5 8 3.745 13.703 8.992 145.133 o
-9 5 9 151.164 154.203 28.184 14.434 o
-9 5 10 126.176 121.920 25.720 17.411 o
-9 5 11 17.779 5.990 8.756 152.832 o
-9 5 12 8.362 8.266 10.669 103.095 o
-9 5 13 67.626 45.707 44.877 5.821 o
-9 6 1 172.348 183.079 19.353 29.351 o
-9 6 2 10.277 8.433 8.954 146.309 o
-9 6 3 37.737 41.129 14.890 52.659 o
-9 6 4 28.092 1.394 7.641 200.044 o
-9 6 5 41.443 16.925 10.702 101.704 o
-9 6 6 52.319 28.077 10.879 97.864 o
-9 6 7 3.854 7.604 9.519 129.531 o
-9 6 8 71.671 39.603 30.076 12.936 o
-9 6 9 230.242 309.550 37.920 7.868 o
-9 6 10 43.971 15.843 10.584 103.901 o
-9 7 1 11.892 16.214 10.466 107.054 o
-9 7 2 12.147 5.760 9.236 137.517 o
-9 7 3 0.129 12.673 13.481 64.598 o
-8 -7 -5 46.813 50.160 19.236 31.569 o
-8 -7 -4 26.221 40.418 13.885 60.648 o
-8 -7 -3 2.938 1.817 12.565 74.370 o
-8 -7 -2 117.818 143.265 37.605 8.226 o
-8 -7 -1 51.709 51.578 25.898 17.449 o
-8 -7 0 26.148 38.255 24.952 18.836 o
-8 -6 -9 50.958 50.042 15.945 45.802 o
-8 -6 -8 30.768 59.699 20.517 27.803 o
-8 -6 -7 13.826 9.579 13.934 60.429 o
-8 -6 -6 2.792 -9.559 11.550 88.017 o
-8 -6 -5 65.438 102.526 22.035 23.936 o
-8 -6 -4 99.644 100.490 17.820 36.039 o
-8 -6 -3 215.115 244.930 23.845 19.239 o
-8 -6 -2 88.724 88.656 31.012 12.126 o
-8 -6 -1 29.015 10.952 9.586 127.156 o
-8 -6 0 58.341 63.782 13.654 61.991 o
-8 -5 -12 83.671 104.339 17.577 37.191 o
-8 -5 -11 17.620 3.752 9.947 118.497 o
-8 -5 -10 53.727 70.182 14.631 54.114 o
-8 -5 -9 15.393 8.566 9.665 125.510 o
-8 -5 -8 17.217 15.477 21.424 25.568 o
-8 -5 -7 73.516 76.017 13.360 64.146 o
-8 -5 -6 62.216 66.271 14.772 52.998 o
-8 -5 -5 52.286 69.178 11.665 84.571 o
-8 -5 -4 0.252 -0.414 9.559 128.495 o
-8 -5 -3 48.341 49.419 12.516 74.023 o
-8 -5 -2 195.589 199.255 20.103 26.929 o
-8 -5 -1 64.329 75.384 23.030 21.979 o
-8 -5 0 70.168 57.379 18.901 32.539 o
-8 -4 -14 4.529 20.231 11.219 93.232 o
-8 -4 -13 5.652 24.017 11.347 91.110 o
-8 -4 -12 17.340 15.373 10.446 107.363 o
-8 -4 -11 23.306 9.493 9.502 129.616 o
-8 -4 -10 90.064 80.803 14.289 55.805 o
-8 -4 -9 93.456 100.160 14.761 52.083 o
-8 -4 -8 18.175 32.327 9.771 122.435 o
-8 -4 -7 259.777 264.858 18.726 28.852 o
-8 -4 -6 202.332 182.355 15.897 41.310 o
-8 -4 -5 38.853 39.367 11.382 89.761 o
-8 -4 -4 33.876 50.387 8.723 151.750 o
-8 -4 -3 78.858 83.713 9.565 121.268 o
-8 -4 -2 34.190 29.736 6.728 254.436 o
-8 -4 -1 63.630 58.485 12.026 79.448 o
-8 -4 0 54.805 63.767 12.244 76.909 o
-8 -3 -15 39.940 34.369 17.127 39.863 o
-8 -3 -14 20.255 25.107 11.089 95.173 o
-8 -3 -13 54.612 57.026 19.147 31.805 o
-8 -3 -12 40.617 44.652 11.850 82.752 o
-8 -3 -11 11.949 2.964 9.382 133.300 o
-8 -3 -10 125.709 144.728 44.730 5.826 o
-8 -3 -9 49.733 61.378 11.808 82.798 o
-8 -3 -8 101.392 93.096 12.761 68.717 o
-8 -3 -7 87.637 82.358 12.042 77.714 o
-8 -3 -6 45.117 31.703 8.843 147.582 o
-8 -3 -5 221.568 211.293 13.489 53.096 o
-8 -3 -4 35.690 38.203 8.800 149.492 o
-8 -3 -3 31.821 32.057 6.801 249.315 o
-8 -3 -2 152.583 145.537 10.303 94.139 o
-8 -3 -1 496.828 472.456 16.396 25.229 o
-8 -3 0 149.656 142.769 9.056 117.548 o
-8 -2 -16 6.887 16.454 10.355 109.410 o
-8 -2 -15 1.546 2.636 8.431 165.181 o
-8 -2 -14 164.714 170.486 28.450 14.107 o
-8 -2 -13 89.195 80.863 14.231 56.266 o
-8 -2 -12 42.276 27.034 10.594 103.569 o
-8 -2 -11 221.063 205.389 18.113 32.041 o
-8 -2 -10 15.306 -1.086 7.351 216.903 o
-8 -2 -9 0.925 1.960 6.684 262.778 o
-8 -2 -8 751.274 730.877 27.663 9.613 o
-8 -2 -7 708.935 676.205 22.151 13.168 o
-8 -2 -6 444.748 412.341 20.284 20.729 o
-8 -2 -5 68.570 74.281 16.756 41.220 o
-8 -2 -4 114.746 104.384 9.639 113.868 o
-8 -2 -3 135.153 128.130 10.086 101.009 o
-8 -2 -2 68.247 80.974 8.276 161.245 o
-8 -2 -1 342.124 363.347 13.855 40.168 o
-8 -2 0 746.826 747.997 44.847 4.752 o
-8 -1 -17 35.546 29.299 11.632 86.195 o
-8 -1 -16 0.237 6.939 13.816 61.507 o
-8 -1 -15 44.857 61.309 13.169 66.897 o
-8 -1 -14 129.558 139.730 17.337 37.260 o
-8 -1 -13 153.932 153.198 17.276 36.934 o
-8 -1 -12 36.221 19.642 16.112 45.092 o
-8 -1 -11 135.370 119.966 15.284 47.425 o
-8 -1 -10 38.696 36.064 13.885 60.529 o
-8 -1 -9 23.802 23.255 8.315 168.676 o
-8 -1 -8 19.645 17.046 6.098 313.296 o
-8 -1 -7 9.749 15.133 6.040 320.827 o
-8 -1 -6 1098.280 998.789 28.246 6.781 o
-8 -1 -5 604.294 580.320 18.875 18.095 o
-8 -1 -4 346.455 338.735 14.425 38.447 o
-8 -1 -3 2.204 0.234 4.019 726.962 o
-8 -1 -2 110.030 111.962 9.096 126.504 o
-8 -1 -1 495.681 472.116 15.742 26.466 o
-8 -1 0 84.016 92.438 7.938 169.631 o
-8 0 1 14.628 13.961 4.768 512.570 o
-8 0 2 165.878 177.869 10.067 93.856 o
-8 0 3 41.180 40.215 8.922 144.997 o
-8 0 4 427.778 424.342 14.422 32.816 o
-8 0 5 3.223 1.863 3.602 904.666 o
-8 0 6 6.606 10.587 6.573 271.459 o
-8 0 7 13.694 28.230 5.461 389.930 o
-8 0 8 161.455 180.986 10.616 86.389 o
-8 0 9 46.449 51.692 11.222 91.832 o
-8 0 10 0.009 -7.109 3.757 831.727 o
-8 0 11 17.120 23.461 6.277 295.705 o
-8 0 12 511.103 548.000 19.220 19.737 o
-8 0 13 6.591 4.256 6.104 314.842 o
-8 0 14 1.182 -3.336 7.786 193.690 o
-8 0 15 49.440 37.479 11.141 93.311 o
-8 0 16 14.154 3.889 13.984 60.014 o
-8 0 17 33.530 40.580 12.634 73.068 o
-8 0 18 1.087 -9.855 13.422 65.174 o
-8 0 19 0.382 18.389 19.413 31.150 o
-8 1 1 585.352 602.666 18.206 18.967 o
-8 1 2 293.026 277.590 12.717 51.065 o
-8 1 3 59.784 66.043 7.660 189.893 o
-8 1 4 113.582 106.579 9.090 126.491 o
-8 1 5 7.666 13.127 4.978 472.340 o
-8 1 6 163.735 176.608 17.977 33.894 o
-8 1 7 14.123 15.913 4.963 473.188 o
-8 1 8 368.851 370.201 12.462 43.885 o
-8 1 9 250.984 239.747 19.250 27.897 o
-8 1 10 247.036 236.912 19.553 27.230 o
-8 1 11 302.419 207.639 43.695 5.961 o
-8 1 12 119.796 113.596 15.932 44.266 o
-8 1 13 550.091 575.288 30.119 10.088 o
-8 1 14 45.593 27.924 10.894 97.867 o
-8 1 15 117.484 124.953 17.979 35.038 o
-8 1 16 93.181 110.047 18.310 34.200 o
-8 1 17 7.797 7.703 11.106 95.150 o
-8 1 18 107.823 137.490 19.973 28.615 o
-8 1 19 10.803 10.221 12.811 71.499 o
-8 2 1 130.068 137.619 10.329 96.910 o
-8 2 2 213.054 202.988 11.712 67.725 o
-8 2 3 315.493 311.784 17.287 30.888 o
-8 2 4 114.670 102.984 9.637 114.029 o
-8 2 5 156.289 155.559 11.343 78.960 o
-8 2 6 5.245 4.020 4.651 542.234 o
-8 2 7 210.350 192.439 21.305 24.045 o
-8 2 8 23.577 17.585 8.100 177.905 o
-8 2 9 127.487 153.239 16.917 38.952 o
-8 2 10 420.804 379.822 41.754 6.246 o
-8 2 11 93.763 87.816 14.887 51.369 o
-8 2 12 286.539 263.090 22.596 20.437 o
-8 2 13 180.923 195.947 21.187 24.597 o
-8 2 14 105.190 113.201 18.015 35.140 o
-8 2 15 3.957 4.923 10.525 105.981 o
-8 2 16 67.330 75.085 15.840 46.058 o
-8 2 17 10.636 9.200 23.178 21.852 o
-8 2 18 3.944 -4.634 8.354 168.211 o
-8 3 1 822.347 779.534 38.334 5.850 o
-8 3 2 818.078 823.349 23.845 10.467 o
-8 3 3 625.363 608.104 20.732 15.744 o
-8 3 4 508.987 495.669 19.041 20.525 o
-8 3 5 347.819 327.707 16.075 33.153 o
-8 3 6 177.407 188.485 19.541 28.716 o
-8 3 7 65.129 66.472 12.651 71.770 o
-8 3 8 110.546 110.503 15.400 47.494 o
-8 3 9 111.321 94.586 15.134 49.282 o
-8 3 10 52.521 34.480 27.455 15.540 o
-8 3 11 120.588 118.069 17.916 35.280 o
-8 3 12 18.827 25.265 9.958 117.976 o
-8 3 13 49.489 63.519 14.278 56.922 o
-8 3 14 95.008 89.562 17.004 39.626 o
-8 3 15 1.531 -14.330 7.544 206.276 o
-8 3 16 40.034 57.540 16.299 43.907 o
-8 3 17 71.250 80.872 25.996 17.257 o
-8 3 18 26.505 34.957 14.094 58.893 o
-8 4 1 36.563 21.247 8.432 163.276 o
-8 4 2 256.171 270.062 19.709 26.419 o
-8 4 3 392.111 380.029 31.860 10.308 o
-8 4 4 458.938 449.878 65.109 2.662 o
-8 4 5 197.027 175.652 16.266 39.898 o
-8 4 6 17.817 1.526 6.240 300.587 o
-8 4 7 151.454 127.931 21.601 24.279 o
-8 4 8 56.593 29.795 26.400 16.800 o
-8 4 9 324.151 327.150 32.953 10.010 o
-8 4 10 38.594 19.190 12.377 76.217 o
-8 4 11 37.254 16.454 12.239 77.983 o
-8 4 12 42.077 38.099 24.666 19.255 o
-8 4 13 2.814 0.354 7.547 206.118 o
-8 4 14 69.038 14.109 12.909 69.567 o
-8 4 15 8.611 8.999 10.380 108.897 o
-8 4 16 11.014 13.553 11.503 88.659 o
-8 5 1 90.147 82.234 12.831 68.683 o
-8 5 2 65.655 66.615 12.111 78.140 o
-8 5 3 54.444 55.728 17.137 39.645 o
-8 5 4 47.564 28.898 17.178 39.600 o
-8 5 5 42.437 24.721 21.128 26.237 o
-8 5 6 34.870 10.062 7.629 199.750 o
-8 5 7 127.137 103.236 21.522 24.723 o
-8 5 8 13.160 5.962 7.958 185.095 o
-8 5 9 58.541 22.811 27.977 14.966 o
-8 5 10 45.880 25.215 32.550 11.069 o
-8 5 11 34.564 16.058 27.100 15.973 o
-8 5 12 7.976 0.884 8.528 161.387 o
-8 5 13 35.639 4.675 19.827 29.826 o
-8 5 14 15.914 5.101 10.457 107.253 o
-8 6 1 19.656 7.086 9.460 130.898 o
-8 6 2 38.023 22.346 21.611 25.092 o
-8 6 3 46.744 79.563 14.123 58.063 o
-8 6 4 22.636 -4.617 7.177 227.110 o
-8 6 5 28.228 4.884 28.864 14.087 o
-8 6 6 16.227 9.290 13.974 60.079 o
-8 6 7 3.000 -4.690 8.119 178.111 o
-8 6 8 8.957 7.259 16.191 44.778 o
-8 6 9 133.679 160.826 29.761 13.010 o
-8 6 10 43.295 41.746 35.693 9.205 o
-8 6 11 17.569 25.345 25.977 17.391 o
-8 6 12 9.738 10.699 17.561 38.063 o
-8 7 1 24.907 16.619 15.225 50.561 o
-8 7 2 20.794 16.797 9.958 118.031 o
-8 7 3 47.573 71.682 20.655 27.357 o
-8 7 4 7.519 29.820 13.639 63.056 o
-8 7 5 90.942 76.116 20.714 26.980 o
-8 7 6 35.074 36.521 16.221 44.449 o
-8 7 7 38.735 47.380 17.955 36.259 o
-7 -7 -7 12.133 12.161 14.545 55.464 o
-7 -7 -6 20.219 20.852 16.477 43.193 o
-7 -7 -5 36.670 25.070 16.299 44.047 o
-7 -7 -4 88.396 102.507 22.823 22.235 o
-7 -7 -3 253.543 342.937 33.032 10.146 o
-7 -7 -2 60.967 89.860 16.608 41.941 o
-7 -7 -1 79.680 129.193 34.609 9.740 o
-7 -7 0 2.699 -12.023 13.126 68.142 o
-7 -6 -11 177.664 222.515 23.165 20.701 o
-7 -6 -10 61.795 66.196 15.088 50.836 o
-7 -6 -9 10.548 34.233 12.400 76.220 o
-7 -6 -8 30.201 40.979 12.439 75.419 o
-7 -6 -7 15.384 16.909 11.214 93.203 o
-7 -6 -6 20.688 14.680 9.024 143.663 o
-7 -6 -5 358.900 390.791 34.057 9.228 o
-7 -6 -4 36.239 51.500 17.206 39.472 o
-7 -6 -3 14.153 9.855 11.076 95.593 o
-7 -6 -2 84.536 83.949 16.171 43.914 o
-7 -6 -1 67.380 74.343 14.335 56.046 o
-7 -6 0 98.273 102.223 21.246 25.548 o
-7 -5 -13 78.051 100.602 18.155 34.983 o
-7 -5 -12 26.443 59.060 31.268 11.995 o
-7 -5 -11 101.556 110.808 17.062 39.118 o
-7 -5 -10 59.888 49.839 19.009 32.256 o
-7 -5 -9 31.467 49.723 12.446 75.231 o
-7 -5 -8 15.983 17.509 9.508 129.566 o
-7 -5 -7 33.949 22.261 9.319 134.045 o
-7 -5 -6 64.348 77.903 18.497 33.929 o
-7 -5 -5 145.443 137.475 14.307 53.015 o
-7 -5 -4 64.651 69.049 17.117 39.585 o
-7 -5 -3 226.963 217.661 15.181 43.211 o
-7 -5 -2 93.009 90.149 17.206 38.746 o
-7 -5 -1 44.365 48.486 11.796 83.349 o
-7 -5 0 101.535 101.090 14.207 55.834 o
-7 -4 -15 30.108 40.462 41.606 6.779 o
-7 -4 -14 6.094 11.521 9.660 125.753 o
-7 -4 -13 61.202 94.933 27.001 16.009 o
-7 -4 -12 186.685 191.113 19.914 27.581 o
-7 -4 -11 6.620 4.068 8.480 163.190 o
-7 -4 -10 271.712 262.045 20.747 23.972 o
-7 -4 -9 130.460 122.938 16.349 41.820 o
-7 -4 -8 54.669 49.948 11.168 92.423 o
-7 -4 -7 115.892 107.892 29.219 13.585 o
-7 -4 -6 115.250 117.836 13.296 62.494 o
-7 -4 -5 30.654 21.924 11.017 96.225 o
-7 -4 -4 274.150 279.029 16.428 35.314 o
-7 -4 -3 66.193 62.270 13.491 63.304 o
-7 -4 -2 80.100 84.778 8.815 141.138 o
-7 -4 -1 49.271 41.605 6.778 245.945 o
-7 -4 0 30.184 33.275 5.908 328.827 o
-7 -3 -16 32.516 41.387 18.861 32.907 o
-7 -3 -15 23.588 30.945 11.474 88.799 o
-7 -3 -14 186.422 180.320 20.359 26.534 o
-7 -3 -13 125.578 151.655 30.450 12.463 o
-7 -3 -12 25.451 19.475 9.788 121.982 o
-7 -3 -11 95.403 86.089 16.437 42.356 o
-7 -3 -10 333.770 349.516 21.803 20.600 o
-7 -3 -9 139.653 153.219 15.492 45.668 o
-7 -3 -8 172.183 178.016 15.672 43.392 o
-7 -3 -7 37.596 27.851 8.772 150.683 o
-7 -3 -6 240.216 223.493 15.745 40.045 o
-7 -3 -5 91.118 96.707 15.905 45.142 o
-7 -3 -4 191.850 178.107 31.781 11.302 o
-7 -3 -3 36.339 32.667 6.617 262.056 o
-7 -3 -2 45.559 42.308 6.529 265.333 o
-7 -3 -1 104.768 119.925 8.623 139.295 o
-7 -3 0 2.700 2.286 3.746 836.218 o
-7 -2 -17 64.815 77.841 15.836 46.096 o
-7 -2 -16 5.198 4.338 8.993 145.131 o
-7 -2 -15 47.489 49.233 12.690 72.056 o
-7 -2 -14 32.317 52.987 14.210 57.781 o
-7 -2 -13 224.882 208.440 18.999 29.311 o
-7 -2 -12 64.297 61.766 12.288 76.089 o
-7 -2 -11 78.353 75.897 16.339 43.181 o
-7 -2 -10 72.844 92.682 12.990 67.497 o
-7 -2 -9 2.235 9.850 7.137 230.393 o
-7 -2 -8 190.630 187.884 15.195 45.072 o
-7 -2 -7 153.994 136.135 13.050 62.344 o
-7 -2 -6 17.260 14.924 6.984 239.639 o
-7 -2 -5 111.266 113.362 16.181 43.142 o
-7 -2 -4 160.617 150.738 10.221 94.050 o
-7 -2 -3 332.310 337.023 13.427 43.164 o
-7 -2 -2 214.535 218.499 10.742 76.374 o
-7 -2 -1 227.267 222.331 10.339 78.913 o
-7 -2 0 155.100 154.211 8.614 125.001 o
-7 -1 -18 3.954 8.671 10.037 116.520 o
-7 -1 -17 45.179 29.561 11.238 92.009 o
-7 -1 -16 20.034 6.938 8.887 148.290 o
-7 -1 -15 34.858 52.286 11.692 85.043 o
-7 -1 -14 103.419 93.962 30.027 12.904 o
-7 -1 -13 175.980 184.627 19.108 29.994 o
-7 -1 -12 39.157 33.008 9.840 119.859 o
-7 -1 -11 24.945 21.611 16.812 41.472 o
-7 -1 -10 24.762 30.965 8.861 148.417 o
-7 -1 -9 37.877 33.292 8.545 158.450 o
-7 -1 -8 127.692 130.473 12.925 64.985 o
-7 -1 -7 220.546 173.684 13.611 53.410 o
-7 -1 -6 372.950 361.670 28.043 13.067 o
-7 -1 -5 87.727 80.039 7.962 169.280 o
-7 -1 -4 308.524 313.454 13.063 46.997 o
-7 -1 -3 167.052 154.249 9.585 103.284 o
-7 -1 -2 89.369 87.519 7.695 178.729 o
-7 -1 -1 156.018 152.485 8.919 118.271 o
-7 -1 0 956.536 972.625 26.364 8.061 o
-7 0 1 509.129 526.025 15.239 26.076 o
-7 0 2 14.170 9.346 4.071 703.031 o
-7 0 3 33.712 38.857 5.393 389.855 o
-7 0 4 78.996 74.687 6.699 235.616 o
-7 0 5 20.765 19.299 4.449 583.295 o
-7 0 6 1.345 3.966 7.436 212.306 o
-7 0 7 125.275 124.575 8.862 128.453 o
-7 0 8 39.199 39.951 6.192 296.304 o
-7 0 9 278.485 306.550 12.917 49.953 o
-7 0 10 192.595 215.202 11.610 69.989 o
-7 0 11 331.015 319.786 15.584 35.472 o
-7 0 12 1732.940 1671.080 36.424 3.140 o
-7 0 13 254.267 273.728 14.555 43.843 o
-7 0 14 0.050 3.463 5.804 348.490 o
-7 0 15 60.218 54.306 9.053 138.540 o
-7 0 16 288.281 305.989 17.077 32.359 o
-7 0 17 6.759 7.562 8.642 157.133 o
-7 0 18 56.512 60.093 26.765 16.327 o
-7 0 19 45.794 59.639 26.647 16.487 o
-7 0 20 3.153 19.157 19.926 29.567 o
-7 1 1 1730.800 1785.790 30.800 3.387 o
-7 1 2 236.469 255.622 11.568 64.388 o
-7 1 3 98.069 104.725 8.340 150.852 o
-7 1 4 12.479 10.598 4.313 627.150 o
-7 1 5 13.692 14.526 3.175 1146.760 o
-7 1 6 249.991 260.666 12.579 55.612 o
-7 1 7 270.185 275.800 10.235 70.870 o
-7 1 8 490.640 503.491 14.087 29.352 o
-7 1 9 199.390 197.145 9.984 88.844 o
-7 1 10 26.366 24.251 5.539 375.978 o
-7 1 11 275.835 277.315 12.715 52.299 o
-7 1 12 184.034 192.288 23.621 20.013 o
-7 1 13 314.510 321.930 22.393 20.100 o
-7 1 14 122.920 133.194 33.338 10.441 o
-7 1 15 44.504 40.535 17.275 39.142 o
-7 1 16 46.725 61.108 13.786 61.076 o
-7 1 17 97.563 95.526 16.752 40.718 o
-7 1 18 66.011 64.581 15.452 48.458 o
-7 1 19 78.773 89.847 17.701 36.812 o
-7 1 20 9.114 25.129 21.857 24.567 o
-7 2 1 37.858 45.592 6.368 280.257 o
-7 2 2 258.830 237.655 11.680 62.258 o
-7 2 3 78.623 62.408 7.376 199.617 o
-7 2 4 61.306 62.424 7.609 192.387 o
-7 2 5 716.146 699.314 25.127 11.216 o
-7 2 6 641.873 601.110 25.677 11.930 o
-7 2 7 593.234 516.845 24.519 13.550 o
-7 2 8 389.209 384.370 21.637 19.840 o
-7 2 9 210.332 214.027 23.542 19.863 o
-7 2 10 271.730 273.723 25.178 16.893 o
-7 2 11 95.999 125.012 16.363 42.397 o
-7 2 12 73.262 56.866 12.485 73.544 o
-7 2 13 148.312 162.550 19.298 29.974 o
-7 2 14 25.212 23.247 10.174 112.890 o
-7 2 15 38.879 40.878 11.979 81.086 o
-7 2 16 6.950 11.311 14.348 57.014 o
-7 2 17 59.787 46.013 16.989 40.327 o
-7 2 18 11.508 28.429 12.639 73.392 o
-7 2 19 59.484 62.041 17.256 39.035 o
-7 3 1 87.819 86.517 10.621 98.580 o
-7 3 2 103.185 96.204 9.202 126.190 o
-7 3 3 89.972 94.997 10.982 92.074 o
-7 3 4 615.733 615.362 20.297 16.220 o
-7 3 5 56.438 52.558 11.264 90.751 o
-7 3 6 1067.120 1048.280 35.909 5.299 o
-7 3 7 361.408 362.496 30.588 11.253 o
-7 3 8 183.820 201.495 18.458 31.706 o
-7 3 9 85.937 95.825 14.528 53.949 o
-7 3 10 86.814 76.266 13.915 58.898 o
-7 3 11 148.646 135.429 17.930 34.674 o
-7 3 12 26.697 23.606 10.298 110.144 o
-7 3 13 61.586 76.817 19.719 29.914 o
-7 3 14 26.212 29.478 11.595 86.925 o
-7 3 15 1.151 8.080 9.283 136.232 o
-7 3 16 34.111 38.990 13.241 66.571 o
-7 3 17 31.187 42.115 13.770 61.593 o
-7 3 18 4.293 -4.502 9.786 122.600 o
-7 4 1 79.891 66.391 10.768 97.340 o
-7 4 2 156.965 156.342 14.339 51.989 o
-7 4 3 32.337 11.844 10.680 102.447 o
-7 4 4 460.887 431.432 28.450 12.019 o
-7 4 5 92.840 73.413 11.447 85.586 o
-7 4 6 136.626 158.874 22.232 22.962 o
-7 4 7 392.919 405.553 31.554 10.432 o
-7 4 8 36.555 57.393 15.570 48.121 o
-7 4 9 0.427 -7.376 7.007 239.161 o
-7 4 10 62.898 77.141 18.704 33.204 o
-7 4 11 337.797 345.953 34.353 9.205 o
-7 4 12 93.536 107.946 22.665 22.506 o
-7 4 13 15.700 15.627 20.084 29.094 o
-7 4 14 79.706 102.723 22.449 23.011 o
-7 4 15 36.683 71.248 20.734 27.190 o
-7 4 16 29.634 29.564 17.206 39.563 o
-7 4 17 9.353 4.440 10.091 115.242 o
-7 5 1 68.050 85.344 12.423 73.930 o
-7 5 2 72.159 62.104 20.505 27.667 o
-7 5 3 660.345 631.267 27.352 10.708 o
-7 5 4 251.274 245.665 19.319 27.665 o
-7 5 5 56.212 23.585 28.263 14.667 o
-7 5 6 3.464 -3.977 10.387 108.826 o
-7 5 7 66.576 49.627 16.516 42.564 o
-7 5 8 114.911 136.209 24.084 19.822 o
-7 5 9 49.708 18.698 27.051 16.017 o
-7 5 10 11.625 -2.321 7.844 190.658 o
-7 5 11 20.566 -9.790 5.371 404.883 o
-7 5 12 86.416 126.512 25.385 17.991 o
-7 5 13 3.628 9.887 9.441 131.686 o
-7 5 14 7.588 0.561 9.498 130.109 o
-7 5 15 112.347 99.590 25.070 18.399 o
-7 6 1 55.763 48.695 10.580 102.735 o
-7 6 2 31.416 33.261 10.143 113.192 o
-7 6 3 59.292 40.691 10.374 106.789 o
-7 6 4 52.389 72.115 18.507 33.996 o
-7 6 5 55.736 37.626 15.097 51.057 o
-7 6 6 19.844 9.778 9.174 139.147 o
-7 6 7 18.523 16.315 9.636 126.084 o
-7 6 8 16.908 9.515 16.497 43.117 o
-7 6 9 31.020 4.425 8.589 158.288 o
-7 6 10 62.453 27.606 22.084 23.969 o
-7 6 11 28.158 4.277 15.954 46.064 o
-7 6 12 15.930 14.409 20.704 27.377 o
-7 6 13 19.336 13.558 11.784 84.406 o
-7 7 1 9.300 7.992 8.557 160.207 o
-7 7 2 9.232 20.773 12.633 73.497 o
-7 7 3 13.349 11.333 13.126 68.091 o
-7 7 4 24.901 46.356 16.753 41.709 o
-7 7 5 35.113 20.359 14.171 58.250 o
-7 7 6 3.424 18.724 13.501 64.394 o
-7 7 7 24.301 2.976 12.614 73.680 o
-7 7 8 14.668 11.679 24.351 19.796 o
-7 7 9 4.069 5.777 17.728 37.355 o
-6 -8 0 67.347 115.266 21.014 26.249 o
-6 -7 -8 5.712 7.443 9.862 120.673 o
-6 -7 -7 6.040 -12.062 10.998 97.063 o
-6 -7 -6 19.300 5.124 13.245 66.865 o
-6 -7 -5 35.611 24.676 15.215 50.531 o
-6 -7 -4 55.565 40.660 15.984 45.579 o
-6 -7 -3 95.317 122.373 22.252 23.291 o
-6 -7 -2 30.248 29.997 13.895 60.578 o
-6 -7 -1 45.273 40.449 12.134 78.902 o
-6 -7 0 6.601 6.780 16.201 44.727 o
-6 -6 -12 71.338 63.949 15.852 46.009 o
-6 -6 -11 88.982 110.159 17.505 37.389 o
-6 -6 -10 58.250 70.113 14.416 55.641 o
-6 -6 -9 16.523 19.654 11.599 87.108 o
-6 -6 -8 26.590 41.533 11.777 84.149 o
-6 -6 -7 14.697 17.844 9.468 130.668 o
-6 -6 -6 111.459 117.474 15.011 49.766 o
-6 -6 -5 107.339 125.220 14.768 51.350 o
-6 -6 -4 46.631 66.210 11.685 84.549 o
-6 -6 -3 135.330 121.791 13.416 60.496 o
-6 -6 -2 150.774 154.952 21.345 24.735 o
-6 -6 -1 55.361 27.218 12.121 78.978 o
-6 -6 0 234.460 239.604 19.924 26.512 o
-6 -5 -14 12.253 18.181 12.097 80.144 o
-6 -5 -13 36.644 55.950 14.292 57.057 o
-6 -5 -12 235.489 226.633 21.699 22.783 o
-6 -5 -11 9.652 3.219 8.842 150.092 o
-6 -5 -10 7.240 13.066 9.228 137.754 o
-6 -5 -9 12.992 24.280 9.505 129.621 o
-6 -5 -8 88.500 92.950 14.090 57.217 o
-6 -5 -7 31.695 29.353 9.697 123.829 o
-6 -5 -6 260.703 250.072 18.145 30.602 o
-6 -5 -5 140.487 127.653 13.645 58.278 o
-6 -5 -4 19.893 16.292 7.674 198.382 o
-6 -5 -3 19.306 10.151 6.884 246.656 o
-6 -5 -2 53.859 43.873 8.688 151.339 o
-6 -5 -1 26.568 26.435 7.268 219.881 o
-6 -5 0 107.171 106.770 9.209 124.589 o
-6 -4 -16 55.534 43.115 14.282 56.951 o
-6 -4 -15 11.033 24.144 12.678 72.955 o
-6 -4 -14 131.316 178.294 44.631 5.842 o
-6 -4 -13 154.492 179.387 20.309 27.037 o
-6 -4 -12 12.974 16.014 9.824 121.459 o
-6 -4 -11 191.419 235.981 20.366 26.102 o
-6 -4 -10 50.437 53.652 21.000 26.492 o
-6 -4 -9 200.579 182.879 17.120 36.206 o
-6 -4 -8 6.690 4.587 7.330 218.391 o
-6 -4 -7 338.271 339.569 19.673 24.388 o
-6 -4 -6 46.115 37.042 9.189 136.577 o
-6 -4 -5 200.848 197.628 14.623 47.599 o
-6 -4 -4 257.974 234.404 15.235 41.401 o
-6 -4 -3 48.398 45.484 14.634 54.355 o
-6 -4 -2 61.712 68.425 8.917 141.664 o
-6 -4 -1 164.304 166.972 15.373 45.369 o
-6 -4 0 268.606 277.077 11.563 60.421 o
-6 -3 -17 46.752 46.153 23.542 21.116 o
-6 -3 -16 72.058 85.834 30.864 12.263 o
-6 -3 -15 82.477 99.352 16.577 41.754 o
-6 -3 -14 20.099 33.688 11.583 87.188 o
-6 -3 -13 8.473 15.979 9.360 133.854 o
-6 -3 -12 119.145 126.631 15.900 44.307 o
-6 -3 -11 168.586 156.430 16.729 38.859 o
-6 -3 -10 64.567 54.283 11.196 91.421 o
-6 -3 -9 107.423 108.743 13.663 59.822 o
-6 -3 -8 442.132 424.073 21.293 19.250 o
-6 -3 -7 140.659 151.321 13.950 55.458 o
-6 -3 -6 34.776 30.724 8.165 173.737 o
-6 -3 -5 5.522 0.857 6.869 248.797 o
-6 -3 -4 112.911 117.419 10.764 92.714 o
-6 -3 -3 6.964 10.191 5.567 378.189 o
-6 -3 -2 112.398 126.925 20.527 27.136 o
-6 -3 -1 525.482 550.475 15.739 24.348 o
-6 -3 0 37.213 38.161 5.370 391.480 o
-6 -2 -18 16.353 7.382 10.080 115.376 o
-6 -2 -17 12.262 26.866 11.041 96.115 o
-6 -2 -16 38.508 29.566 14.693 54.124 o
-6 -2 -15 13.896 5.366 8.687 155.379 o
-6 -2 -14 184.949 178.400 18.033 33.290 o
-6 -2 -13 54.014 51.569 11.710 84.193 o
-6 -2 -12 8.521 15.732 8.076 179.729 o
-6 -2 -11 57.831 53.323 11.072 93.770 o
-6 -2 -10 287.821 256.285 17.872 30.679 o
-6 -2 -9 84.415 82.760 11.462 85.603 o
-6 -2 -8 87.883 98.639 11.739 81.144 o
-6 -2 -7 226.790 219.326 22.744 21.015 o
-6 -2 -6 25.250 32.655 7.777 192.105 o
-6 -2 -5 58.670 59.652 8.469 157.419 o
-6 -2 -4 18.989 24.189 6.473 277.879 o
-6 -2 -3 124.580 121.648 9.646 111.170 o
-6 -2 -2 120.681 108.763 7.928 158.534 o
-6 -2 -1 458.812 462.606 13.541 32.838 o
-6 -2 0 24.955 21.653 4.633 535.274 o
-6 -1 -18 58.064 30.576 32.461 11.122 o
-6 -1 -17 9.217 26.960 10.272 111.072 o
-6 -1 -16 4.520 -4.308 9.529 129.283 o
-6 -1 -15 26.341 18.977 9.040 142.856 o
-6 -1 -14 13.786 -1.020 14.378 56.777 o
-6 -1 -13 187.539 181.567 16.783 37.873 o
-6 -1 -12 66.141 88.332 13.195 65.752 o
-6 -1 -11 549.891 505.876 23.392 14.997 o
-6 -1 -10 8.497 13.659 6.938 243.444 o
-6 -1 -9 784.620 775.283 31.929 7.714 o
-6 -1 -8 138.571 133.718 12.521 68.177 o
-6 -1 -7 143.107 125.393 11.702 77.026 o
-6 -1 -6 17.299 18.980 9.559 128.127 o
-6 -1 -5 186.415 170.396 11.900 69.638 o
-6 -1 -4 253.735 266.356 12.178 57.823 o
-6 -1 -3 57.441 57.490 6.348 272.916 o
-6 -1 -2 158.418 179.905 9.108 111.273 o
-6 -1 -1 359.839 356.748 11.979 47.069 o
-6 -1 0 427.423 434.506 12.596 37.793 o
-6 0 1 1007.980 1053.200 20.525 9.154 o
-6 0 2 1013.760 986.019 19.514 9.694 o
-6 0 3 435.924 434.167 12.705 36.994 o
-6 0 4 424.191 402.614 15.930 29.585 o
-6 0 5 4.934 3.124 3.165 1170.400 o
-6 0 6 70.674 83.259 6.776 232.372 o
-6 0 7 6.987 12.498 4.189 666.509 o
-6 0 8 5.630 11.703 4.249 648.606 o
-6 0 9 83.984 95.006 7.992 167.264 o
-6 0 10 28.952 25.054 5.784 344.448 o
-6 0 11 0.642 -6.060 3.845 794.059 o
-6 0 12 344.580 366.865 15.528 34.220 o
-6 0 13 226.153 222.851 13.133 54.827 o
-6 0 14 101.225 105.258 10.889 92.291 o
-6 0 15 21.839 28.800 7.786 192.173 o
-6 0 16 130.593 150.226 13.134 62.461 o
-6 0 17 401.432 433.524 19.960 21.816 o
-6 0 18 6.776 4.249 9.186 139.093 o
-6 0 19 203.657 204.481 40.837 6.899 o
-6 0 20 28.640 23.493 20.221 28.671 o
-6 1 1 939.253 920.419 19.998 10.519 o
-6 1 2 564.954 602.854 16.191 21.877 o
-6 1 3 22.567 18.443 4.636 536.964 o
-6 1 4 174.288 175.315 9.309 105.054 o
-6 1 5 633.769 627.002 14.238 22.115 o
-6 1 6 462.901 476.579 19.173 21.448 o
-6 1 7 284.903 283.961 9.907 71.244 o
-6 1 8 581.343 561.343 14.605 24.205 o
-6 1 9 71.312 68.941 6.792 233.795 o
-6 1 10 2.261 -2.300 4.097 699.236 o
-6 1 11 257.158 256.804 12.075 58.656 o
-6 1 12 241.574 230.373 14.632 45.047 o
-6 1 13 51.698 62.394 14.692 53.764 o
-6 1 14 165.727 187.062 12.448 65.398 o
-6 1 15 35.226 35.812 12.121 79.356 o
-6 1 16 1.390 -4.432 13.609 63.393 o
-6 1 17 11.247 9.545 8.849 149.753 o
-6 1 18 189.049 198.599 22.296 22.257 o
-6 1 19 65.463 97.834 18.367 34.318 o
-6 1 20 36.103 22.252 20.005 29.279 o
-6 2 1 173.861 180.992 9.607 99.626 o
-6 2 2 1.336 -2.021 3.886 777.409 o
-6 2 3 124.593 129.537 8.952 125.893 o
-6 2 4 252.297 235.867 11.358 65.541 o
-6 2 5 83.794 70.985 7.816 177.108 o
-6 2 6 710.311 686.079 26.260 10.719 o
-6 2 7 781.716 798.216 29.137 8.640 o
-6 2 8 266.459 253.622 17.231 33.216 o
-6 2 9 182.592 152.572 15.473 44.484 o
-6 2 10 148.077 142.914 16.329 41.303 o
-6 2 11 58.893 57.661 11.966 80.418 o
-6 2 12 8.314 10.361 7.562 205.058 o
-6 2 13 201.937 208.375 20.127 26.722 o
-6 2 14 0.536 -9.060 6.748 257.837 o
-6 2 15 35.494 41.290 12.411 75.662 o
-6 2 16 265.887 260.444 44.690 5.714 o
-6 2 17 24.545 36.220 16.270 44.243 o
-6 2 18 44.892 44.340 13.617 62.762 o
-6 2 19 1.375 9.497 9.959 118.368 o
-6 2 20 8.212 -11.168 8.958 146.275 o
-6 3 1 10.475 4.801 3.875 778.861 o
-6 3 2 33.576 34.310 6.842 245.846 o
-6 3 3 38.807 40.376 7.727 192.526 o
-6 3 4 359.469 329.994 17.125 29.810 o
-6 3 5 62.085 64.285 8.240 165.043 o
-6 3 6 335.136 297.998 18.863 26.590 o
-6 3 7 59.632 61.246 10.850 97.269 o
-6 3 8 36.261 29.540 16.358 43.719 o
-6 3 9 115.991 109.996 15.050 49.496 o
-6 3 10 40.163 34.325 13.215 66.772 o
-6 3 11 151.287 149.891 17.669 35.478 o
-6 3 12 37.094 49.430 12.426 75.359 o
-6 3 13 107.317 85.000 19.995 28.777 o
-6 3 14 34.952 58.243 14.109 58.539 o
-6 3 15 12.791 -2.824 7.556 205.422 o
-6 3 16 80.632 94.301 17.318 38.381 o
-6 3 17 81.236 90.149 22.764 22.405 o
-6 3 18 113.921 106.921 24.853 18.698 o
-6 3 19 110.807 140.486 28.460 14.284 o
-6 4 1 67.781 37.223 12.164 77.920 o
-6 4 2 14.466 10.959 4.732 520.856 o
-6 4 3 244.145 247.890 15.651 39.868 o
-6 4 4 426.980 415.559 24.725 15.475 o
-6 4 5 183.821 181.599 21.581 23.799 o
-6 4 6 96.449 65.059 15.472 47.833 o
-6 4 7 797.061 752.767 40.936 5.387 o
-6 4 8 64.219 42.000 13.658 62.053 o
-6 4 9 111.574 77.516 17.916 35.662 o
-6 4 10 420.670 387.716 32.816 9.663 o
-6 4 11 127.663 135.165 23.572 20.613 o
-6 4 12 70.997 25.492 27.208 15.805 o
-6 4 13 112.140 119.358 24.124 19.807 o
-6 4 14 16.367 4.983 11.008 96.796 o
-6 4 15 16.563 11.128 16.132 45.085 o
-6 4 16 24.829 10.116 9.488 129.939 o
-6 4 17 3.234 -1.098 9.625 126.738 o
-6 4 18 4.653 10.717 11.654 86.428 o
-6 5 1 438.099 413.189 20.985 19.820 o
-6 5 2 67.987 78.599 11.460 86.619 o
-6 5 3 15.390 5.435 5.084 452.220 o
-6 5 4 385.707 435.224 22.486 18.381 o
-6 5 5 44.658 4.496 12.042 80.516 o
-6 5 6 247.004 203.338 25.661 16.702 o
-6 5 7 27.867 27.665 18.960 32.603 o
-6 5 8 157.724 156.194 24.498 18.922 o
-6 5 9 208.339 196.341 27.356 15.000 o
-6 5 10 170.315 144.546 25.740 17.163 o
-6 5 11 82.888 80.235 20.970 26.367 o
-6 5 12 168.454 200.480 31.318 11.657 o
-6 5 13 82.918 117.210 26.962 15.990 o
-6 5 14 40.076 29.746 25.484 18.048 o
-6 5 15 56.844 82.502 24.025 20.217 o
-6 5 16 41.679 20.021 27.622 15.368 o
-6 6 1 138.728 134.308 15.496 45.927 o
-6 6 2 143.095 115.118 14.825 50.070 o
-6 6 3 12.967 -1.813 7.588 203.697 o
-6 6 4 12.205 0.552 8.968 145.895 o
-6 6 5 182.149 175.706 25.149 17.813 o
-6 6 6 13.883 9.744 8.560 159.936 o
-6 6 7 6.332 16.729 9.110 141.322 o
-6 6 8 30.935 9.995 9.107 140.774 o
-6 6 9 95.275 74.953 22.094 23.739 o
-6 6 10 3.614 2.589 8.460 164.019 o
-6 6 11 31.477 41.310 19.473 30.883 o
-6 6 12 6.353 -8.422 8.139 177.207 o
-6 6 13 55.739 51.381 19.630 30.278 o
-6 6 14 111.882 135.401 28.834 13.924 o
-6 7 1 58.369 61.235 19.522 30.576 o
-6 7 2 22.336 29.465 13.481 64.426 o
-6 7 3 48.493 21.739 12.259 77.461 o
-6 7 4 56.605 43.458 16.654 41.991 o
-6 7 5 9.338 2.464 10.190 113.037 o
-6 7 6 26.110 15.886 11.707 85.400 o
-6 7 7 72.289 46.888 18.763 33.035 o
-6 7 8 43.467 11.333 12.752 71.814 o
-6 7 9 3.285 -1.649 8.269 171.702 o
-6 7 10 44.354 39.916 26.696 16.440 o
-6 8 1 19.091 36.245 16.122 45.084 o
-6 8 2 3.198 16.142 13.323 66.125 o
-5 -8 -4 4.106 22.232 15.491 48.907 o
-5 -8 0 21.883 22.473 11.962 81.825 o
-5 -7 -10 78.053 54.691 14.966 51.487 o
-5 -7 -9 4.344 9.265 10.663 103.244 o
-5 -7 -8 26.874 27.248 19.778 29.969 o
-5 -7 -7 7.781 6.051 9.580 127.868 o
-5 -7 -6 25.983 38.987 11.557 87.413 o
-5 -7 -5 66.888 57.522 12.621 72.196 o
-5 -7 -4 22.260 53.076 16.260 44.262 o
-5 -7 -3 96.689 93.539 19.275 30.973 o
-5 -7 -2 35.261 36.659 13.796 61.346 o
-5 -7 -1 23.295 34.688 13.520 64.016 o
-5 -6 -13 13.053 12.512 11.476 89.060 o
-5 -6 -12 13.018 13.378 12.949 69.964 o
-5 -6 -11 17.639 8.504 10.167 113.389 o
-5 -6 -10 25.190 30.167 12.286 77.473 o
-5 -6 -9 54.490 74.379 14.087 58.265 o
-5 -6 -8 82.858 82.026 17.827 36.304 o
-5 -6 -7 133.973 153.189 16.855 39.095 o
-5 -6 -6 2.134 -2.794 7.517 207.777 o
-5 -6 -5 190.262 188.580 16.453 39.098 o
-5 -6 -4 84.984 63.724 11.299 88.510 o
-5 -6 -3 264.381 250.521 16.958 34.219 o
-5 -6 -2 152.176 137.092 13.034 62.549 o
-5 -6 -1 44.106 27.081 8.270 168.662 o
-5 -6 0 39.858 14.999 9.539 127.874 o
-5 -5 -15 17.386 17.232 17.324 39.087 o
-5 -5 -14 78.841 105.256 17.976 35.637 o
-5 -5 -13 27.943 45.736 21.985 24.243 o
-5 -5 -12 66.455 71.312 15.067 50.865 o
-5 -5 -11 124.163 120.833 17.174 38.195 o
-5 -5 -10 0.028 4.045 8.562 160.149 o
-5 -5 -9 168.512 173.388 23.404 20.541 o
-5 -5 -8 179.824 179.416 17.339 35.881 o
-5 -5 -7 384.732 359.137 20.974 21.102 o
-5 -5 -6 168.019 166.693 15.352 45.366 o
-5 -5 -5 15.976 24.039 7.944 185.184 o
-5 -5 -4 43.484 44.045 9.245 134.891 o
-5 -5 -3 261.215 270.719 17.088 33.593 o
-5 -5 -2 111.461 132.980 11.499 81.648 o
-5 -5 -1 85.653 86.843 9.677 117.719 o
-5 -5 0 130.901 118.978 10.037 103.002 o
-5 -4 -17 9.799 13.588 11.569 87.653 o
-5 -4 -16 33.751 25.675 11.958 81.652 o
-5 -4 -15 89.511 100.853 16.620 41.429 o
-5 -4 -14 92.238 106.454 18.251 34.449 o
-5 -4 -13 68.521 77.263 14.424 55.315 o
-5 -4 -12 16.923 21.924 9.810 121.638 o
-5 -4 -11 49.120 58.902 12.323 76.183 o
-5 -4 -10 106.408 135.735 15.680 45.691 o
-5 -4 -9 59.654 58.694 12.338 75.689 o
-5 -4 -8 121.429 102.801 13.121 64.132 o
-5 -4 -7 120.328 135.059 13.966 56.460 o
-5 -4 -6 16.439 14.241 7.785 193.074 o
-5 -4 -5 229.363 243.286 15.580 40.795 o
-5 -4 -4 22.070 16.362 6.774 253.996 o
-5 -4 -3 99.841 109.558 10.584 97.225 o
-5 -4 -2 18.637 12.055 5.797 347.069 o
-5 -4 -1 345.253 328.742 14.192 39.610 o
-5 -4 0 314.846 293.146 12.704 49.070 o
-5 -3 -18 1.958 13.223 11.137 94.633 o
-5 -3 -17 3.524 8.391 9.456 131.270 o
-5 -3 -16 27.610 18.196 10.843 99.447 o
-5 -3 -15 23.073 13.188 9.647 125.729 o
-5 -3 -14 29.454 39.229 11.661 85.791 o
-5 -3 -13 67.139 59.714 13.187 66.206 o
-5 -3 -12 7.057 4.952 8.303 170.234 o
-5 -3 -11 26.742 28.419 9.374 132.694 o
-5 -3 -10 72.286 63.776 11.489 86.345 o
-5 -3 -9 61.107 70.961 11.477 86.889 o
-5 -3 -8 58.727 46.497 9.640 123.097 o
-5 -3 -7 9.225 7.480 6.511 276.531 o
-5 -3 -6 63.593 64.380 9.330 129.872 o
-5 -3 -5 54.087 66.668 9.048 138.684 o
-5 -3 -4 70.038 78.543 8.980 138.124 o
-5 -3 -3 318.722 348.068 14.840 37.992 o
-5 -3 -2 249.904 240.359 11.872 61.459 o
-5 -3 -1 86.553 88.271 7.842 173.312 o
-5 -3 0 62.655 81.593 10.303 106.670 o
-5 -2 -19 76.507 105.437 17.949 35.765 o
-5 -2 -18 84.259 76.239 15.542 47.526 o
-5 -2 -17 9.281 13.290 9.437 131.711 o
-5 -2 -16 86.606 90.987 14.903 51.383 o
-5 -2 -15 42.780 46.362 11.994 80.721 o
-5 -2 -14 166.585 183.322 17.922 33.975 o
-5 -2 -13 251.077 223.436 18.452 30.213 o
-5 -2 -12 290.176 250.057 18.428 29.160 o
-5 -2 -11 89.586 94.533 12.975 67.017 o
-5 -2 -10 108.589 126.350 17.610 36.587 o
-5 -2 -9 168.210 160.779 26.450 16.258 o
-5 -2 -8 90.438 82.193 10.542 99.958 o
-5 -2 -7 267.343 266.132 17.413 32.447 o
-5 -2 -6 36.405 40.551 7.895 184.876 o
-5 -2 -5 272.462 286.363 16.960 33.468 o
-5 -2 -4 56.539 59.648 7.797 184.841 o
-5 -2 -3 65.024 71.799 7.843 179.969 o
-5 -2 -1 420.183 447.469 12.664 37.629 o
-5 -2 0 115.329 111.839 16.085 43.574 o
-5 -1 -19 54.137 80.798 15.572 47.773 o
-5 -1 -18 18.908 33.837 11.336 91.036 o
-5 -1 -17 13.910 4.255 8.310 169.792 o
-5 -1 -16 69.516 63.945 12.714 70.975 o
-5 -1 -15 130.184 147.004 16.341 41.605 o
-5 -1 -14 97.306 92.960 24.991 18.574 o
-5 -1 -13 25.669 12.880 10.150 113.545 o
-5 -1 -12 95.168 76.971 11.619 82.958 o
-5 -1 -11 217.862 215.110 15.832 40.574 o
-5 -1 -10 889.005 843.329 27.563 8.459 o
-5 -1 -9 41.354 56.381 9.344 131.804 o
-5 -1 -8 402.193 406.956 18.027 25.572 o
-5 -1 -7 374.680 359.432 16.392 30.806 o
-5 -1 -6 225.498 203.683 16.989 35.815 o
-5 -1 -5 136.216 121.184 14.210 54.332 o
-5 -1 -4 581.940 563.325 26.469 12.062 o
-5 -1 -3 885.671 891.223 31.259 7.224 o
-5 -1 -2 198.395 200.227 8.956 104.092 o
-5 -1 -1 94.113 107.109 7.816 169.998 o
-5 -1 0 80.024 79.550 8.312 157.950 o
-5 0 1 68.148 68.233 5.469 348.059 o
-5 0 2 5358.040 5494.930 56.863 0.431 o
-5 0 3 2693.930 2787.670 34.541 1.607 o
-5 0 4 94.550 91.343 5.902 279.376 o
-5 0 5 33.989 41.195 5.574 365.099 o
-5 0 6 548.460 585.951 18.991 18.949 o
-5 0 7 108.300 123.712 7.725 167.089 o
-5 0 8 241.430 245.986 10.521 73.723 o
-5 0 9 89.022 88.597 10.444 101.580 o
-5 0 10 6.529 -0.786 3.911 766.661 o
-5 0 11 306.793 299.939 13.197 46.876 o
-5 0 12 53.164 64.612 8.173 169.027 o
-5 0 13 0.780 4.758 5.141 444.095 o
-5 0 14 278.996 270.094 14.405 43.455 o
-5 0 15 128.327 132.065 11.937 75.118 o
-5 0 16 59.420 75.189 10.369 105.808 o
-5 0 17 108.700 128.251 12.770 67.482 o
-5 0 18 19.530 23.735 8.257 171.309 o
-5 0 19 165.113 181.016 20.609 26.171 o
-5 0 20 18.353 24.161 11.310 91.547 o
-5 0 21 0.725 -5.893 14.053 59.455 o
-5 1 1 1723.340 1757.380 27.080 3.658 o
-5 1 2 463.186 459.466 21.530 18.370 o
-5 1 3 471.448 489.320 13.557 31.616 o
-5 1 4 276.744 279.775 14.675 42.107 o
-5 1 5 655.138 668.863 12.981 22.293 o
-5 1 6 204.898 214.881 9.856 88.396 o
-5 1 7 1659.500 1687.680 30.385 3.652 o
-5 1 8 125.611 134.523 7.962 152.482 o
-5 1 9 42.311 46.127 5.787 334.991 o
-5 1 10 44.105 41.288 6.194 294.284 o
-5 1 11 232.540 214.520 11.457 67.674 o
-5 1 12 155.488 166.950 10.835 84.912 o
-5 1 13 390.722 395.375 26.812 13.886 o
-5 1 14 777.975 739.833 22.650 11.801 o
-5 1 15 82.135 100.866 10.593 98.965 o
-5 1 16 3.678 6.465 6.050 320.636 o
-5 1 17 73.408 76.503 10.649 99.525 o
-5 1 18 35.074 48.648 13.203 66.862 o
-5 1 19 40.419 46.181 13.214 66.675 o
-5 1 20 30.161 10.749 25.986 17.375 o
-5 2 1 169.655 170.101 8.832 115.402 o
-5 2 2 195.035 212.829 8.629 109.029 o
-5 2 3 22.083 14.038 4.206 652.405 o
-5 2 4 220.462 205.589 10.217 82.326 o
-5 2 5 102.347 86.487 10.317 102.821 o
-5 2 6 534.712 536.124 22.123 16.192 o
-5 2 7 456.825 461.699 32.027 9.795 o
-5 2 8 184.598 204.471 7.400 138.370 o
-5 2 9 94.437 99.186 6.799 218.199 o
-5 2 10 136.621 129.694 8.258 141.376 o
-5 2 11 22.790 16.620 5.087 447.533 o
-5 2 12 13.134 8.404 4.545 565.388 o
-5 2 13 82.546 78.222 8.468 152.227 o
-5 2 14 219.256 187.091 26.105 16.370 o
-5 2 15 121.162 137.619 17.737 35.816 o
-5 2 16 147.810 163.267 26.095 16.768 o
-5 2 17 38.726 40.800 13.157 67.324 o
-5 2 18 14.262 25.906 11.463 89.161 o
-5 2 19 27.313 35.296 12.979 69.397 o
-5 2 20 18.348 8.476 10.662 103.110 o
-5 3 1 318.243 330.891 24.419 17.218 o
-5 3 2 245.465 255.156 42.158 6.422 o
-5 3 3 118.606 112.529 10.514 96.444 o
-5 3 4 298.219 281.554 14.875 40.242 o
-5 3 5 9.907 3.868 4.816 505.101 o
-5 3 6 65.127 68.421 10.782 97.959 o
-5 3 7 75.968 60.862 10.861 96.153 o
-5 3 8 0.412 3.235 5.687 362.999 o
-5 3 9 68.657 61.816 11.652 84.230 o
-5 3 10 130.999 111.566 14.974 49.546 o
-5 3 11 25.997 17.531 21.798 24.686 o
-5 3 12 198.237 200.771 24.153 19.060 o
-5 3 13 24.535 20.410 9.816 121.298 o
-5 3 14 51.017 12.380 9.066 140.800 o
-5 3 15 137.018 160.234 26.390 16.451 o
-5 3 16 84.319 38.068 30.007 12.983 o
-5 3 17 37.812 20.539 12.387 76.098 o
-5 3 18 42.904 76.018 22.311 23.474 o
-5 3 19 43.477 12.361 23.759 20.765 o
-5 4 1 343.549 337.264 27.061 14.176 o
-5 4 2 86.439 76.242 13.550 62.031 o
-5 4 3 148.723 128.497 12.242 70.534 o
-5 4 4 162.347 164.291 13.691 56.095 o
-5 4 5 160.406 166.738 19.945 27.984 o
-5 4 6 50.527 54.929 13.836 60.629 o
-5 4 7 183.959 182.348 22.153 22.647 o
-5 4 8 165.044 201.367 23.296 20.651 o
-5 4 9 0.524 0.310 6.439 283.137 o
-5 4 10 214.975 226.890 26.765 15.534 o
-5 4 11 133.601 119.180 22.311 22.958 o
-5 4 12 27.602 18.113 12.486 75.078 o
-5 4 13 20.486 7.466 10.436 107.593 o
-5 4 14 44.767 28.840 23.198 21.766 o
-5 4 15 28.126 20.922 13.993 59.793 o
-5 4 16 36.105 23.553 11.550 87.469 o
-5 4 17 24.930 20.142 14.309 57.220 o
-5 4 18 35.975 10.666 10.805 100.033 o
-5 5 1 62.830 48.319 9.248 132.980 o
-5 5 2 114.488 111.868 12.619 69.121 o
-5 5 3 48.856 49.030 9.588 125.032 o
-5 5 4 500.398 522.171 33.111 8.973 o
-5 5 5 59.341 24.235 18.950 32.525 o
-5 5 6 127.929 132.819 20.655 26.657 o
-5 5 7 201.840 152.843 22.863 21.308 o
-5 5 8 66.302 64.232 17.147 39.458 o
-5 5 9 84.442 75.308 18.645 33.253 o
-5 5 10 20.965 8.074 8.703 154.559 o
-5 5 11 56.512 40.438 35.338 9.386 o
-5 5 12 21.383 3.476 8.172 175.285 o
-5 5 13 63.443 73.140 20.793 26.928 o
-5 5 14 102.750 108.143 25.267 18.135 o
-5 5 15 46.231 27.858 19.985 29.299 o
-5 5 16 4.093 5.982 10.798 100.681 o
-5 6 1 104.446 131.609 14.677 51.945 o
-5 6 2 87.320 99.907 13.669 60.603 o
-5 6 3 20.763 29.958 12.358 76.649 o
-5 6 4 13.907 18.211 11.431 89.716 o
-5 6 5 154.286 128.128 21.916 23.587 o
-5 6 6 39.990 23.658 37.457 8.362 o
-5 6 7 33.286 33.028 28.637 14.301 o
-5 6 8 10.880 20.371 10.027 116.585 o
-5 6 9 26.247 21.922 13.579 63.495 o
-5 6 10 46.347 16.156 10.347 108.576 o
-5 6 11 3.814 -3.918 8.393 166.660 o
-5 6 12 25.767 5.226 11.569 87.526 o
-5 6 13 22.302 1.518 9.324 134.741 o
-5 6 14 83.760 57.807 21.443 25.278 o
-5 7 1 12.792 11.727 10.938 98.022 o
-5 7 2 138.913 148.843 22.902 21.697 o
-5 7 3 30.549 35.614 13.185 67.203 o
-5 7 4 46.429 51.027 16.339 43.671 o
-5 7 5 14.210 27.297 14.289 57.424 o
-5 7 6 11.337 -6.307 10.702 102.469 o
-5 7 7 26.842 51.717 18.526 34.106 o
-5 7 8 4.146 -3.489 9.441 131.725 o
-5 7 9 213.391 261.046 33.939 9.824 o
-5 7 10 207.956 277.168 35.437 9.034 o
-5 7 11 25.619 28.447 18.477 34.331 o
-5 8 2 51.754 49.312 18.053 35.788 o
-5 8 3 12.400 32.067 14.959 52.398 o
-5 8 4 28.755 30.312 15.058 51.622 o
-5 8 5 37.195 30.372 15.787 46.920 o
-4 -8 -5 76.102 75.643 20.517 27.580 o
-4 -8 -4 33.028 22.094 14.782 53.560 o
-4 -8 -1 0.980 11.589 12.653 73.326 o
-4 -8 0 10.062 16.358 12.436 75.853 o
-4 -7 -11 35.650 32.757 13.892 60.525 o
-4 -7 -10 19.064 26.829 11.766 84.570 o
-4 -7 -9 108.716 147.991 19.016 31.408 o
-4 -7 -8 43.681 41.655 12.273 77.168 o
-4 -7 -7 13.420 16.316 10.055 115.931 o
-4 -7 -6 154.221 191.993 42.552 6.403 o
-4 -7 -5 49.071 50.601 11.595 86.031 o
-4 -7 -4 3.770 5.937 8.071 180.199 o
-4 -7 -3 31.863 43.478 15.255 50.226 o
-4 -7 -2 10.569 19.655 8.706 154.590 o
-4 -7 -1 58.812 79.585 17.048 39.908 o
-4 -6 -14 36.944 49.019 14.426 56.047 o
-4 -6 -13 9.432 5.616 10.665 103.180 o
-4 -6 -12 5.587 12.059 10.485 106.746 o
-4 -6 -11 24.103 19.664 11.454 89.205 o
-4 -6 -10 21.162 2.295 17.216 39.589 o
-4 -6 -9 59.679 60.855 13.293 65.345 o
-4 -6 -8 23.507 -1.432 7.677 198.537 o
-4 -6 -7 32.492 19.477 9.567 127.366 o
-4 -6 -6 54.329 50.074 11.248 91.140 o
-4 -6 -5 141.634 134.829 14.480 52.033 o
-4 -6 -4 62.429 71.714 11.365 88.478 o
-4 -6 -3 149.093 182.535 14.913 48.211 o
-4 -6 -2 99.412 113.934 12.252 73.816 o
-4 -6 -1 158.375 171.903 13.354 58.653 o
-4 -6 0 22.390 12.401 8.839 149.688 o
-4 -5 -16 11.924 16.198 12.014 81.256 o
-4 -5 -15 41.084 48.037 15.915 46.072 o
-4 -5 -14 15.348 26.120 11.673 85.981 o
-4 -5 -13 152.967 146.983 19.242 30.182 o
-4 -5 -12 1.814 9.635 9.356 134.090 o
-4 -5 -11 48.670 47.274 12.011 80.321 o
-4 -5 -10 3.607 6.860 8.344 168.601 o
-4 -5 -9 30.464 29.326 10.266 110.623 o
-4 -5 -8 206.215 189.444 17.045 36.277 o
-4 -5 -7 641.947 656.749 26.830 11.033 o
-4 -5 -6 212.237 227.006 13.605 52.436 o
-4 -5 -5 194.209 168.827 14.390 49.862 o
-4 -5 -4 130.037 148.013 13.336 60.808 o
-4 -5 -3 179.958 168.718 13.237 58.477 o
-4 -5 -2 83.741 80.068 9.971 111.800 o
-4 -5 -1 279.660 276.749 14.269 43.887 o
-4 -5 0 49.686 52.747 7.660 193.114 o
-4 -4 -17 38.580 45.168 14.103 58.631 o
-4 -4 -16 6.538 15.702 10.726 101.978 o
-4 -4 -15 10.118 5.682 9.464 130.996 o
-4 -4 -14 1.051 7.470 9.471 130.870 o
-4 -4 -13 72.909 86.789 14.749 52.774 o
-4 -4 -12 153.624 151.357 26.548 16.216 o
-4 -4 -11 235.144 220.177 18.960 29.130 o
-4 -4 -10 306.855 306.375 19.684 25.256 o
-4 -4 -9 19.246 24.805 9.276 135.873 o
-4 -4 -8 723.234 724.538 27.193 10.032 o
-4 -4 -7 69.016 75.631 8.279 161.478 o
-4 -4 -6 151.981 148.710 10.305 93.977 o
-4 -4 -5 78.147 85.099 10.641 99.026 o
-4 -4 -4 33.505 32.934 7.585 200.907 o
-4 -4 -3 9.289 11.208 6.809 252.764 o
-4 -4 -2 162.460 157.668 10.807 85.032 o
-4 -4 -1 132.925 135.733 11.303 82.389 o
-4 -4 0 225.536 249.894 11.393 67.198 o
-4 -3 -18 27.798 30.906 12.717 72.290 o
-4 -3 -17 48.873 24.254 11.583 86.633 o
-4 -3 -16 2.992 -4.096 8.243 172.793 o
-4 -3 -15 7.639 15.223 10.978 97.354 o
-4 -3 -14 4.020 8.682 8.646 157.025 o
-4 -3 -13 86.700 85.743 20.488 27.569 o
-4 -3 -12 5.676 2.508 16.960 40.817 o
-4 -3 -11 90.341 78.385 12.338 74.141 o
-4 -3 -10 92.113 84.833 12.410 73.092 o
-4 -3 -9 79.306 78.474 15.560 47.484 o
-4 -3 -8 30.626 33.171 8.326 167.403 o
-4 -3 -7 161.772 180.755 13.891 54.303 o
-4 -3 -6 142.269 146.344 8.012 144.640 o
-4 -3 -5 35.951 43.314 5.304 400.055 o
-4 -3 -4 412.941 452.796 17.065 26.642 o
-4 -3 -3 9.758 7.336 5.071 455.486 o
-4 -3 -2 80.640 77.650 7.657 183.871 o
-4 -3 -1 618.172 618.290 16.757 19.723 o
-4 -3 0 246.152 295.637 10.820 67.540 o
-4 -2 -19 70.977 82.744 16.282 43.527 o
-4 -2 -18 25.098 44.199 12.046 80.463 o
-4 -2 -17 53.955 55.128 12.759 71.059 o
-4 -2 -16 95.872 116.760 21.680 24.526 o
-4 -2 -15 27.689 34.382 10.184 112.414 o
-4 -2 -14 91.427 123.399 15.469 47.367 o
-4 -2 -13 0.777 -0.067 13.757 62.038 o
-4 -2 -12 29.373 29.714 9.307 134.420 o
-4 -2 -11 284.619 277.050 17.585 31.333 o
-4 -2 -10 139.419 130.233 13.273 61.322 o
-4 -2 -9 111.748 109.994 11.769 78.967 o
-4 -2 -8 151.324 147.359 12.396 68.190 o
-4 -2 -7 10.123 11.380 5.946 331.261 o
-4 -2 -6 2.325 0.579 4.753 519.760 o
-4 -2 -5 665.721 731.167 21.126 14.056 o
-4 -2 -4 105.078 101.657 20.241 28.048 o
-4 -2 -3 145.799 166.839 9.750 102.731 o
-4 -2 -2 59.214 54.531 6.305 276.323 o
-4 -2 -1 74.180 71.737 6.335 263.500 o
-4 -2 0 802.678 775.862 21.855 11.787 o
-4 -1 -20 235.498 297.206 67.168 2.572 o
-4 -1 -19 102.209 119.195 20.951 26.178 o
-4 -1 -18 26.076 14.973 9.455 130.725 o
-4 -1 -17 16.370 24.412 9.901 119.409 o
-4 -1 -16 58.523 55.046 13.018 68.193 o
-4 -1 -15 173.902 172.012 16.635 38.950 o
-4 -1 -14 106.669 83.288 20.842 26.536 o
-4 -1 -13 234.735 199.439 16.115 39.059 o
-4 -1 -12 163.629 133.505 13.676 56.872 o
-4 -1 -11 196.505 165.043 13.978 52.448 o
-4 -1 -10 70.997 68.227 13.402 63.928 o
-4 -1 -9 125.562 122.520 11.237 84.441 o
-4 -1 -8 453.997 446.400 18.129 23.654 o
-4 -1 -7 95.116 97.998 9.643 116.734 o
-4 -1 -6 673.669 646.543 29.997 9.294 o
-4 -1 -5 229.794 247.798 12.076 61.286 o
-4 -1 -4 580.047 595.886 17.308 20.192 o
-4 -1 -3 581.796 585.609 28.657 10.664 o
-4 -1 -2 111.169 111.904 7.653 170.710 o
-4 -1 -1 28.606 29.088 4.194 642.625 o
-4 -1 0 2771.850 2783.740 32.177 1.592 o
-4 0 1 830.948 771.850 14.347 15.709 o
-4 0 2 965.428 917.385 26.165 8.231 o
-4 0 3 444.446 432.950 11.613 39.851 o
-4 0 4 787.711 750.316 19.737 13.280 o
-4 0 5 763.437 806.414 15.846 15.678 o
-4 0 6 42.992 45.576 4.869 464.291 o
-4 0 7 39.078 43.431 6.056 308.764 o
-4 0 8 553.872 527.956 14.501 25.810 o
-4 0 9 137.027 152.590 8.931 121.779 o
-4 0 10 9.911 22.514 5.395 401.157 o
-4 0 11 34.828 30.032 6.113 306.768 o
-4 0 12 342.313 325.630 14.135 40.056 o
-4 0 13 271.207 279.139 16.659 34.611 o
-4 0 14 373.979 348.844 15.852 32.499 o
-4 0 15 37.455 39.538 7.703 193.974 o
-4 0 16 3.859 7.233 6.973 241.382 o
-4 0 17 0.214 6.548 6.255 300.085 o
-4 0 18 49.811 44.339 9.675 122.943 o
-4 0 19 6.000 4.014 9.224 137.955 o
-4 0 20 2.045 1.181 10.194 112.983 o
-4 0 21 111.438 103.843 18.631 32.898 o
-4 1 1 632.695 621.301 13.892 22.647 o
-4 1 2 1107.250 1153.260 27.382 6.571 o
-4 1 3 371.877 368.975 10.060 54.760 o
-4 1 4 400.086 413.236 6.129 68.188 o
-4 1 5 810.648 783.020 16.083 14.915 o
-4 1 6 38.810 36.135 4.298 597.412 o
-4 1 7 76.745 69.246 5.814 306.217 o
-4 1 8 207.743 200.736 9.560 93.093 o
-4 1 9 294.959 312.670 11.624 56.017 o
-4 1 10 56.946 63.615 6.999 226.387 o
-4 1 11 8.979 13.945 5.016 464.924 o
-4 1 12 40.687 41.422 6.851 242.976 o
-4 1 13 472.996 440.216 16.936 25.384 o
-4 1 14 111.169 108.200 10.430 98.858 o
-4 1 15 53.999 52.331 8.503 157.278 o
-4 1 16 88.373 99.482 11.030 91.263 o
-4 1 17 30.606 37.268 8.507 160.284 o
-4 1 18 24.431 21.308 7.906 186.510 o
-4 1 19 15.854 14.939 7.495 208.282 o
-4 1 20 1.854 -7.002 8.328 169.272 o
-4 1 21 5.992 12.870 18.231 35.319 o
-4 2 1 36.132 30.073 7.475 206.574 o
-4 2 2 40.578 38.453 8.422 162.519 o
-4 2 3 1095.020 1093.420 21.755 8.047 o
-4 2 4 604.058 580.329 24.964 12.822 o
-4 2 5 325.203 311.982 15.963 34.583 o
-4 2 6 1393.750 1325.030 34.570 4.283 o
-4 2 7 204.914 221.777 9.233 96.462 o
-4 2 8 146.382 150.370 7.671 152.892 o
-4 2 9 96.136 93.969 7.030 206.322 o
-4 2 10 103.552 106.928 8.054 158.927 o
-4 2 11 179.278 191.926 12.636 62.663 o
-4 2 12 307.326 306.480 14.156 42.239 o
-4 2 13 133.454 124.879 10.446 95.331 o
-4 2 14 278.207 263.670 14.322 44.038 o
-4 2 15 17.765 21.198 6.427 282.267 o
-4 2 16 15.359 13.213 6.425 283.249 o
-4 2 17 13.714 19.867 15.895 46.431 o
-4 2 18 48.575 54.659 14.183 57.763 o
-4 2 19 68.549 95.865 21.719 24.630 o
-4 2 20 20.138 24.195 14.772 53.712 o
-4 3 1 74.395 63.725 7.735 183.576 o
-4 3 2 37.028 59.075 10.791 99.449 o
-4 3 3 175.824 145.299 10.861 83.541 o
-4 3 4 60.118 59.891 8.254 165.139 o
-4 3 5 33.000 18.184 8.938 145.783 o
-4 3 6 195.065 216.780 19.177 29.248 o
-4 3 7 94.555 96.507 5.301 330.185 o
-4 3 8 46.932 51.084 4.827 465.516 o
-4 3 9 45.562 45.615 5.287 395.824 o
-4 3 10 250.142 249.830 11.539 63.608 o
-4 3 11 3.542 2.500 3.442 990.526 o
-4 3 12 85.243 96.673 18.211 34.719 o
-4 3 13 18.863 3.668 17.846 36.845 o
-4 3 14 102.530 76.333 18.053 35.240 o
-4 3 15 103.517 103.492 21.089 25.887 o
-4 3 16 19.245 5.203 8.950 146.250 o
-4 3 17 79.188 47.493 33.752 10.271 o
-4 3 18 244.681 260.849 32.993 10.299 o
-4 3 19 206.228 230.970 32.402 10.794 o
-4 3 20 66.567 43.789 36.688 8.704 o
-4 4 1 323.984 323.059 23.542 18.332 o
-4 4 2 22.884 28.628 6.724 256.794 o
-4 4 3 277.391 296.424 20.882 23.375 o
-4 4 4 11.812 -3.510 5.351 409.315 o
-4 4 5 40.389 48.780 13.225 66.547 o
-4 4 6 147.948 153.021 19.610 29.134 o
-4 4 7 80.376 80.295 16.023 44.802 o
-4 4 8 163.504 122.886 19.374 29.810 o
-4 4 9 188.374 212.759 24.853 18.078 o
-4 4 10 156.857 140.841 22.370 22.609 o
-4 4 11 255.838 292.640 30.194 12.094 o
-4 4 12 198.344 189.522 26.154 16.411 o
-4 4 13 86.985 67.701 19.216 31.342 o
-4 4 14 4.171 16.504 18.142 35.666 o
-4 4 15 17.758 23.041 10.903 98.505 o
-4 4 16 1.979 12.322 13.570 63.754 o
-4 4 17 25.034 3.206 9.700 124.445 o
-4 4 18 128.528 182.565 31.337 11.744 o
-4 5 1 84.427 83.724 10.770 96.382 o
-4 5 2 114.227 130.380 13.063 64.362 o
-4 5 3 69.118 72.431 15.531 47.871 o
-4 5 4 418.671 343.351 26.962 13.742 o
-4 5 5 54.614 60.270 14.486 55.258 o
-4 5 6 18.754 5.601 6.581 270.065 o
-4 5 7 256.434 234.872 26.292 15.815 o
-4 5 8 63.801 13.071 24.715 19.164 o
-4 5 9 36.594 7.635 7.977 182.806 o
-4 5 10 3.039 -5.949 6.611 268.640 o
-4 5 11 4.359 10.202 8.219 173.709 o
-4 5 12 2.506 8.402 8.618 158.064 o
-4 5 13 22.525 3.434 19.354 31.326 o
-4 5 14 185.792 201.111 30.983 11.861 o
-4 5 15 71.403 98.683 24.538 19.329 o
-4 5 16 35.799 5.752 12.279 77.593 o
-4 5 17 190.364 257.144 37.289 8.224 o
-4 6 1 127.637 131.833 14.116 55.132 o
-4 6 2 399.562 369.998 28.164 12.787 o
-4 6 3 22.804 26.292 11.392 90.144 o
-4 6 4 12.229 3.745 9.165 139.665 o
-4 6 5 299.144 327.603 29.209 12.604 o
-4 6 6 44.119 29.879 13.284 66.058 o
-4 6 7 22.227 11.229 9.145 139.915 o
-4 6 8 11.522 0.464 8.272 171.462 o
-4 6 9 133.342 133.607 24.282 19.431 o
-4 6 10 22.609 5.737 8.855 149.279 o
-4 6 11 14.065 8.034 26.824 16.315 o
-4 6 12 9.076 -4.821 7.796 193.079 o
-4 6 13 92.001 90.780 23.079 21.760 o
-4 6 14 4.521 -3.507 10.167 113.585 o
-4 6 15 27.714 23.334 33.239 10.621 o
-4 7 1 34.029 32.973 12.850 70.701 o
-4 7 2 14.515 8.160 10.170 113.381 o
-4 7 3 82.047 87.922 19.256 31.177 o
-4 7 4 3.898 -7.509 7.568 204.959 o
-4 7 5 11.398 13.816 11.096 95.263 o
-4 7 6 19.159 17.620 12.909 70.330 o
-4 7 7 7.509 -12.732 8.987 145.322 o
-4 7 8 35.170 50.100 17.955 36.270 o
-4 7 9 74.588 53.057 19.098 31.863 o
-4 7 10 350.510 389.056 40.088 6.843 o
-4 7 11 38.720 39.300 17.975 36.200 o
-4 7 12 2.962 -1.853 13.461 64.792 o
-4 8 2 18.111 31.830 15.176 50.885 o
-4 8 3 26.778 35.456 14.841 53.132 o
-4 8 4 32.834 6.130 12.850 70.899 o
-4 8 5 21.489 23.257 15.136 51.155 o
-4 8 6 47.216 56.526 19.256 31.488 o
-4 8 7 10.525 37.901 17.876 36.705 o
-3 -8 -7 6.062 1.853 9.964 118.248 o
-3 -8 -6 18.692 7.014 10.018 116.770 o
-3 -8 -5 15.049 2.035 9.429 131.910 o
-3 -8 -4 8.258 17.931 9.834 121.265 o
-3 -8 -2 167.468 167.231 26.666 15.992 o
-3 -8 -1 40.577 49.016 18.132 35.543 o
-3 -8 0 3.959 23.178 14.604 55.024 o
-3 -7 -11 178.823 255.871 24.014 19.214 o
-3 -7 -10 31.259 35.636 12.187 78.583 o
-3 -7 -9 32.513 54.899 13.436 64.570 o
-3 -7 -8 13.481 3.566 8.849 149.786 o
-3 -7 -7 118.489 118.799 16.437 41.671 o
-3 -7 -6 30.016 26.246 10.057 115.302 o
-3 -7 -5 42.450 47.135 19.768 29.923 o
-3 -7 -4 19.785 12.122 8.918 147.164 o
-3 -7 -3 1.633 -7.211 6.459 281.451 o
-3 -7 -2 31.615 27.937 11.934 82.003 o
-3 -7 -1 45.069 31.803 8.925 144.918 o
-3 -7 0 19.664 21.731 6.556 271.018 o
-3 -6 -14 41.083 53.991 23.818 20.634 o
-3 -6 -13 104.762 113.970 18.642 32.880 o
-3 -6 -12 3.073 7.473 8.894 148.381 o
-3 -6 -11 35.451 22.927 11.336 90.800 o
-3 -6 -10 34.812 44.548 19.404 31.086 o
-3 -6 -9 30.653 40.929 12.831 70.908 o
-3 -6 -8 146.079 151.091 16.728 39.426 o
-3 -6 -7 44.622 38.096 10.139 112.594 o
-3 -6 -6 17.563 21.062 8.052 180.282 o
-3 -6 -5 10.707 7.678 7.202 226.030 o
-3 -6 -4 12.124 13.786 11.195 93.587 o
-3 -6 -3 172.043 181.184 14.863 47.700 o
-3 -6 -2 81.745 73.934 10.621 99.526 o
-3 -6 -1 46.989 63.286 13.264 65.886 o
-3 -6 0 6.312 5.923 6.681 262.824 o
-3 -5 -16 9.587 15.819 11.232 92.975 o
-3 -5 -15 29.315 36.848 12.566 73.965 o
-3 -5 -14 3.532 -8.652 10.130 114.400 o
-3 -5 -13 16.592 15.724 10.672 102.882 o
-3 -5 -12 40.581 49.730 12.553 73.773 o
-3 -5 -11 5.051 -1.640 8.056 180.873 o
-3 -5 -10 63.905 78.599 18.704 33.192 o
-3 -5 -9 4.903 5.222 7.871 189.466 o
-3 -5 -8 98.182 94.704 18.260 34.412 o
-3 -5 -7 96.885 99.726 10.531 98.844 o
-3 -5 -6 15.337 14.528 8.217 173.397 o
-3 -5 -5 360.470 379.381 19.168 24.556 o
-3 -5 -4 329.324 302.544 39.497 7.140 o
-3 -5 -3 130.988 122.296 11.621 79.034 o
-3 -5 -2 126.769 124.085 11.162 85.308 o
-3 -5 -1 17.184 20.703 6.293 294.455 o
-3 -5 0 120.085 113.883 9.774 109.738 o
-3 -4 -18 26.677 30.398 13.462 64.554 o
-3 -4 -17 139.507 178.684 21.666 24.032 o
-3 -4 -16 8.425 -9.143 8.071 180.173 o
-3 -4 -15 8.069 10.555 9.879 120.228 o
-3 -4 -14 10.385 8.192 9.208 138.346 o
-3 -4 -13 39.609 51.139 11.788 83.555 o
-3 -4 -12 238.569 232.890 19.928 26.490 o
-3 -4 -11 118.826 117.102 14.971 49.827 o
-3 -4 -10 193.271 208.132 17.577 34.401 o
-3 -4 -9 95.072 90.860 12.452 72.355 o
-3 -4 -8 240.978 242.947 13.182 52.931 o
-3 -4 -7 597.090 628.735 19.232 17.428 o
-3 -4 -6 146.644 151.882 10.498 91.496 o
-3 -4 -5 97.859 100.620 10.886 92.781 o
-3 -4 -4 197.473 197.590 12.679 60.875 o
-3 -4 -3 70.963 91.753 26.676 16.384 o
-3 -4 -2 88.262 111.979 9.477 120.512 o
-3 -4 -1 350.775 364.751 20.527 22.350 o
-3 -4 0 25.322 24.284 5.200 426.151 o
-3 -3 -19 11.134 23.509 17.630 37.752 o
-3 -3 -18 20.546 13.009 26.814 16.323 o
-3 -3 -17 28.217 36.101 17.117 39.964 o
-3 -3 -16 28.303 16.721 10.008 116.656 o
-3 -3 -15 42.040 25.948 16.408 43.433 o
-3 -3 -14 10.772 6.382 7.728 196.345 o
-3 -3 -13 8.287 25.776 9.017 144.123 o
-3 -3 -12 79.044 76.847 12.683 70.771 o
-3 -3 -11 153.502 145.079 14.884 48.877 o
-3 -3 -10 91.313 94.364 8.610 144.689 o
-3 -3 -9 262.768 269.255 12.062 57.764 o
-3 -3 -8 136.517 140.727 9.401 112.862 o
-3 -3 -7 199.854 193.144 10.083 87.754 o
-3 -3 -6 171.613 173.847 9.382 104.398 o
-3 -3 -5 7.061 9.143 5.640 368.516 o
-3 -3 -4 218.130 232.573 12.331 60.850 o
-3 -3 -3 492.701 533.658 17.274 23.049 o
-3 -3 -2 266.383 286.309 17.649 31.490 o
-3 -3 -1 429.473 439.727 13.958 33.637 o
-3 -3 0 47.280 44.208 6.011 309.820 o
-3 -2 -20 46.483 55.370 13.223 66.385 o
-3 -2 -19 52.121 68.193 14.522 54.964 o
-3 -2 -18 15.140 5.894 10.426 107.890 o
-3 -2 -17 2.488 1.080 8.603 158.629 o
-3 -2 -16 2.145 -0.751 7.355 217.051 o
-3 -2 -15 437.648 404.331 23.036 17.257 o
-3 -2 -14 29.818 34.105 9.592 126.497 o
-3 -2 -13 244.005 226.779 17.734 32.505 o
-3 -2 -12 435.325 422.853 29.386 11.550 o
-3 -2 -11 22.380 34.562 5.905 331.230 o
-3 -2 -10 254.350 275.525 15.662 38.940 o
-3 -2 -9 1147.290 1160.460 22.770 7.293 o
-3 -2 -8 46.948 45.795 5.039 432.094 o
-3 -2 -7 292.517 319.887 9.830 68.463 o
-3 -2 -6 167.161 168.487 7.080 160.304 o
-3 -2 -5 226.009 238.977 12.226 60.792 o
-3 -2 -4 52.708 54.372 4.729 475.378 o
-3 -2 -3 7.444 7.787 5.154 441.224 o
-3 -2 -2 3373.760 3463.750 44.853 1.017 o
-3 -2 -1 238.200 237.875 11.303 67.318 o
-3 -2 0 404.238 373.119 12.121 42.760 o
-3 -1 -20 19.760 10.689 9.665 125.375 o
-3 -1 -19 4.771 2.409 14.131 58.790 o
-3 -1 -18 0.373 -5.878 6.939 243.839 o
-3 -1 -17 25.855 27.110 14.900 52.749 o
-3 -1 -16 15.335 6.327 7.499 208.303 o
-3 -1 -15 85.201 68.159 11.669 83.056 o
-3 -1 -14 117.022 97.473 12.778 67.736 o
-3 -1 -13 580.666 538.589 35.023 7.875 o
-3 -1 -12 532.217 523.945 33.348 8.744 o
-3 -1 -11 191.776 193.136 14.388 49.454 o
-3 -1 -10 35.306 17.046 9.566 127.340 o
-3 -1 -9 60.029 58.200 8.840 144.855 o
-3 -1 -7 615.429 634.245 25.297 12.256 o
-3 -1 -6 219.464 223.063 11.620 67.052 o
-3 -1 -5 549.407 533.538 34.294 8.270 o
-3 -1 -4 256.293 266.045 11.051 66.124 o
-3 -1 -3 244.767 262.508 11.471 64.057 o
-3 -1 -2 26.650 22.944 2.965 1259.640 o
-3 -1 -1 80.062 75.950 5.265 357.779 o
-3 -1 0 1311.250 1280.350 19.140 6.675 o
-3 0 1 18844.700 17758.600 353.758 0.029 o
-3 0 2 343.476 354.401 8.511 68.427 o
-3 0 3 134.714 121.463 5.556 261.866 o
-3 0 4 4145.280 4149.980 42.841 0.734 o
-3 0 5 12.826 18.228 3.560 913.939 o
-3 0 6 538.976 536.985 12.781 29.220 o
-3 0 7 112.567 106.803 6.689 214.179 o
-3 0 8 684.494 657.877 15.879 18.703 o
-3 0 9 62.901 56.331 7.813 183.228 o
-3 0 10 21.783 28.182 5.521 379.346 o
-3 0 11 343.620 350.983 13.603 41.401 o
-3 0 12 59.377 67.727 8.026 173.701 o
-3 0 13 104.964 114.970 12.976 65.945 o
-3 0 14 398.985 369.427 16.075 30.654 o
-3 0 15 27.926 26.573 7.203 223.628 o
-3 0 16 76.582 67.104 9.744 118.142 o
-3 0 17 3.773 9.248 6.570 271.803 o
-3 0 18 2.283 2.014 6.550 273.675 o
-3 0 19 22.840 23.123 10.901 98.442 o
-3 0 20 60.285 93.224 17.322 38.592 o
-3 0 21 13.061 29.978 12.778 71.784 o
-3 1 1 1295.680 1324.850 18.597 6.716 o
-3 1 2 276.434 255.943 10.109 72.474 o
-3 1 3 260.433 256.788 10.373 72.076 o
-3 1 4 1504.100 1482.070 23.699 4.882 o
-3 1 5 74.475 81.675 4.941 400.996 o
-3 1 6 131.211 140.363 6.832 190.880 o
-3 1 7 48.008 56.660 8.185 169.868 o
-3 1 8 169.011 190.558 9.967 94.019 o
-3 1 9 58.764 61.035 6.430 265.266 o
-3 1 10 241.391 256.831 11.357 65.590 o
-3 1 11 30.932 27.381 5.883 332.220 o
-3 1 12 421.218 437.307 16.203 28.478 o
-3 1 13 628.020 612.510 19.603 16.689 o
-3 1 14 9.643 10.535 5.513 385.306 o
-3 1 15 33.928 34.780 7.717 194.006 o
-3 1 16 48.672 45.703 8.560 156.250 o
-3 1 17 12.637 14.007 6.942 242.902 o
-3 1 18 11.094 5.123 6.891 246.873 o
-3 1 19 6.430 9.591 7.569 204.773 o
-3 1 20 4.668 6.820 7.836 191.145 o
-3 1 21 1.482 18.100 10.383 108.876 o
-3 2 1 224.259 226.102 14.250 47.988 o
-3 2 2 51.266 50.179 8.406 161.295 o
-3 2 3 0.276 -0.710 2.626 1701.980 o
-3 2 4 338.390 351.489 11.963 48.966 o
-3 2 5 621.648 639.264 11.835 25.299 o
-3 2 6 370.950 386.381 10.760 50.569 o
-3 2 7 407.733 463.563 12.334 38.915 o
-3 2 8 36.481 38.103 4.981 452.650 o
-3 2 9 473.166 483.556 14.444 29.681 o
-3 2 10 158.899 150.120 9.485 106.746 o
-3 2 11 274.519 275.748 12.464 53.968 o
-3 2 12 693.050 734.257 20.840 13.889 o
-3 2 13 176.434 162.507 11.539 74.579 o
-3 2 14 142.167 132.952 11.270 82.144 o
-3 2 15 44.078 46.185 8.288 166.921 o
-3 2 16 8.483 16.407 6.628 266.649 o
-3 2 17 5.453 12.869 6.763 256.398 o
-3 2 18 18.355 19.903 7.581 203.231 o
-3 2 19 15.303 4.965 8.693 155.132 o
-3 2 20 24.012 18.824 11.426 89.655 o
-3 3 1 306.368 352.845 24.242 17.448 o
-3 3 2 366.835 373.913 14.746 35.620 o
-3 3 3 710.784 696.650 40.630 5.697 o
-3 3 4 96.413 90.050 13.185 64.806 o
-3 3 5 91.545 100.539 9.332 124.314 o
-3 3 6 209.537 216.695 8.844 101.936 o
-3 3 7 105.217 100.184 7.023 201.905 o
-3 3 8 39.179 35.597 8.347 165.701 o
-3 3 9 307.494 309.852 12.881 48.095 o
-3 3 10 426.910 420.241 19.197 22.713 o
-3 3 11 19.346 11.044 4.577 554.347 o
-3 3 12 307.972 278.573 14.626 40.898 o
-3 3 13 315.939 332.837 16.673 32.337 o
-3 3 14 47.360 45.717 16.424 43.239 o
-3 3 15 11.930 7.527 8.368 167.443 o
-3 3 16 14.336 16.313 9.812 121.705 o
-3 3 17 118.519 99.393 21.916 23.928 o
-3 3 18 37.314 13.928 9.943 117.910 o
-3 3 19 251.984 304.623 36.698 8.347 o
-3 3 20 192.370 279.198 36.245 8.671 o
-3 4 1 175.208 185.591 16.181 40.753 o
-3 4 2 529.302 557.259 19.984 18.400 o
-3 4 3 277.656 288.382 20.675 23.838 o
-3 4 4 49.428 50.179 11.076 94.139 o
-3 4 5 99.560 95.581 7.482 183.668 o
-3 4 6 430.373 440.181 28.046 12.473 o
-3 4 7 120.746 124.626 14.299 54.177 o
-3 4 8 442.058 452.440 30.490 10.742 o
-3 4 9 572.749 518.958 33.900 8.371 o
-3 4 10 52.097 68.897 7.821 183.725 o
-3 4 11 15.897 9.370 7.742 195.363 o
-3 4 12 47.391 13.791 8.141 174.331 o
-3 4 13 41.066 15.075 10.357 108.578 o
-3 4 14 19.755 10.911 8.875 148.634 o
-3 4 15 43.938 26.631 20.901 26.802 o
-3 4 16 25.205 8.331 29.465 13.519 o
-3 4 17 45.531 17.719 26.755 16.377 o
-3 4 18 9.236 15.591 21.089 26.394 o
-3 4 19 30.462 0.834 10.696 102.309 o
-3 5 1 99.862 90.274 10.717 95.815 o
-3 5 2 1.150 9.164 7.312 219.546 o
-3 5 3 155.060 177.657 19.551 29.061 o
-3 5 4 161.802 158.874 19.512 29.206 o
-3 5 5 340.737 342.109 27.041 14.197 o
-3 5 6 27.680 35.367 10.404 107.723 o
-3 5 7 13.750 19.468 12.003 81.382 o
-3 5 8 255.945 253.103 27.159 14.841 o
-3 5 9 53.127 54.909 15.058 51.246 o
-3 5 10 83.695 84.966 18.940 32.206 o
-3 5 11 23.859 2.366 7.759 194.297 o
-3 5 12 15.473 7.547 8.047 180.932 o
-3 5 13 53.034 30.451 17.758 37.032 o
-3 5 14 57.720 22.548 27.267 15.754 o
-3 5 15 16.481 6.893 9.641 126.108 o
-3 5 16 19.061 6.495 9.731 123.752 o
-3 5 17 90.529 146.083 30.194 12.741 o
-3 6 1 92.372 111.456 12.971 66.608 o
-3 6 2 32.213 25.503 11.017 96.141 o
-3 6 3 22.684 4.691 8.199 174.063 o
-3 6 4 158.746 184.102 22.941 21.374 o
-3 6 5 149.704 141.255 21.700 24.028 o
-3 6 6 22.227 12.870 10.879 98.945 o
-3 6 7 456.834 484.251 35.102 8.322 o
-3 6 8 293.454 286.333 31.160 11.282 o
-3 6 9 38.350 4.183 8.166 174.516 o
-3 6 10 113.986 159.229 26.982 15.829 o
-3 6 11 81.064 87.193 21.838 24.330 o
-3 6 12 32.669 57.984 18.645 33.640 o
-3 6 13 37.988 46.967 19.078 32.135 o
-3 6 14 16.507 -1.992 15.028 51.964 o
-3 6 15 17.430 5.562 10.909 98.535 o
-3 7 1 5.424 -4.297 8.435 164.975 o
-3 7 2 65.001 40.443 13.993 59.157 o
-3 7 3 83.053 116.441 20.970 26.263 o
-3 7 4 20.026 18.152 12.200 78.720 o
-3 7 5 71.069 63.936 17.068 39.773 o
-3 7 6 50.395 71.406 18.467 34.155 o
-3 7 7 84.804 54.870 17.265 38.788 o
-3 7 8 40.303 22.330 14.861 52.933 o
-3 7 9 82.195 69.514 20.576 27.407 o
-3 7 10 117.879 94.840 24.104 19.866 o
-3 7 11 39.755 38.531 18.152 35.496 o
-3 7 12 48.849 56.939 21.483 25.320 o
-3 8 2 60.796 79.191 19.197 31.545 o
-3 8 3 20.431 12.988 13.146 67.835 o
-3 8 4 3.811 -7.903 10.604 104.420 o
-3 8 5 16.561 24.084 14.999 52.122 o
-3 8 6 64.932 34.353 15.491 48.427 o
-3 8 7 4.055 15.984 14.920 52.732 o
-2 -8 -7 77.359 83.750 15.651 46.932 o
-2 -8 -6 1.990 -7.470 9.283 136.245 o
-2 -8 -5 30.980 25.918 13.008 69.099 o
-2 -8 -4 91.091 97.797 15.084 50.027 o
-2 -8 -3 88.766 117.133 12.614 70.282 o
-2 -8 -2 12.785 25.154 10.056 115.826 o
-2 -8 -1 108.145 131.821 16.102 43.429 o
-2 -8 0 0.431 7.903 12.318 77.373 o
-2 -7 -12 131.396 152.880 20.640 26.576 o
-2 -7 -11 64.740 93.716 17.161 39.258 o
-2 -7 -10 23.677 21.873 10.786 100.543 o
-2 -7 -9 15.987 29.709 11.439 89.489 o
-2 -7 -8 168.860 171.312 18.668 31.547 o
-2 -7 -7 5.478 8.338 8.343 168.609 o
-2 -7 -6 130.642 160.681 14.608 51.120 o
-2 -7 -5 106.043 93.038 11.863 78.668 o
-2 -7 -4 60.482 62.255 16.477 42.764 o
-2 -7 -3 63.377 67.647 11.290 89.680 o
-2 -7 -2 8.650 14.849 7.155 228.932 o
-2 -7 -1 75.015 77.933 9.375 126.737 o
-2 -7 0 31.134 36.898 7.421 209.762 o
-2 -6 -15 29.127 32.257 13.453 64.604 o
-2 -6 -14 124.121 142.643 20.342 27.448 o
-2 -6 -13 59.114 80.606 15.520 48.024 o
-2 -6 -12 13.636 20.378 11.008 96.731 o
-2 -6 -11 20.440 32.930 11.460 89.055 o
-2 -6 -10 6.862 11.217 9.226 137.841 o
-2 -6 -9 7.959 1.843 7.540 206.427 o
-2 -6 -8 189.600 198.353 18.823 30.510 o
-2 -6 -7 72.711 78.165 13.823 60.010 o
-2 -6 -6 136.823 155.666 22.222 22.991 o
-2 -6 -5 22.733 21.483 11.845 83.436 o
-2 -6 -4 438.928 476.012 30.470 10.712 o
-2 -6 -3 162.803 160.786 19.335 29.689 o
-2 -6 -2 148.233 143.344 17.994 34.382 o
-2 -6 -1 16.639 21.232 6.720 258.423 o
-2 -6 0 75.526 79.001 9.879 114.630 o
-2 -5 -17 11.234 22.948 13.382 65.490 o
-2 -5 -16 21.441 13.887 10.257 111.293 o
-2 -5 -15 54.436 71.440 14.786 52.980 o
-2 -5 -14 39.514 39.983 11.750 84.250 o
-2 -5 -13 4.932 4.152 9.628 126.636 o
-2 -5 -12 55.557 50.713 11.765 83.385 o
-2 -5 -11 65.198 63.577 12.981 68.286 o
-2 -5 -10 62.417 55.162 13.195 66.305 o
-2 -5 -9 118.562 125.668 16.851 39.666 o
-2 -5 -8 61.503 51.946 11.337 89.402 o
-2 -5 -7 49.114 61.312 11.201 91.875 o
-2 -5 -6 1.812 -0.364 6.137 311.762 o
-2 -5 -5 157.957 179.608 20.084 27.574 o
-2 -5 -4 76.387 44.818 12.239 76.553 o
-2 -5 -3 582.058 545.033 28.184 11.062 o
-2 -5 -2 93.303 87.449 13.579 61.384 o
-2 -5 -1 62.732 69.573 12.180 77.327 o
-2 -5 0 390.786 395.252 16.970 28.319 o
-2 -4 -18 53.155 52.265 15.006 51.614 o
-2 -4 -17 43.535 41.995 12.704 72.066 o
-2 -4 -16 34.249 21.601 24.065 20.248 o
-2 -4 -15 163.311 202.799 22.202 22.641 o
-2 -4 -14 21.459 30.753 13.373 65.474 o
-2 -4 -13 79.057 69.989 13.086 66.704 o
-2 -4 -12 241.113 205.166 36.107 8.717 o
-2 -4 -11 67.648 54.494 11.239 90.594 o
-2 -4 -10 344.068 356.943 20.198 23.120 o
-2 -4 -9 127.748 155.368 14.493 52.072 o
-2 -4 -8 4.523 4.489 6.529 275.350 o
-2 -4 -7 218.182 203.429 14.936 45.068 o
-2 -4 -6 922.580 929.151 28.471 7.753 o
-2 -4 -5 58.924 61.907 9.298 131.309 o
-2 -4 -4 86.878 93.736 13.461 62.535 o
-2 -4 -3 311.488 311.265 19.827 24.826 o
-2 -4 -2 107.111 107.040 12.495 70.910 o
-2 -4 -1 31.015 37.920 8.534 159.214 o
-2 -4 0 284.326 275.710 16.280 35.555 o
-2 -3 -19 2.778 -5.985 8.646 157.052 o
-2 -3 -18 77.803 67.057 25.050 18.576 o
-2 -3 -17 101.490 82.512 24.745 18.945 o
-2 -3 -16 192.784 217.586 20.757 25.298 o
-2 -3 -15 93.195 90.556 14.711 52.547 o
-2 -3 -14 101.058 95.927 15.284 48.569 o
-2 -3 -13 158.512 143.198 15.910 43.087 o
-2 -3 -12 224.950 219.159 13.658 51.618 o
-2 -3 -11 24.397 28.030 6.885 244.916 o
-2 -3 -10 177.590 151.985 11.140 79.540 o
-2 -3 -9 25.906 30.630 7.857 188.284 o
-2 -3 -8 4.978 2.257 5.737 356.626 o
-2 -3 -7 119.815 119.038 10.904 89.852 o
-2 -3 -6 52.819 57.655 8.125 171.501 o
-2 -3 -5 217.762 235.846 16.703 36.666 o
-2 -3 -4 45.591 56.033 10.544 103.751 o
-2 -3 -3 144.908 144.152 13.284 60.620 o
-2 -3 -2 209.543 195.514 13.737 52.591 o
-2 -3 -1 48.789 32.835 7.194 220.256 o
-2 -3 0 1694.520 1830.560 39.960 2.872 o
-2 -2 -20 26.753 42.844 12.712 72.281 o
-2 -2 -19 64.409 85.004 15.049 50.903 o
-2 -2 -18 102.588 119.170 17.308 37.974 o
-2 -2 -17 215.037 228.755 20.294 26.002 o
-2 -2 -16 11.518 13.082 8.230 173.026 o
-2 -2 -15 235.931 222.779 18.797 29.541 o
-2 -2 -14 34.533 48.009 10.672 101.958 o
-2 -2 -13 524.547 487.363 18.461 21.092 o
-2 -2 -12 890.676 898.759 23.665 9.649 o
-2 -2 -11 96.823 96.287 9.044 131.221 o
-2 -2 -10 199.971 208.115 11.033 75.486 o
-2 -2 -9 229.494 226.397 10.894 72.642 o
-2 -2 -8 464.633 489.613 14.506 29.761 o
-2 -2 -7 712.629 727.284 21.713 13.117 o
-2 -2 -6 306.483 322.373 10.972 58.596 o
-2 -2 -5 157.883 165.965 7.848 141.780 o
-2 -2 -4 562.028 579.867 13.319 26.512 o
-2 -2 -3 1261.330 1193.740 23.219 6.516 o
-2 -2 -2 241.191 270.874 10.276 74.561 o
-2 -2 -1 155.095 155.408 7.285 161.058 o
-2 -2 0 298.626 293.761 17.107 32.145 o
-2 -1 -20 21.740 23.916 10.394 108.266 o
-2 -1 -19 78.931 80.435 13.957 58.705 o
-2 -1 -18 16.776 14.085 8.942 146.465 o
-2 -1 -17 50.278 43.863 10.838 98.357 o
-2 -1 -16 3.372 2.003 6.928 244.612 o
-2 -1 -15 171.767 170.256 24.666 18.561 o
-2 -1 -14 26.926 28.336 6.988 237.404 o
-2 -1 -13 454.521 453.698 21.080 19.117 o
-2 -1 -12 17.960 22.019 5.505 383.560 o
-2 -1 -11 381.205 374.985 14.248 36.542 o
-2 -1 -10 254.471 240.726 11.147 66.848 o
-2 -1 -9 152.628 144.384 8.723 124.137 o
-2 -1 -8 1518.320 1457.840 44.345 3.079 o
-2 -1 -7 1538.850 1536.320 42.828 3.105 o
-2 -1 -6 441.004 469.207 15.349 29.168 o
-2 -1 -5 170.602 161.867 6.473 180.505 o
-2 -1 -4 1247.980 1234.860 25.901 6.041 o
-2 -1 -3 482.612 479.522 12.759 33.200 o
-2 -1 -2 253.166 248.353 6.249 128.851 o
-2 -1 0 1924.840 1822.020 38.088 2.673 o
-2 0 1 81.355 84.398 3.542 647.707 o
-2 0 2 257.989 235.394 8.448 95.465 o
-2 0 3 2744.320 2719.630 31.497 1.642 o
-2 0 4 102.787 98.670 5.082 342.371 o
-2 0 5 193.200 189.616 7.041 146.913 o
-2 0 6 455.542 457.477 11.453 38.822 o
-2 0 7 2524.270 2467.190 43.902 1.655 o
-2 0 8 306.319 316.806 11.102 58.056 o
-2 0 9 361.443 356.974 12.315 45.458 o
-2 0 10 1694.710 1795.180 40.091 2.888 o
-2 0 11 143.741 155.708 13.868 55.832 o
-2 0 12 585.252 617.688 27.605 11.135 o
-2 0 13 55.679 60.929 8.068 173.137 o
-2 0 14 34.944 27.965 6.768 251.514 o
-2 0 15 151.680 141.294 11.781 74.847 o
-2 0 16 37.358 49.369 8.730 151.268 o
-2 0 17 70.340 68.470 9.943 114.142 o
-2 0 18 8.452 -1.536 7.159 228.967 o
-2 0 19 8.393 13.398 10.128 114.371 o
-2 0 20 73.683 63.141 14.922 51.789 o
-2 0 21 26.807 20.885 11.766 84.498 o
-2 1 1 359.400 338.290 9.551 60.709 o
-2 1 2 3537.330 3392.710 36.372 1.035 o
-2 1 3 1734.180 1736.650 25.073 3.780 o
-2 1 4 295.773 284.932 7.472 93.133 o
-2 1 5 1361.640 1358.570 23.365 5.674 o
-2 1 6 776.087 769.826 15.230 16.196 o
-2 1 7 703.609 727.635 15.783 17.634 o
-2 1 8 70.583 60.627 6.105 286.390 o
-2 1 9 48.442 66.785 6.752 244.372 o
-2 1 10 283.111 279.108 12.015 55.987 o
-2 1 11 778.030 807.029 20.570 12.575 o
-2 1 12 28.096 20.451 5.677 358.311 o
-2 1 13 75.100 69.647 8.699 146.600 o
-2 1 14 355.217 353.326 21.221 21.201 o
-2 1 15 26.803 32.091 5.838 337.801 o
-2 1 16 49.245 49.062 6.666 252.928 o
-2 1 17 159.644 174.546 21.114 25.082 o
-2 1 18 25.832 34.320 8.974 144.588 o
-2 1 19 55.680 61.955 37.910 8.154 o
-2 1 20 61.520 110.233 21.877 24.279 o
-2 1 21 61.756 111.257 22.173 23.639 o
-2 2 1 35.275 44.348 6.534 267.482 o
-2 2 3 670.945 709.288 25.247 11.487 o
-2 2 4 282.276 272.809 8.482 86.294 o
-2 2 6 480.174 489.587 12.549 33.575 o
-2 2 7 228.834 247.893 9.792 83.028 o
-2 2 8 91.603 94.150 4.076 496.526 o
-2 2 9 75.346 85.522 6.156 273.053 o
-2 2 10 102.387 106.909 5.475 302.152 o
-2 2 11 132.679 130.069 6.517 206.807 o
-2 2 12 109.642 110.049 6.577 220.818 o
-2 2 13 324.319 290.867 15.958 35.010 o
-2 2 14 288.803 264.478 16.056 36.391 o
-2 2 15 2.859 -2.458 5.457 394.211 o
-2 2 16 254.357 258.070 17.848 31.537 o
-2 2 17 6.524 5.565 5.926 334.032 o
-2 2 18 179.847 165.354 16.474 39.586 o
-2 2 19 121.143 150.002 16.823 39.522 o
-2 2 20 20.003 29.178 31.781 11.619 o
-2 2 21 50.397 3.252 12.771 71.547 o
-2 3 2 391.499 425.145 15.403 31.673 o
-2 3 3 531.131 539.554 24.873 13.760 o
-2 3 5 242.896 228.920 17.679 32.681 o
-2 3 6 226.790 245.859 10.626 74.480 o
-2 3 7 146.590 162.113 9.594 105.777 o
-2 3 8 202.387 165.871 18.980 30.104 o
-2 3 9 256.147 255.393 12.673 54.740 o
-2 3 10 159.254 186.354 11.850 71.714 o
-2 3 11 4.826 1.912 4.086 702.604 o
-2 3 12 198.539 190.320 13.328 56.129 o
-2 3 13 79.628 66.882 9.832 115.850 o
-2 3 14 49.575 42.937 8.833 147.006 o
-2 3 15 142.487 153.645 14.300 52.871 o
-2 3 16 69.559 85.567 12.335 74.899 o
-2 3 17 1.771 1.435 5.761 353.687 o
-2 3 18 3.423 0.423 11.638 86.679 o
-2 3 19 28.485 24.393 37.634 8.286 o
-2 3 20 37.768 32.410 21.099 26.312 o
-2 4 1 30.119 25.657 5.859 335.459 o
-2 4 2 871.739 951.447 25.449 8.951 o
-2 4 3 3.562 -3.634 2.818 1477.460 o
-2 4 4 424.878 440.347 15.303 30.390 o
-2 4 5 444.149 444.546 15.499 29.160 o
-2 4 6 255.305 257.278 12.150 58.254 o
-2 4 7 139.307 150.698 10.250 96.303 o
-2 4 8 133.974 133.342 14.792 50.279 o
-2 4 9 142.843 120.963 10.344 96.141 o
-2 4 10 495.101 519.610 40.719 6.290 o
-2 4 11 100.358 111.486 10.812 93.323 o
-2 4 12 42.028 47.770 8.201 170.558 o
-2 4 13 112.933 127.737 12.213 73.109 o
-2 4 14 30.743 16.513 10.653 102.957 o
-2 4 15 58.673 14.395 18.418 34.450 o
-2 4 16 35.685 21.432 20.340 28.326 o
-2 4 17 19.518 -3.072 9.747 123.396 o
-2 4 18 37.502 18.013 11.711 85.123 o
-2 4 19 109.258 154.676 30.450 12.491 o
-2 5 1 54.524 50.098 8.385 161.676 o
-2 5 2 100.704 120.442 15.866 44.951 o
-2 5 3 209.184 256.001 20.872 24.603 o
-2 5 4 49.102 58.022 7.818 185.316 o
-2 5 5 181.696 189.240 16.083 40.970 o
-2 5 6 617.844 612.123 34.964 7.651 o
-2 5 7 133.231 121.455 10.540 94.039 o
-2 5 8 673.027 661.803 22.159 13.658 o
-2 5 9 23.779 42.543 7.229 221.553 o
-2 5 10 45.269 56.979 16.950 40.586 o
-2 5 11 13.431 0.266 6.736 258.366 o
-2 5 12 14.130 1.129 7.744 195.533 o
-2 5 13 173.856 198.746 29.288 13.265 o
-2 5 14 8.496 9.418 11.205 93.474 o
-2 5 15 1.984 -2.045 8.410 166.014 o
-2 5 16 13.014 5.872 10.020 116.825 o
-2 5 17 22.578 9.084 10.683 102.628 o
-2 6 1 257.496 264.140 22.054 21.666 o
-2 6 2 69.362 86.069 15.748 46.479 o
-2 6 3 8.439 12.338 9.362 133.843 o
-2 6 4 237.269 258.760 25.563 16.710 o
-2 6 5 106.725 112.499 19.571 29.895 o
-2 6 6 116.597 150.492 12.684 67.347 o
-2 6 7 135.602 96.180 19.610 29.581 o
-2 6 8 229.869 216.996 27.159 15.062 o
-2 6 9 20.867 13.599 12.771 71.858 o
-2 6 10 19.826 45.252 16.083 45.278 o
-2 6 11 29.495 1.902 8.649 156.256 o
-2 6 12 75.778 82.837 20.872 26.644 o
-2 6 13 15.392 0.883 8.369 167.393 o
-2 6 14 56.633 20.442 22.311 23.510 o
-2 6 15 48.029 37.808 44.296 5.979 o
-2 7 1 12.908 14.131 9.914 119.286 o
-2 7 2 5.018 -5.400 9.657 125.874 o
-2 7 3 88.852 83.290 18.270 34.529 o
-2 7 4 23.164 21.976 11.569 87.441 o
-2 7 5 14.990 18.684 12.318 77.266 o
-2 7 6 52.126 77.220 18.822 32.862 o
-2 7 7 21.864 21.286 12.949 69.862 o
-2 7 8 106.062 95.668 21.029 26.039 o
-2 7 10 58.289 63.463 19.827 29.642 o
-2 7 11 32.425 38.433 16.358 43.715 o
-2 7 12 51.869 43.774 18.467 34.227 o
-2 8 2 118.270 173.203 24.459 19.135 o
-2 8 3 108.291 84.788 19.985 28.798 o
-2 8 4 125.621 115.909 22.941 21.798 o
-2 8 5 0.057 5.637 11.214 93.355 o
-2 8 6 39.066 39.458 15.866 46.409 o
-2 8 7 22.715 -6.287 10.998 96.923 o
-2 8 8 26.424 18.408 13.717 62.242 o
-1 -8 -8 3.560 -2.279 11.697 85.805 o
-1 -8 -7 76.591 84.369 14.925 51.517 o
-1 -8 -6 7.651 10.485 10.850 99.690 o
-1 -8 -5 41.534 53.471 14.139 58.230 o
-1 -8 -4 58.346 77.745 11.800 82.282 o
-1 -8 -3 77.316 96.233 11.600 83.680 o
-1 -8 -2 35.979 59.076 12.037 80.169 o
-1 -8 -1 89.251 77.201 13.278 64.409 o
-1 -8 0 7.532 14.937 8.784 152.014 o
-1 -7 -12 27.371 14.851 10.207 112.215 o
-1 -7 -11 0.645 -2.109 15.807 46.992 o
-1 -7 -10 1.028 -4.198 12.515 74.959 o
-1 -7 -9 64.933 89.380 22.961 22.086 o
-1 -7 -8 236.499 258.917 30.707 11.837 o
-1 -7 -7 73.205 84.640 15.602 47.282 o
-1 -7 -6 131.369 132.882 18.023 34.619 o
-1 -7 -5 57.060 60.484 13.184 66.485 o
-1 -7 -4 170.650 141.432 21.759 23.731 o
-1 -7 -3 48.025 45.745 14.604 54.577 o
-1 -7 -2 4.237 10.849 12.328 77.236 o
-1 -7 -1 86.253 98.668 12.983 66.981 o
-1 -7 0 4.483 11.454 11.747 85.066 o
-1 -6 -15 42.451 44.864 14.350 56.594 o
-1 -6 -14 31.019 29.881 11.897 82.498 o
-1 -6 -13 9.776 1.695 15.097 51.503 o
-1 -6 -12 14.961 8.022 14.013 59.750 o
-1 -6 -11 92.857 103.788 23.060 21.766 o
-1 -6 -10 26.925 25.267 15.373 49.560 o
-1 -6 -9 23.173 21.844 10.270 110.871 o
-1 -6 -8 177.623 208.238 19.822 27.827 o
-1 -6 -7 14.156 11.995 9.062 142.712 o
-1 -6 -6 1.558 -1.012 7.268 222.274 o
-1 -6 -5 49.111 49.390 10.876 97.619 o
-1 -6 -4 350.959 341.833 26.824 14.333 o
-1 -6 -3 1264.830 1205.460 47.538 3.321 o
-1 -6 -2 590.547 563.225 31.948 9.039 o
-1 -6 -1 346.889 314.812 23.966 17.592 o
-1 -6 0 128.303 120.191 12.366 70.770 o
-1 -5 -17 1.734 29.244 12.935 70.135 o
-1 -5 -16 0.602 20.241 11.660 86.331 o
-1 -5 -15 33.706 46.899 25.750 17.675 o
-1 -5 -14 53.359 47.321 19.275 31.417 o
-1 -5 -13 80.827 75.545 19.945 29.136 o
-1 -5 -12 86.193 101.501 22.646 22.592 o
-1 -5 -11 64.333 60.960 13.058 67.558 o
-1 -5 -10 285.313 285.267 21.331 22.493 o
-1 -5 -9 226.928 221.330 18.937 29.331 o
-1 -5 -8 141.883 173.335 16.803 38.948 o
-1 -5 -7 155.663 143.112 26.647 16.107 o
-1 -5 -6 266.370 275.376 18.415 29.438 o
-1 -5 -5 75.142 53.606 10.627 100.581 o
-1 -5 -4 1019.480 947.709 39.655 4.916 o
-1 -5 -3 250.225 272.300 21.305 23.088 o
-1 -5 -2 534.242 481.413 26.962 12.403 o
-1 -5 -1 118.052 112.282 14.604 52.325 o
-1 -5 0 199.401 191.355 17.600 34.369 o
-1 -4 -18 114.379 145.675 20.423 27.310 o
-1 -4 -17 48.293 54.191 13.886 60.240 o
-1 -4 -16 36.759 31.545 18.497 34.215 o
-1 -4 -15 79.971 85.939 31.052 12.107 o
-1 -4 -14 61.444 54.456 18.329 34.650 o
-1 -4 -13 205.655 179.096 26.114 16.448 o
-1 -4 -12 110.709 101.776 14.476 53.584 o
-1 -4 -11 64.917 74.542 12.800 70.034 o
-1 -4 -10 159.117 150.106 25.878 17.023 o
-1 -4 -9 884.322 930.148 42.946 4.677 o
-1 -4 -8 137.508 125.007 13.476 59.829 o
-1 -4 -7 335.512 369.736 19.428 24.640 o
-1 -4 -6 112.036 121.274 12.268 72.735 o
-1 -4 -5 55.740 55.944 9.049 139.047 o
-1 -4 -4 4.477 13.008 7.706 197.558 o
-1 -4 -3 196.181 198.371 16.161 40.058 o
-1 -4 -2 99.571 108.380 13.107 65.073 o
-1 -4 -1 258.779 268.358 17.620 31.997 o
-1 -4 0 187.948 187.847 14.604 48.447 o
-1 -3 -20 10.150 20.778 11.594 87.246 o
-1 -3 -19 61.090 68.263 14.953 51.742 o
-1 -3 -18 28.698 31.675 11.331 90.937 o
-1 -3 -17 162.400 177.922 19.421 29.332 o
-1 -3 -16 7.732 14.576 11.461 89.330 o
-1 -3 -15 164.042 161.756 25.789 17.090 o
-1 -3 -14 47.739 41.659 8.512 158.297 o
-1 -3 -13 224.767 223.468 19.808 27.068 o
-1 -3 -12 37.453 49.224 10.595 103.301 o
-1 -3 -11 511.575 522.224 23.709 15.043 o
-1 -3 -10 237.121 263.367 17.049 34.491 o
-1 -3 -9 586.673 586.870 23.132 14.347 o
-1 -3 -8 217.396 221.104 19.098 29.057 o
-1 -3 -7 394.807 404.710 18.111 25.612 o
-1 -3 -6 389.920 393.310 23.316 17.538 o
-1 -3 -5 163.307 167.722 11.471 76.279 o
-1 -3 -4 223.804 246.402 17.206 34.523 o
-1 -3 -3 32.163 50.199 9.382 131.607 o
-1 -3 -2 31.067 44.129 8.297 168.013 o
-1 -3 -1 245.384 271.354 15.156 41.514 o
-1 -3 0 425.023 428.119 18.172 24.481 o
-1 -2 -20 74.338 122.443 18.212 34.694 o
-1 -2 -19 88.295 103.297 16.786 40.636 o
-1 -2 -18 234.263 227.419 20.583 25.090 o
-1 -2 -17 197.506 195.142 19.041 29.768 o
-1 -2 -16 147.229 124.207 15.295 46.968 o
-1 -2 -15 46.231 56.137 9.133 137.419 o
-1 -2 -14 63.865 61.017 9.142 135.203 o
-1 -2 -13 72.655 72.269 13.169 66.053 o
-1 -2 -12 1166.980 1127.280 47.302 3.523 o
-1 -2 -11 96.462 88.325 11.397 85.617 o
-1 -2 -10 159.670 159.985 12.932 62.370 o
-1 -2 -9 46.603 46.480 8.332 164.876 o
-1 -2 -8 13.265 8.539 5.765 352.058 o
-1 -2 -7 55.633 68.604 8.388 160.139 o
-1 -2 -6 533.256 523.866 24.321 14.270 o
-1 -2 -5 472.139 479.355 15.928 26.744 o
-1 -2 -3 181.708 194.193 12.574 62.939 o
-1 -2 -2 80.507 87.252 8.711 144.018 o
-1 -2 -1 92.822 96.101 8.376 151.650 o
-1 -2 0 60.525 71.406 6.839 234.074 o
-1 -1 -21 109.592 140.616 27.602 15.174 o
-1 -1 -20 55.735 51.273 12.633 72.464 o
-1 -1 -19 28.545 17.856 9.871 119.865 o
-1 -1 -18 41.638 28.756 18.763 33.242 o
-1 -1 -17 12.108 0.668 5.809 347.299 o
-1 -1 -16 46.103 54.867 9.041 140.255 o
-1 -1 -15 287.081 282.777 15.259 39.138 o
-1 -1 -14 264.273 280.543 14.708 42.511 o
-1 -1 -13 731.197 691.240 21.155 13.471 o
-1 -1 -12 192.241 189.303 11.677 70.538 o
-1 -1 -11 117.741 126.012 9.430 116.394 o
-1 -1 -10 532.603 518.713 16.016 24.163 o
-1 -1 -9 503.615 479.737 25.917 13.435 o
-1 -1 -8 2.582 3.750 4.904 488.031 o
-1 -1 -7 739.126 784.603 27.780 9.469 o
-1 -1 -5 470.857 470.119 19.670 20.629 o
-1 -1 -4 664.906 644.387 21.443 14.385 o
-1 -1 -2 1258.090 1182.920 25.760 6.132 o
-1 0 1 2354.840 2168.130 41.688 1.936 o
-1 0 2 18.823 18.596 1.654 3882.430 o
-1 0 3 376.509 338.360 7.278 72.532 o
-1 0 4 3473.340 3405.470 62.310 0.858 o
-1 0 5 1051.510 985.559 15.810 10.463 o
-1 0 6 29.023 31.245 4.134 658.931 o
-1 0 7 388.212 369.615 10.898 49.154 o
-1 0 8 23.923 24.224 7.549 204.308 o
-1 0 9 1037.370 1084.470 21.304 8.592 o
-1 0 10 82.933 90.076 7.539 186.871 o
-1 0 11 575.860 591.357 17.018 20.692 o
-1 0 12 121.496 114.022 9.374 117.964 o
-1 0 13 2.317 1.918 4.719 527.079 o
-1 0 14 879.303 837.203 30.968 7.454 o
-1 0 15 1126.670 1072.140 27.221 6.701 o
-1 0 16 0.618 1.934 5.416 400.276 o
-1 0 17 55.340 43.810 8.462 159.126 o
-1 0 18 92.598 100.242 11.487 84.220 o
-1 0 19 18.296 16.029 7.356 215.982 o
-1 0 20 38.448 43.853 13.242 66.452 o
-1 0 21 62.644 53.102 31.603 11.721 o
-1 1 1 806.810 778.829 11.114 18.150 o
-1 1 2 7822.430 7605.700 65.142 0.219 o
-1 1 3 2820.070 2834.480 34.146 1.518 o
-1 1 4 1041.760 1059.920 36.232 5.298 o
-1 1 5 490.112 521.475 8.562 42.007 o
-1 1 6 1006.020 1033.590 18.317 9.920 o
-1 1 7 199.211 216.656 13.029 57.453 o
-1 1 8 845.785 856.343 24.223 9.947 o
-1 1 9 185.797 180.007 9.554 98.582 o
-1 1 10 111.159 112.103 8.524 141.662 o
-1 1 11 106.142 103.971 6.893 207.231 o
-1 1 12 168.209 156.541 10.073 94.922 o
-1 1 13 72.820 71.364 6.686 239.544 o
-1 1 14 177.886 174.284 9.527 100.828 o
-1 1 15 127.605 122.250 8.914 126.959 o
-1 1 16 266.525 290.773 12.609 53.118 o
-1 1 17 77.722 108.597 19.118 31.573 o
-1 1 18 16.122 6.696 10.298 110.568 o
-1 1 19 16.173 16.060 9.724 123.880 o
-1 1 20 24.208 11.193 9.741 123.303 o
-1 1 21 34.906 42.355 16.930 40.799 o
-1 2 3 1086.560 1025.130 29.977 6.402 o
-1 2 6 234.455 270.887 10.863 69.867 o
-1 2 7 850.377 842.896 31.948 7.282 o
-1 2 8 54.891 62.611 2.835 1091.960 o
-1 2 9 68.473 70.180 4.632 462.659 o
-1 2 10 69.611 77.895 5.315 360.596 o
-1 2 11 47.847 45.830 5.067 426.915 o
-1 2 12 2.494 3.776 3.080 1236.990 o
-1 2 13 316.187 312.389 11.341 55.846 o
-1 2 14 392.883 338.825 18.175 26.327 o
-1 2 15 73.551 74.153 11.243 89.710 o
-1 2 16 37.848 36.520 14.717 53.921 o
-1 2 17 130.815 134.616 14.992 49.101 o
-1 2 18 12.620 -1.161 7.384 215.121 o
-1 2 19 8.911 3.560 7.913 187.390 o
-1 2 20 67.311 40.512 27.386 15.597 o
-1 2 21 16.600 15.660 9.975 117.746 o
-1 3 1 716.338 753.916 12.238 20.004 o
-1 3 2 588.185 605.974 20.655 16.373 o
-1 3 3 96.975 91.873 7.189 198.490 o
-1 3 4 64.017 63.505 6.849 233.595 o
-1 3 5 238.869 228.020 10.624 74.115 o
-1 3 6 369.201 356.229 13.575 39.955 o
-1 3 7 548.746 591.525 18.160 19.878 o
-1 3 8 7.847 0.338 4.194 666.569 o
-1 3 9 35.354 18.660 7.936 184.306 o
-1 3 10 88.328 88.583 9.382 124.293 o
-1 3 11 156.669 151.511 12.281 68.827 o
-1 3 12 122.534 97.044 10.925 90.277 o
-1 3 13 63.548 54.188 9.363 129.491 o
-1 3 14 101.377 118.665 13.875 58.133 o
-1 3 15 58.149 44.581 14.638 54.195 o
-1 3 16 7.709 4.195 9.491 130.280 o
-1 3 17 128.992 142.259 25.553 17.587 o
-1 3 18 6.519 1.289 6.409 285.713 o
-1 3 19 98.545 69.395 16.694 41.172 o
-1 4 1 13.137 13.073 3.506 944.464 o
-1 4 2 132.294 126.560 6.864 192.157 o
-1 4 3 649.500 663.196 14.123 21.290 o
-1 4 4 1021.940 1018.460 38.551 5.010 o
-1 4 5 1063.330 1025.820 39.911 4.693 o
-1 4 6 154.848 174.950 18.507 32.257 o
-1 4 7 36.689 46.080 11.569 86.872 o
-1 4 8 85.625 98.635 9.927 111.603 o
-1 4 9 83.883 84.601 9.668 118.241 o
-1 4 10 140.610 154.537 12.373 68.881 o
-1 4 11 112.984 124.364 11.988 75.781 o
-1 4 12 221.489 183.574 17.876 33.031 o
-1 4 13 116.979 102.857 13.264 63.018 o
-1 4 14 151.747 181.950 21.148 25.046 o
-1 4 15 47.100 28.142 12.264 77.352 o
-1 4 16 1.975 4.757 6.529 275.366 o
-1 4 17 53.559 44.602 17.876 36.501 o
-1 4 18 59.817 16.726 12.200 77.993 o
-1 4 19 33.229 13.698 17.916 36.513 o
-1 5 1 3.747 8.320 4.456 590.510 o
-1 5 2 206.359 203.313 18.122 32.333 o
-1 5 3 270.567 279.399 15.312 39.661 o
-1 5 4 275.037 250.155 13.737 47.487 o
-1 5 5 265.792 267.259 14.239 44.966 o
-1 5 6 1196.100 1197.280 30.558 5.560 o
-1 5 7 118.346 125.855 11.570 80.487 o
-1 5 8 19.163 15.464 7.956 184.723 o
-1 5 9 116.187 104.179 13.816 58.343 o
-1 5 10 6.899 2.815 4.825 503.792 o
-1 5 11 14.819 5.068 7.870 189.222 o
-1 5 12 0.677 -4.639 4.242 652.315 o
-1 5 13 92.891 97.402 21.325 25.408 o
-1 5 14 36.606 14.900 14.191 58.100 o
-1 5 15 28.366 17.905 12.318 77.118 o
-1 5 16 79.995 78.592 50.859 4.530 o
-1 5 17 65.424 59.724 34.757 9.692 o
-1 6 1 291.816 308.782 15.516 37.443 o
-1 6 2 51.040 53.281 8.272 166.211 o
-1 6 3 5.264 11.096 9.677 125.317 o
-1 6 4 32.834 33.793 7.724 193.875 o
-1 6 5 163.502 161.223 43.498 6.135 o
-1 6 6 82.966 108.246 20.596 27.237 o
-1 6 7 95.130 105.970 11.967 77.640 o
-1 6 8 32.280 49.359 23.976 20.382 o
-1 6 9 27.893 25.247 13.422 64.958 o
-1 6 10 6.945 -2.483 8.830 150.562 o
-1 6 11 0.783 1.715 9.480 130.640 o
-1 6 12 89.426 108.833 22.685 22.484 o
-1 6 13 15.639 17.502 13.895 60.744 o
-1 6 14 101.793 147.167 29.406 13.404 o
-1 6 15 188.251 222.298 34.609 9.541 o
-1 7 1 40.379 34.570 12.259 77.498 o
-1 7 2 18.894 28.125 11.983 81.539 o
-1 7 3 56.236 56.880 15.767 46.734 o
-1 7 4 68.117 58.457 16.437 42.904 o
-1 7 5 93.167 106.843 21.049 26.037 o
-1 7 6 34.202 26.824 12.141 79.209 o
-1 7 7 4.077 -0.335 10.347 109.655 o
-1 7 8 29.091 21.542 13.205 67.108 o
-1 7 9 146.330 172.907 28.066 14.540 o
-1 7 10 58.391 65.690 19.335 31.154 o
-1 7 11 20.752 38.314 15.807 46.883 o
-1 7 12 22.866 16.792 15.452 49.101 o
-1 8 2 49.661 85.222 19.157 31.723 o
-1 8 3 43.009 45.528 15.196 50.501 o
-1 8 4 110.512 115.140 22.981 21.805 o
-1 8 5 47.586 55.185 17.856 36.585 o
-1 8 6 2.969 -14.210 9.322 135.093 o
-1 8 7 7.862 -2.680 12.535 74.713 o
-1 8 8 44.178 33.288 17.659 37.486 o
0 -8 -8 1.210 -6.445 13.284 66.535 o
0 -8 -7 9.046 11.010 11.085 95.482 o
0 -8 -6 23.858 21.365 14.437 56.214 o
0 -8 -5 3.444 19.240 11.124 94.837 o
0 -8 -4 56.726 49.792 24.262 19.864 o
0 -8 -3 16.518 27.268 9.599 126.968 o
0 -8 -2 8.783 5.634 7.382 215.232 o
0 -8 -1 1.756 0.416 7.127 231.126 o
0 -8 0 4.837 1.577 10.268 111.339 o
0 -7 -12 12.095 2.385 14.664 54.588 o
0 -7 -11 36.920 57.373 21.581 25.123 o
0 -7 -10 58.032 45.134 19.295 31.336 o
0 -7 -9 40.682 8.570 10.803 99.965 o
0 -7 -8 34.232 31.538 12.308 77.036 o
0 -7 -7 18.637 14.466 10.738 101.611 o
0 -7 -6 2.960 2.478 10.909 98.653 o
0 -7 -5 16.697 11.746 9.441 131.457 o
0 -7 -4 2.705 4.297 10.919 98.474 o
0 -7 -3 71.073 52.545 10.505 103.142 o
0 -7 -2 3.789 11.837 8.435 164.920 o
0 -7 -1 50.596 57.948 10.676 100.962 o
0 -6 -15 3.225 21.305 17.107 40.108 o
0 -6 -14 27.926 48.701 19.788 29.909 o
0 -6 -13 35.543 32.441 18.704 33.468 o
0 -6 -12 87.940 96.692 22.902 22.099 o
0 -6 -11 2.743 -15.281 13.924 60.554 o
0 -6 -10 33.972 44.305 13.329 65.658 o
0 -6 -9 3.950 4.399 8.860 149.531 o
0 -6 -8 33.325 26.786 11.173 93.460 o
0 -6 -7 27.422 34.258 10.631 103.227 o
0 -6 -6 83.999 103.669 14.853 51.639 o
0 -6 -5 177.244 149.580 16.835 38.290 o
0 -6 -4 21.996 6.386 10.387 108.597 o
0 -6 -3 586.936 579.840 33.840 8.231 o
0 -6 -2 61.888 82.068 16.457 42.739 o
0 -6 -1 180.827 176.147 14.023 52.631 o
0 -6 0 147.491 159.466 19.059 30.726 o
0 -5 -17 50.020 66.735 22.823 22.430 o
0 -5 -16 2.496 -8.889 14.683 54.457 o
0 -5 -15 54.270 87.429 23.631 20.893 o
0 -5 -14 17.293 -4.494 12.535 74.671 o
0 -5 -13 29.497 23.414 15.945 46.070 o
0 -5 -12 86.764 96.977 16.207 43.587 o
0 -5 -11 231.818 194.840 19.680 27.500 o
0 -5 -10 77.892 79.390 14.284 56.153 o
0 -5 -9 436.727 428.142 24.283 15.769 o
0 -5 -8 16.903 19.296 8.870 148.751 o
0 -5 -7 25.275 12.522 7.932 185.539 o
0 -5 -6 31.710 35.080 9.425 130.879 o
0 -5 -5 663.735 639.163 26.802 10.953 o
0 -5 -4 447.190 407.504 26.390 13.790 o
0 -5 -3 8.886 7.016 7.627 201.618 o
0 -5 -2 205.086 217.233 20.005 26.918 o
0 -5 -1 206.618 198.923 17.679 33.854 o
0 -4 -19 22.166 27.350 31.820 11.590 o
0 -4 -18 135.899 152.452 20.725 26.326 o
0 -4 -17 30.784 20.024 17.462 38.427 o
0 -4 -16 25.052 18.211 15.452 49.087 o
0 -4 -15 8.200 21.759 15.156 51.082 o
0 -4 -14 52.453 55.943 13.421 64.333 o
0 -4 -13 7.055 14.309 9.693 124.865 o
0 -4 -12 128.384 149.577 17.284 37.411 o
0 -4 -11 52.235 58.967 12.459 74.465 o
0 -4 -10 596.309 566.905 26.046 12.211 o
0 -4 -9 553.488 551.514 27.553 11.617 o
0 -4 -8 787.314 764.415 37.703 6.109 o
0 -4 -7 218.671 227.425 15.791 40.518 o
0 -4 -6 155.926 158.590 15.846 43.271 o
0 -4 -5 268.040 249.363 15.444 39.809 o
0 -4 -4 84.221 97.205 14.112 57.108 o
0 -4 -3 190.444 192.262 16.418 39.192 o
0 -4 -2 311.400 297.764 19.689 25.241 o
0 -4 -1 429.755 430.209 22.803 17.470 o
0 -3 -20 128.613 169.333 21.206 25.177 o
0 -3 -19 18.932 32.457 14.033 59.486 o
0 -3 -18 83.449 104.942 46.750 5.356 o
0 -3 -17 159.115 166.899 19.285 29.841 o
0 -3 -16 36.442 25.188 15.294 50.005 o
0 -3 -15 44.000 39.461 12.000 80.701 o
0 -3 -14 10.293 5.910 8.747 153.332 o
0 -3 -13 37.542 37.597 10.506 105.262 o
0 -3 -12 25.759 25.048 9.904 119.052 o
0 -3 -11 4.268 -0.132 6.658 264.854 o
0 -3 -10 285.434 303.339 18.649 28.111 o
0 -3 -9 384.701 406.115 20.265 21.864 o
0 -3 -8 92.774 93.031 11.157 89.229 o
0 -3 -7 160.852 148.249 12.391 67.581 o
0 -3 -6 29.808 32.636 7.151 226.136 o
0 -3 -5 447.703 485.082 18.975 21.974 o
0 -3 -4 286.037 276.978 14.281 43.506 o
0 -3 -3 487.676 513.637 23.020 16.025 o
0 -3 -2 1204.170 1299.320 36.659 4.514 o
0 -3 -1 75.943 66.124 9.283 129.707 o
0 -2 -21 2.960 5.763 11.845 83.673 o
0 -2 -20 5.445 18.513 8.994 144.997 o
0 -2 -19 7.389 14.189 14.171 58.445 o
0 -2 -18 3.682 6.303 8.163 176.149 o
0 -2 -17 46.827 48.888 10.561 103.535 o
0 -2 -16 37.306 41.251 8.864 147.133 o
0 -2 -15 200.130 217.980 18.960 29.766 o
0 -2 -14 19.999 12.264 8.453 163.725 o
0 -2 -13 190.489 205.956 22.064 22.651 o
0 -2 -12 184.746 183.989 15.915 41.738 o
0 -2 -11 154.229 149.698 27.760 14.865 o
0 -2 -10 172.675 181.264 21.936 23.178 o
0 -2 -9 13.790 10.087 6.600 268.728 o
0 -2 -8 392.269 388.208 17.445 27.299 o
0 -2 -7 725.101 707.101 29.524 9.051 o
0 -2 -6 563.910 627.483 20.157 17.065 o
0 -2 -5 52.400 60.635 11.146 92.650 o
0 -2 -4 1054.010 1095.620 31.751 6.032 o
0 -2 -3 358.661 374.270 13.344 40.908 o
0 -2 -1 803.470 871.435 24.025 10.310 o
0 -1 -21 43.744 48.695 12.784 71.103 o
0 -1 -20 3.838 -12.846 13.934 60.467 o
0 -1 -19 70.619 50.416 12.900 69.163 o
0 -1 -18 51.318 58.830 10.049 113.580 o
0 -1 -17 0.137 5.453 6.110 314.470 o
0 -1 -16 78.603 101.182 14.660 53.120 o
0 -1 -15 78.623 88.670 10.336 104.482 o
0 -1 -14 485.550 496.401 24.314 14.899 o
0 -1 -13 69.256 66.123 11.437 87.209 o
0 -1 -12 983.448 964.337 31.104 6.698 o
0 -1 -11 87.575 101.954 11.573 83.288 o
0 -1 -10 455.774 469.898 21.601 18.314 o
0 -1 -9 704.123 701.322 24.538 11.636 o
0 -1 -8 1475.540 1450.490 32.570 4.146 o
0 -1 -7 357.427 360.101 14.968 35.612 o
0 -1 -6 1838.780 1910.230 41.754 2.553 o
0 -1 -4 436.052 423.019 13.004 36.411 o
0 -1 -3 666.772 674.265 19.670 15.541 o
0 0 1 8.024 10.143 0.926 12766.500 o
0 0 3 1103.690 1045.800 13.822 10.133 o
0 0 4 1490.000 1457.320 27.001 4.642 o
0 0 5 927.791 932.319 15.346 12.409 o
0 0 6 121.175 115.338 6.335 226.536 o
0 0 7 83.266 110.155 6.693 226.701 o
0 0 8 180.918 179.269 8.565 117.260 o
0 0 9 83.438 88.218 7.134 206.564 o
0 0 10 243.687 275.183 11.640 62.230 o
0 0 11 167.245 161.901 9.728 100.208 o
0 0 12 77.671 68.156 7.737 182.225 o
0 0 13 109.319 109.727 9.455 118.289 o
0 0 14 208.742 184.637 13.747 52.859 o
0 0 15 3.651 4.874 6.395 286.955 o
0 0 16 186.043 176.875 13.159 58.498 o
0 0 17 79.702 82.699 10.614 99.487 o
0 0 18 181.700 204.961 16.977 36.949 o
0 0 19 109.524 100.769 23.434 21.022 o
0 0 20 108.184 132.208 25.306 18.021 o
0 0 21 190.776 249.575 32.480 10.758 o
0 1 2 2430.380 2206.230 39.871 1.907 o
0 1 3 666.706 654.873 19.000 16.252 o
0 1 4 435.885 416.412 8.979 50.531 o
0 1 6 1838.870 1881.140 29.273 3.189 o
0 1 7 357.545 364.443 8.920 63.083 o
0 1 8 1475.100 1509.360 20.474 5.247 o
0 1 9 704.449 707.451 14.135 19.269 o
0 1 10 455.852 441.722 11.712 38.537 o
0 1 11 87.776 82.388 6.470 244.876 o
0 1 12 983.276 957.560 19.243 10.191 o
0 1 13 69.136 69.584 8.555 152.207 o
0 1 14 486.311 469.347 21.325 18.206 o
0 1 15 78.733 78.087 9.764 116.934 o
0 1 16 78.761 73.332 10.229 107.215 o
0 1 17 0.131 2.788 9.766 123.106 o
0 1 18 51.364 67.799 17.009 40.214 o
0 1 19 70.858 43.974 30.924 12.238 o
0 1 20 3.900 9.788 8.843 150.102 o
0 1 21 43.800 46.673 30.204 12.847 o
0 2 0 366.943 369.492 10.011 55.503 o
0 2 1 803.770 810.154 12.323 17.107 o
0 2 3 358.716 380.848 13.146 41.472 o
0 2 4 1055.540 1079.210 21.050 8.547 o
0 2 5 52.585 60.880 3.489 799.208 o
0 2 6 563.446 646.955 32.175 8.875 o
0 2 7 724.424 750.520 30.017 8.740 o
0 2 8 392.240 351.248 17.837 26.924 o
0 2 9 13.889 10.494 3.684 856.658 o
0 2 10 173.065 175.649 14.503 49.915 o
0 2 11 154.321 166.309 8.205 133.507 o
0 2 12 184.800 191.445 9.351 101.018 o
0 2 13 190.316 194.377 13.655 54.186 o
0 2 14 19.961 20.323 9.964 117.868 o
0 2 15 200.061 191.547 16.062 40.486 o
0 2 16 37.125 20.572 18.014 36.089 o
0 2 17 46.635 16.037 18.457 34.353 o
0 2 18 3.623 8.871 8.021 182.428 o
0 2 19 7.382 13.273 8.744 153.433 o
0 2 20 5.443 5.459 8.552 160.471 o
0 2 21 2.977 -0.119 8.859 149.586 o
0 3 1 75.731 80.390 5.008 391.461 o
0 3 2 1204.110 1291.990 18.844 7.306 o
0 3 3 488.034 490.313 10.628 37.927 o
0 3 4 286.110 287.798 15.931 36.528 o
0 3 5 447.849 466.067 15.599 28.436 o
0 3 6 29.830 24.077 9.920 118.542 o
0 3 7 160.846 163.035 13.442 58.078 o
0 3 8 92.733 82.599 9.145 130.164 o
0 3 9 383.977 369.169 16.607 29.799 o
0 3 10 285.874 284.701 15.028 40.085 o
0 3 11 4.266 1.574 4.832 502.675 o
0 3 12 25.695 4.796 5.708 357.221 o
0 3 13 37.570 31.760 15.477 48.805 o
0 3 14 10.259 8.503 6.012 324.141 o
0 3 15 44.290 40.078 9.650 124.052 o
0 3 16 36.212 23.097 15.558 48.338 o
0 3 17 159.101 147.897 20.458 26.782 o
0 3 18 83.499 89.913 17.896 35.983 o
0 3 19 18.961 29.756 10.426 107.594 o
0 3 20 128.447 132.504 22.449 22.674 o
0 4 0 311.498 320.393 13.064 46.585 o
0 4 1 429.578 446.838 12.177 38.594 o
0 4 2 311.342 313.838 10.088 64.527 o
0 4 3 190.185 206.616 8.115 120.597 o
0 4 4 84.157 89.834 5.830 292.935 o
0 4 5 268.247 251.608 12.567 54.683 o
0 4 6 155.807 152.544 11.153 81.483 o
0 4 7 218.585 211.139 13.135 55.654 o
0 4 8 786.362 784.253 24.645 10.527 o
0 4 9 553.410 560.587 21.448 16.439 o
0 4 10 596.551 592.773 22.756 14.505 o
0 4 11 52.325 49.311 15.136 50.764 o
0 4 12 128.620 115.198 15.748 45.042 o
0 4 13 6.964 13.432 5.812 346.931 o
0 4 14 52.671 30.985 11.870 82.341 o
0 4 15 8.156 4.229 5.798 348.834 o
0 4 16 24.905 12.076 9.382 132.844 o
0 4 17 30.804 15.445 24.981 18.797 o
0 4 19 22.157 -15.550 13.205 67.263 o
0 5 1 206.136 209.910 12.620 60.318 o
0 5 2 205.011 192.898 9.312 97.880 o
0 5 3 8.872 11.296 3.889 772.489 o
0 5 4 446.876 419.673 12.568 37.193 o
0 5 5 664.371 653.853 15.078 20.010 o
0 5 6 31.697 28.203 8.603 157.009 o
0 5 7 25.353 8.238 6.038 319.308 o
0 5 8 17.013 7.453 5.416 398.101 o
0 5 9 436.888 450.771 20.651 20.006 o
0 5 10 77.976 62.923 10.155 109.224 o
0 5 11 231.795 238.793 31.544 11.288 o
0 5 12 86.939 80.098 28.263 14.591 o
0 5 13 29.411 22.177 16.583 42.600 o
0 5 14 17.371 7.788 10.894 98.787 o
0 5 15 54.136 48.859 18.802 33.000 o
0 5 16 2.498 4.252 9.920 119.293 o
0 5 17 50.196 -3.173 14.407 56.313 o
0 6 0 147.951 130.513 15.905 43.549 o
0 6 1 180.987 195.835 12.712 61.777 o
0 6 2 61.974 65.263 8.680 149.350 o
0 6 3 587.121 603.306 17.150 20.138 o
0 6 4 21.944 25.406 9.263 136.132 o
0 6 5 177.305 182.738 29.435 13.150 o
0 6 6 84.064 76.416 11.264 88.716 o
0 6 7 27.314 16.698 7.392 213.053 o
0 6 8 33.453 38.594 8.985 143.609 o
0 6 9 3.984 14.259 7.142 229.951 o
0 6 10 34.103 32.822 11.884 82.580 o
0 6 11 2.749 -0.892 17.827 36.944 o
0 6 12 87.692 86.700 21.128 25.937 o
0 6 13 35.594 39.477 18.329 34.831 o
0 6 14 27.904 27.731 16.753 41.739 o
0 6 15 3.166 14.999 16.556 42.830 o
0 7 1 50.628 59.817 14.329 56.534 o
0 7 2 3.780 4.632 8.790 151.923 o
0 7 3 71.118 30.037 12.712 71.453 o
0 7 4 2.741 -4.888 9.046 143.460 o
0 7 5 16.664 17.771 9.884 119.886 o
0 7 6 2.936 4.198 6.230 302.393 o
0 7 7 18.703 19.360 16.102 45.231 o
0 7 8 34.315 42.690 17.285 39.150 o
0 7 9 40.803 51.874 17.265 39.174 o
0 7 10 58.052 47.321 19.768 29.858 o
0 7 11 36.801 54.673 19.847 29.693 o
0 7 12 12.086 18.901 15.748 47.313 o
0 8 3 16.465 5.775 12.141 79.580 o
0 8 4 56.432 70.893 19.295 31.276 o
0 8 5 3.488 -4.415 12.298 77.623 o
0 8 6 23.752 38.373 17.383 38.767 o
0 8 7 9.024 8.396 12.831 71.292 o
0 8 8 1.220 6.583 13.579 63.667 o
1 -8 -8 44.258 32.031 13.861 60.687 o
1 -8 -7 7.910 0.379 11.165 94.161 o
1 -8 -6 2.978 2.677 9.519 129.573 o
1 -8 -5 47.800 85.511 17.306 38.812 o
1 -8 -4 110.600 109.713 18.199 34.408 o
1 -8 -3 42.883 46.759 14.366 56.453 o
1 -8 -2 49.803 19.709 15.274 50.044 o
1 -8 -1 0.298 9.169 8.243 172.760 o
1 -7 -12 22.825 21.680 16.221 44.554 o
1 -7 -11 20.807 39.398 18.467 34.366 o
1 -7 -10 58.339 61.143 28.499 14.404 o
1 -7 -9 146.556 149.673 20.697 26.307 o
1 -7 -8 29.023 14.733 11.865 83.116 o
1 -7 -7 4.108 -2.594 13.668 62.844 o
1 -7 -6 34.262 38.184 13.806 61.262 o
1 -7 -5 93.157 84.407 11.008 91.807 o
1 -7 -4 68.337 69.970 10.240 107.956 o
1 -7 -3 56.269 52.877 11.382 88.912 o
1 -7 -2 18.819 21.809 8.097 178.192 o
1 -7 -1 40.369 30.880 11.973 81.253 o
1 -6 -15 187.934 206.314 33.387 10.248 o
1 -6 -14 101.611 87.804 24.065 20.006 o
1 -6 -13 15.600 30.135 17.856 36.783 o
1 -6 -12 89.398 102.537 17.995 35.466 o
1 -6 -11 0.777 9.528 10.356 109.471 o
1 -6 -10 7.010 4.065 11.313 91.716 o
1 -6 -9 27.962 41.851 12.870 70.511 o
1 -6 -8 32.157 32.995 10.839 99.207 o
1 -6 -7 94.808 106.204 15.882 45.115 o
1 -6 -6 83.338 79.919 13.937 58.767 o
1 -6 -5 163.309 155.795 17.341 36.463 o
1 -6 -4 33.045 12.566 8.770 151.531 o
1 -6 -3 5.179 -2.353 5.454 394.550 o
1 -6 -2 50.976 50.722 11.530 86.926 o
1 -6 -1 292.210 288.460 25.740 16.035 o
1 -5 -17 65.355 116.362 27.297 15.640 o
1 -5 -16 80.201 60.270 20.438 27.811 o
1 -5 -15 28.391 6.248 15.669 47.752 o
1 -5 -14 36.632 48.651 27.612 15.372 o
1 -5 -13 92.917 74.244 22.764 22.390 o
1 -5 -12 0.712 6.128 9.720 124.261 o
1 -5 -11 14.807 8.486 14.161 58.510 o
1 -5 -10 6.872 7.916 9.458 131.180 o
1 -5 -9 116.052 126.994 16.015 43.763 o
1 -5 -8 19.155 34.576 10.653 103.024 o
1 -5 -7 118.426 116.284 14.808 50.894 o
1 -5 -6 1196.220 1179.960 38.018 4.495 o
1 -5 -5 265.279 258.232 18.211 30.218 o
1 -5 -4 275.153 254.660 21.719 22.112 o
1 -5 -3 270.288 240.273 21.246 23.151 o
1 -5 -2 205.992 220.445 19.689 27.675 o
1 -5 -1 3.778 5.939 7.913 187.449 o
1 -4 -19 33.240 54.831 23.060 22.024 o
1 -4 -18 60.094 78.560 24.183 19.953 o
1 -4 -17 53.671 103.926 24.380 19.618 o
1 -4 -16 1.953 -3.291 12.003 81.495 o
1 -4 -15 47.138 61.414 25.434 18.087 o
1 -4 -14 151.467 175.769 19.640 28.869 o
1 -4 -13 116.961 100.100 16.183 43.151 o
1 -4 -12 221.151 197.856 19.222 28.850 o
1 -4 -11 113.094 123.594 15.647 45.859 o
1 -4 -10 140.302 133.957 15.523 45.742 o
1 -4 -9 84.005 100.763 13.779 59.759 o
1 -4 -8 86.028 100.734 13.136 65.457 o
1 -4 -7 36.845 34.082 8.589 156.879 o
1 -4 -6 154.668 164.664 14.378 51.659 o
1 -4 -5 1062.120 1019.240 31.288 6.237 o
1 -4 -4 1022.370 1042.430 38.787 4.942 o
1 -4 -3 648.998 639.696 29.741 9.562 o
1 -4 -2 132.447 120.816 14.388 53.221 o
1 -4 -1 13.107 4.316 5.381 404.361 o
1 -3 -20 91.320 95.145 17.401 37.890 o
1 -3 -19 98.432 153.102 23.838 20.262 o
1 -3 -18 6.541 5.775 14.664 54.596 o
1 -3 -17 128.865 158.959 19.752 28.917 o
1 -3 -16 7.569 9.619 10.277 111.095 o
1 -3 -15 58.123 62.466 13.860 60.201 o
1 -3 -14 101.360 102.218 15.284 48.493 o
1 -3 -13 63.487 56.587 14.191 57.426 o
1 -3 -12 122.709 140.460 15.995 43.575 o
1 -3 -11 156.583 120.417 29.918 12.870 o
1 -3 -10 88.682 92.454 20.084 28.636 o
1 -3 -9 35.468 45.235 9.545 127.141 o
1 -3 -8 7.795 15.607 6.962 241.774 o
1 -3 -7 548.560 591.487 27.790 11.366 o
1 -3 -6 369.214 353.013 17.119 29.208 o
1 -3 -5 238.552 211.849 13.491 52.088 o
1 -3 -4 64.085 59.674 3.317 825.160 o
1 -3 -3 97.025 118.195 12.476 71.347 o
1 -3 -2 588.750 621.977 25.366 12.497 o
1 -2 -21 16.524 39.080 15.659 47.791 o
1 -2 -20 67.140 83.688 15.881 45.764 o
1 -2 -19 8.894 0.442 16.181 44.837 o
1 -2 -18 12.721 40.568 12.457 75.464 o
1 -2 -17 130.411 150.002 37.122 8.426 o
1 -2 -16 37.819 41.959 11.969 81.242 o
1 -2 -15 73.563 85.576 18.398 34.185 o
1 -2 -14 393.045 354.427 26.607 14.199 o
1 -2 -13 316.179 297.113 19.797 24.933 o
1 -2 -12 2.457 -2.381 6.507 277.245 o
1 -2 -11 47.647 59.236 10.819 98.468 o
1 -2 -10 69.406 65.886 10.366 105.503 o
1 -2 -9 68.645 81.760 10.602 100.526 o
1 -2 -8 55.193 51.938 8.989 141.086 o
1 -2 -6 234.380 266.604 13.770 49.111 o
1 -2 -3 1086.270 1052.260 39.812 4.630 o
1 -1 -21 34.811 59.676 13.590 63.053 o
1 -1 -20 24.206 23.648 12.988 69.404 o
1 -1 -19 16.270 0.998 6.679 262.603 o
1 -1 -18 16.121 24.948 8.403 165.580 o
1 -1 -17 77.969 100.649 11.826 80.479 o
1 -1 -16 266.274 254.002 20.502 24.620 o
1 -1 -15 127.414 107.298 14.802 50.810 o
1 -1 -14 177.700 171.800 16.750 38.372 o
1 -1 -13 72.532 76.279 12.204 76.534 o
1 -1 -12 167.999 160.191 14.675 49.361 o
1 -1 -11 106.219 106.979 11.990 76.692 o
1 -1 -10 111.089 126.279 11.948 76.315 o
1 -1 -9 185.880 179.575 11.891 69.397 o
1 -1 -8 845.475 874.679 17.029 13.165 o
1 -1 -7 199.244 211.008 8.567 109.360 o
1 -1 -6 1005.760 1027.110 16.275 10.586 o
1 -1 -5 489.882 505.084 9.851 39.316 o
1 -1 -4 1042.430 1095.120 43.008 4.232 o
1 -1 -3 2822.130 2834.930 32.459 1.539 o
1 -1 -2 7823.740 7622.500 74.342 0.213 o
1 -1 -1 806.760 807.843 10.706 18.044 o
1 0 0 4424.400 4245.830 36.225 0.691 o
1 0 1 1549.130 1509.200 21.245 4.908 o
1 0 3 5691.370 5598.700 102.120 0.319 o
1 0 4 546.574 516.320 10.722 33.374 o
1 0 5 5258.580 5255.780 66.366 0.432 o
1 0 6 3617.110 3633.840 40.909 0.941 o
1 0 7 58.582 61.429 5.415 364.223 o
1 0 8 128.325 169.408 8.483 132.581 o
1 0 9 309.318 355.189 12.296 49.351 o
1 0 10 153.729 149.887 9.125 114.668 o
1 0 11 49.935 51.047 6.627 255.203 o
1 0 12 4.866 13.500 5.149 441.986 o
1 0 13 113.340 115.912 9.931 107.364 o
1 0 14 42.701 50.354 7.828 186.457 o
1 0 15 28.589 18.450 8.923 146.489 o
1 0 16 27.362 31.404 13.182 67.305 o
1 0 17 0.228 3.160 5.262 424.078 o
1 0 18 5.898 -4.316 5.234 428.356 o
1 0 19 63.449 80.794 12.935 68.553 o
1 0 20 68.355 78.403 21.246 25.768 o
1 0 21 52.892 69.336 22.015 24.086 o
1 1 2 1259.310 1216.260 14.820 7.853 o
1 1 4 665.393 634.793 17.206 18.082 o
1 1 5 470.157 471.928 10.238 40.883 o
1 1 6 958.337 930.657 20.760 10.016 o
1 1 7 739.258 781.092 17.876 14.930 o
1 1 8 2.588 1.280 2.711 1597.000 o
1 1 9 503.791 512.829 24.873 14.145 o
1 1 10 532.520 519.246 16.697 23.099 o
1 1 11 117.825 105.674 8.933 129.804 o
1 1 12 192.548 208.011 12.405 63.105 o
1 1 13 730.281 701.188 31.869 8.137 o
1 1 14 264.179 281.123 15.153 40.551 o
1 1 15 287.053 290.727 16.094 35.860 o
1 1 16 45.942 42.490 16.927 40.740 o
1 1 17 12.107 13.479 6.204 304.012 o
1 1 18 41.859 35.299 29.849 13.158 o
1 1 19 28.464 28.453 16.822 41.394 o
1 1 20 55.844 70.164 20.241 28.447 o
1 1 21 109.614 118.806 24.124 19.819 o
1 2 0 60.560 68.536 4.466 505.299 o
1 2 1 92.246 95.848 4.764 392.977 o
1 2 2 80.356 85.311 5.479 330.213 o
1 2 3 181.652 186.319 6.253 175.964 o
1 2 5 471.597 465.612 14.816 29.279 o
1 2 6 533.156 545.058 11.601 31.562 o
1 2 7 55.369 61.860 12.184 77.671 o
1 2 8 13.241 13.123 3.330 1045.140 o
1 2 9 46.670 46.044 9.086 139.237 o
1 2 10 160.154 164.443 8.409 127.344 o
1 2 11 96.062 103.790 9.049 130.615 o
1 2 12 1166.560 1065.960 41.901 4.175 o
1 2 13 72.363 72.697 8.163 165.451 o
1 2 14 63.783 86.646 12.584 72.226 o
1 2 15 46.166 54.239 14.151 58.061 o
1 2 16 146.761 148.803 20.892 25.841 o
1 2 17 197.877 132.721 20.892 25.414 o
1 2 18 234.551 275.000 28.164 13.914 o
1 2 19 88.283 71.721 18.448 33.938 o
1 2 20 74.428 116.914 22.527 22.845 o
1 3 0 425.027 448.352 10.946 42.857 o
1 3 1 245.052 263.299 9.294 84.906 o
1 3 2 31.095 30.881 4.306 607.346 o
1 3 3 32.081 43.937 4.430 567.291 o
1 3 4 223.725 234.598 13.370 53.057 o
1 3 5 163.594 179.113 9.490 103.445 o
1 3 6 390.009 395.936 10.044 51.649 o
1 3 7 394.830 384.942 16.066 30.554 o
1 3 8 217.159 221.009 11.807 65.713 o
1 3 9 587.468 567.039 12.954 26.370 o
1 3 10 237.051 254.008 9.005 90.624 o
1 3 11 511.762 479.279 20.947 18.195 o
1 3 12 37.555 29.746 7.955 182.633 o
1 3 13 224.817 227.647 16.909 35.812 o
1 3 14 47.862 29.765 16.772 41.523 o
1 3 15 164.190 111.395 18.053 34.169 o
1 3 16 7.774 13.013 13.836 61.309 o
1 3 17 162.215 124.541 20.162 27.629 o
1 3 18 28.599 13.361 8.556 159.391 o
1 3 19 61.004 44.022 38.166 8.046 o
1 3 20 10.173 8.371 8.207 174.100 o
1 4 0 187.834 208.938 8.731 109.244 o
1 4 1 258.930 274.302 9.880 75.753 o
1 4 2 99.843 124.229 7.083 196.448 o
1 4 3 195.656 209.808 11.422 71.811 o
1 4 4 4.443 4.019 3.767 826.507 o
1 4 5 55.794 62.485 5.875 314.904 o
1 4 6 112.075 114.992 6.378 229.340 o
1 4 7 335.416 338.944 9.740 62.421 o
1 4 8 137.286 141.820 12.488 68.337 o
1 4 9 884.894 857.852 27.638 8.415 o
1 4 10 158.967 160.414 13.851 55.178 o
1 4 11 64.763 70.239 10.984 94.465 o
1 4 12 110.501 90.298 12.355 72.693 o
1 4 13 204.856 186.602 16.300 39.374 o
1 4 14 61.542 66.597 15.176 50.261 o
1 4 15 79.951 84.098 16.556 42.002 o
1 4 16 36.718 16.244 17.216 39.516 o
1 4 17 48.424 30.304 22.961 22.208 o
1 4 18 114.449 119.180 20.872 26.283 o
1 5 0 199.874 204.634 11.239 73.518 o
1 5 1 117.771 135.151 8.588 136.013 o
1 5 2 534.350 549.316 15.422 24.604 o
1 5 3 250.566 266.521 10.875 68.201 o
1 5 4 1018.630 976.619 20.387 9.422 o
1 5 5 75.287 77.567 11.565 84.762 o
1 5 6 266.051 265.528 15.683 38.606 o
1 5 7 155.579 119.631 12.435 68.425 o
1 5 8 142.100 130.219 13.249 61.392 o
1 5 9 226.847 207.727 16.237 38.667 o
1 5 10 285.773 308.009 19.263 26.576 o
1 5 11 64.505 70.771 23.700 20.768 o
1 5 12 86.226 79.317 12.724 70.014 o
1 5 13 80.934 76.721 12.831 69.134 o
1 5 14 53.445 67.267 15.826 46.361 o
1 5 15 33.619 50.219 14.723 53.853 o
1 5 16 0.606 -10.781 6.287 297.021 o
1 6 0 128.419 138.809 11.676 77.943 o
1 6 1 347.005 355.746 13.944 39.775 o
1 6 2 590.437 583.347 17.620 19.731 o
1 6 3 1264.570 1255.490 25.799 5.944 o
1 6 4 350.710 340.945 29.307 12.252 o
1 6 5 49.330 46.626 9.400 130.032 o
1 6 6 1.567 10.978 6.308 294.965 o
1 6 7 14.181 21.325 7.833 190.659 o
1 6 8 177.698 204.582 35.053 9.338 o
1 6 9 23.226 27.277 8.696 154.233 o
1 6 10 26.974 34.902 9.795 121.469 o
1 6 11 92.598 105.492 22.705 22.439 o
1 6 12 14.959 3.101 6.805 253.001 o
1 6 13 9.829 26.883 11.688 85.829 o
1 7 0 4.461 8.293 7.588 203.819 o
1 7 1 86.411 93.263 17.344 38.208 o
1 7 2 4.332 14.033 10.998 97.036 o
1 7 3 48.140 74.869 12.010 79.915 o
1 7 4 170.772 148.915 15.465 44.959 o
1 7 5 57.062 70.889 12.188 77.403 o
1 7 6 131.441 163.078 16.712 39.681 o
1 7 7 73.074 45.461 10.956 95.158 o
1 7 8 236.216 279.472 24.203 18.418 o
1 7 9 64.980 69.468 13.337 64.685 o
1 7 10 1.022 -0.867 13.067 68.761 o
2 -8 -8 26.404 13.968 12.388 76.302 o
2 -8 -7 22.545 29.575 13.800 61.482 o
2 -8 -6 39.110 47.960 14.848 52.906 o
2 -8 -5 0.054 -1.661 9.987 117.711 o
2 -8 -4 125.588 136.702 20.650 26.672 o
2 -8 -3 108.378 114.553 19.151 31.159 o
2 -8 -2 118.282 145.768 25.444 17.768 o
2 -8 -1 30.741 67.503 18.290 34.938 o
2 -7 -12 51.770 40.240 15.578 48.008 o
2 -7 -11 32.391 19.975 12.880 70.500 o
2 -7 -10 58.150 65.938 16.688 41.707 o
2 -7 -9 388.532 389.856 29.392 11.879 o
2 -7 -8 106.034 125.332 19.164 31.087 o
2 -7 -7 21.869 15.304 11.098 95.085 o
2 -7 -6 52.060 54.236 14.144 58.023 o
2 -7 -5 15.085 20.648 10.532 105.625 o
2 -7 -4 23.141 16.826 11.727 85.151 o
2 -7 -3 89.094 88.300 11.087 90.729 o
2 -7 -2 5.000 12.310 10.121 114.577 o
2 -7 -1 12.959 20.449 8.047 180.788 o
2 -6 -15 48.086 59.383 24.715 19.152 o
2 -6 -14 56.506 68.509 22.311 23.445 o
2 -6 -13 15.332 6.610 11.790 84.382 o
2 -6 -12 75.796 108.776 18.610 33.304 o
2 -6 -11 29.547 19.707 11.739 84.853 o
2 -6 -10 19.912 11.600 10.613 104.008 o
2 -6 -9 20.819 5.555 8.858 149.246 o
2 -6 -8 229.562 249.030 27.169 14.976 o
2 -6 -7 135.838 121.984 17.133 38.155 o
2 -6 -6 116.659 128.906 17.206 38.114 o
2 -6 -5 106.623 123.479 12.046 75.516 o
2 -6 -4 237.371 232.483 14.688 44.904 o
2 -6 -3 8.416 3.722 5.728 357.441 o
2 -6 -2 69.280 70.619 8.065 170.048 o
2 -6 -1 257.924 248.112 12.198 58.077 o
2 -5 -17 22.628 43.222 19.945 29.460 o
2 -5 -16 12.980 34.294 18.487 34.320 o
2 -5 -15 2.009 -2.559 9.802 122.202 o
2 -5 -14 8.391 -4.196 11.165 94.163 o
2 -5 -13 174.026 190.120 21.480 24.065 o
2 -5 -12 14.261 18.761 10.811 100.280 o
2 -5 -11 13.498 17.211 10.071 115.556 o
2 -5 -10 45.174 49.710 12.399 75.486 o
2 -5 -9 23.878 22.641 9.937 118.363 o
2 -5 -8 672.740 666.030 29.905 9.287 o
2 -5 -7 133.416 130.559 15.866 44.109 o
2 -5 -6 618.356 605.148 27.546 10.983 o
2 -5 -5 181.701 164.640 18.566 31.716 o
2 -5 -4 49.083 45.115 7.641 194.809 o
2 -5 -3 208.881 222.250 10.283 81.995 o
2 -5 -2 100.479 105.635 7.740 171.411 o
2 -5 -1 54.495 59.103 7.634 192.898 o
2 -4 -19 109.392 142.575 30.037 12.844 o
2 -4 -18 37.422 45.153 20.556 27.698 o
2 -4 -17 19.469 13.272 11.672 86.028 o
2 -4 -16 35.647 40.128 13.472 64.290 o
2 -4 -15 58.819 57.763 14.331 56.393 o
2 -4 -14 31.018 53.277 13.938 60.063 o
2 -4 -13 112.864 135.863 17.792 35.741 o
2 -4 -12 41.951 25.095 15.097 51.268 o
2 -4 -11 100.522 87.865 14.331 55.116 o
2 -4 -10 494.671 475.761 30.933 10.182 o
2 -4 -9 142.914 138.951 15.739 44.438 o
2 -4 -8 133.518 150.853 15.588 45.338 o
2 -4 -7 139.516 154.452 14.990 48.539 o
2 -4 -6 255.053 251.381 16.833 34.906 o
2 -4 -5 443.933 422.489 20.769 19.956 o
2 -4 -4 425.767 415.785 11.752 41.203 o
2 -4 -3 3.565 1.196 3.391 1020.610 o
2 -4 -2 872.269 945.795 20.352 10.912 o
2 -4 -1 30.182 34.578 5.361 397.149 o
2 -3 -20 37.738 94.682 25.090 18.573 o
2 -3 -19 28.497 10.919 17.285 39.243 o
2 -3 -18 3.426 14.696 11.504 88.681 o
2 -3 -17 1.781 -3.995 9.983 117.817 o
2 -3 -16 69.855 86.257 15.571 47.510 o
2 -3 -15 142.422 158.695 18.835 31.497 o
2 -3 -14 49.531 41.022 15.816 46.599 o
2 -3 -13 79.591 91.622 14.560 53.919 o
2 -3 -12 198.176 195.751 20.241 26.578 o
2 -3 -11 4.868 14.138 8.301 170.249 o
2 -3 -10 158.832 167.094 15.743 43.594 o
2 -3 -9 256.444 256.641 17.102 33.874 o
2 -3 -8 202.595 180.751 17.512 34.732 o
2 -3 -7 146.571 147.679 13.235 60.853 o
2 -3 -6 226.614 243.740 14.819 44.471 o
2 -3 -5 243.114 237.503 14.605 44.949 o
2 -3 -3 531.387 582.635 20.850 17.209 o
2 -2 -21 50.456 59.009 14.054 58.750 o
2 -2 -20 19.888 19.952 23.247 21.713 o
2 -2 -19 120.943 148.010 20.538 26.946 o
2 -2 -18 179.538 215.205 22.356 22.154 o
2 -2 -17 6.535 25.413 10.802 100.504 o
2 -2 -16 254.095 255.881 22.350 21.235 o
2 -2 -15 2.852 -7.429 8.304 170.270 o
2 -2 -14 289.069 267.268 20.871 23.438 o
2 -2 -13 324.535 289.130 20.040 24.354 o
2 -2 -12 109.309 113.114 14.411 53.925 o
2 -2 -11 132.663 146.696 14.694 50.729 o
2 -2 -10 102.281 104.728 12.270 73.708 o
2 -2 -9 75.220 75.355 14.437 55.100 o
2 -2 -8 91.715 72.728 9.739 116.433 o
2 -2 -7 229.127 259.589 14.643 44.891 o
2 -2 -6 480.346 498.302 34.560 8.453 o
2 -2 -4 282.891 261.302 8.111 91.487 o
2 -2 -3 672.109 656.947 19.578 15.665 o
2 -2 -1 35.280 43.630 3.673 799.620 o
2 -1 -21 61.598 96.838 21.187 25.899 o
2 -1 -20 61.741 79.737 12.326 75.406 o
2 -1 -19 55.633 70.608 11.425 87.916 o
2 -1 -18 25.929 20.346 10.406 107.943 o
2 -1 -17 159.931 167.331 18.999 30.683 o
2 -1 -16 49.301 43.673 12.201 77.901 o
2 -1 -15 26.732 40.165 11.139 94.023 o
2 -1 -14 354.774 347.107 21.374 21.006 o
2 -1 -13 75.174 69.525 8.224 162.940 o
2 -1 -12 28.101 21.581 5.359 401.136 o
2 -1 -11 778.192 781.199 19.057 13.608 o
2 -1 -10 282.757 290.893 14.886 40.676 o
2 -1 -9 48.290 55.916 5.642 345.705 o
2 -1 -8 70.572 82.239 5.984 290.831 o
2 -1 -7 703.417 718.504 14.665 18.694 o
2 -1 -6 776.406 781.325 14.712 16.430 o
2 -1 -5 1360.720 1398.170 19.379 6.092 o
2 -1 -4 295.987 305.502 7.649 88.845 o
2 -1 -3 1733.770 1723.840 16.702 4.280 o
2 -1 -2 3538.820 3447.880 44.331 0.971 o
2 -1 -1 359.570 341.447 9.846 58.763 o
2 0 0 374.275 358.034 7.308 71.001 o
2 0 1 1.988 2.410 4.393 608.174 o
2 0 2 1135.760 1068.130 35.782 5.105 o
2 0 3 324.090 279.809 14.447 40.846 o
2 0 7 227.804 255.587 17.167 34.437 o
2 0 8 0.963 -2.392 2.646 1676.730 o
2 0 9 121.118 122.912 21.473 24.808 o
2 0 10 85.766 71.980 8.488 151.574 o
2 0 11 127.052 118.329 10.516 95.242 o
2 0 12 3.599 4.472 4.367 615.128 o
2 0 13 454.196 410.400 19.073 22.458 o
2 0 15 29.564 16.618 7.924 185.418 o
2 0 16 23.070 23.157 11.404 89.969 o
2 0 17 100.586 112.052 13.730 59.449 o
2 0 18 0.700 0.702 7.362 216.633 o
2 0 19 1.673 5.277 8.026 182.224 o
2 0 20 10.747 10.564 12.791 71.719 o
2 0 21 1.055 -3.055 13.737 62.216 o
2 1 0 1925.610 1849.090 40.501 2.546 o
2 1 2 253.356 251.378 15.196 41.421 o
2 1 3 482.172 464.571 12.088 35.280 o
2 1 4 1248.910 1237.160 21.712 6.721 o
2 1 5 170.628 170.655 6.296 184.598 o
2 1 6 440.900 445.457 15.304 29.703 o
2 1 7 1540.180 1539.890 42.631 3.115 o
2 1 9 152.579 149.375 9.814 101.920 o
2 1 10 254.123 244.148 12.636 55.530 o
2 1 11 381.402 350.185 26.469 14.426 o
2 1 12 18.047 17.006 9.747 123.254 o
2 1 13 454.255 427.086 26.863 13.270 o
2 1 14 26.956 33.249 13.806 61.373 o
2 1 15 171.947 157.807 13.377 58.132 o
2 1 16 3.374 -1.728 5.386 404.740 o
2 1 17 50.396 54.893 19.691 30.108 o
2 1 18 16.664 21.598 9.315 134.878 o
2 1 19 78.911 96.633 21.877 24.232 o
2 1 20 21.686 38.157 17.502 38.255 o
2 2 0 298.612 272.024 14.900 40.333 o
2 2 1 155.111 142.479 7.402 159.692 o
2 2 2 240.527 276.572 9.866 78.363 o
2 2 3 1261.680 1226.200 22.017 6.632 o
2 2 4 561.950 570.388 14.524 24.801 o
2 2 5 157.635 170.971 8.390 127.614 o
2 2 6 305.899 331.212 11.655 54.070 o
2 2 7 713.457 768.218 25.464 10.781 o
2 2 8 464.089 473.788 21.197 18.665 o
2 2 9 229.022 231.469 11.450 67.252 o
2 2 10 200.531 195.265 15.767 41.765 o
2 2 11 96.536 106.040 9.332 123.231 o
2 2 12 891.633 848.049 23.862 9.764 o
2 2 13 524.174 483.108 18.651 20.881 o
2 2 14 34.589 38.902 7.750 192.055 o
2 2 15 236.238 227.639 24.321 18.451 o
2 2 16 11.663 6.259 7.657 199.976 o
2 2 17 214.710 172.789 23.572 19.941 o
2 2 18 102.484 109.030 20.458 27.461 o
2 2 19 64.371 32.816 14.959 51.913 o
2 2 20 26.730 30.411 15.018 51.907 o
2 3 0 1695.110 1814.160 31.800 3.366 o
2 3 1 48.843 39.803 5.435 375.482 o
2 3 2 209.637 224.606 8.518 106.282 o
2 3 3 144.895 164.196 7.545 154.953 o
2 3 4 45.406 49.251 5.015 435.816 o
2 3 5 217.474 224.778 8.727 101.248 o
2 3 6 52.758 47.937 5.074 420.771 o
2 3 7 119.722 109.421 6.760 206.624 o
2 3 8 4.881 6.725 3.875 780.468 o
2 3 9 26.002 23.918 9.525 128.655 o
2 3 10 177.867 191.134 10.206 89.277 o
2 3 11 24.306 26.363 11.329 91.122 o
2 3 12 224.836 205.762 21.325 23.765 o
2 3 13 158.598 171.055 20.754 25.946 o
2 3 14 100.567 72.588 16.142 43.907 o
2 3 15 93.369 95.037 18.053 35.238 o
2 3 16 192.794 162.442 21.976 23.004 o
2 3 17 101.283 111.238 19.788 29.311 o
2 3 18 77.884 67.346 17.107 39.503 o
2 3 19 2.747 11.085 9.278 136.344 o
2 4 0 284.853 253.111 12.677 52.740 o
2 4 1 30.884 33.635 4.823 487.314 o
2 4 2 107.129 95.754 6.990 203.688 o
2 4 3 311.256 320.365 11.160 57.039 o
2 4 4 86.843 84.311 6.605 236.184 o
2 4 5 59.029 72.502 6.263 275.974 o
2 4 6 921.976 934.797 20.803 10.310 o
2 4 7 218.035 220.555 9.444 91.285 o
2 4 8 4.509 -0.172 5.100 451.246 o
2 4 9 127.715 129.054 13.127 63.181 o
2 4 10 343.959 347.608 25.681 15.498 o
2 4 11 67.823 59.147 14.092 58.108 o
2 4 12 240.836 245.042 23.887 18.971 o
2 4 13 78.819 68.410 15.511 47.871 o
2 4 14 21.485 17.837 10.111 114.473 o
2 4 15 163.619 155.682 21.680 23.895 o
2 4 16 34.232 31.061 11.904 82.325 o
2 4 17 43.376 73.002 18.073 35.690 o
2 4 18 53.316 47.932 16.142 44.687 o
2 5 0 391.158 404.498 17.567 26.843 o
2 5 1 62.750 60.999 12.131 78.096 o
2 5 2 93.165 97.872 8.479 148.107 o
2 5 3 582.135 585.442 20.804 16.474 o
2 5 4 76.697 81.279 7.310 200.818 o
2 5 5 158.029 173.118 9.610 102.782 o
2 5 6 1.815 6.613 3.840 795.594 o
2 5 7 49.053 52.018 10.033 114.293 o
2 5 8 61.619 61.421 14.210 57.259 o
2 5 9 118.711 118.688 18.172 34.349 o
2 5 10 62.349 43.833 12.771 70.853 o
2 5 11 65.082 61.078 15.826 46.257 o
2 5 12 55.668 30.214 12.791 70.965 o
2 5 13 4.982 26.489 11.825 83.886 o
2 5 14 39.516 29.721 12.929 69.785 o
2 5 15 54.383 89.578 18.940 32.403 o
2 5 16 21.410 28.302 13.836 61.185 o
2 5 17 11.202 29.938 13.343 65.854 o
2 6 0 75.601 83.548 10.962 93.776 o
2 6 1 16.586 14.933 5.981 326.230 o
2 6 2 148.035 150.921 12.623 66.103 o
2 6 3 162.711 169.601 12.209 68.470 o
2 6 4 439.091 340.454 26.193 14.286 o
2 6 5 22.659 31.732 12.101 79.878 o
2 6 6 136.893 149.887 20.517 26.845 o
2 6 7 72.436 90.918 17.403 38.126 o
2 6 8 189.790 196.992 23.257 20.552 o
2 6 9 8.025 -5.519 7.529 207.044 o
2 6 10 6.894 0.118 7.233 224.332 o
2 6 11 20.354 15.472 11.471 89.038 o
2 6 12 13.642 -8.475 8.337 168.758 o
2 6 13 59.197 69.395 17.777 36.775 o
2 6 14 124.414 102.704 21.108 25.699 o
2 6 15 29.113 16.536 13.954 60.140 o
2 7 0 31.128 16.615 10.879 98.721 o
2 7 1 75.405 64.981 14.565 54.257 o
2 7 2 8.652 5.262 9.283 136.174 o
2 7 3 63.557 68.114 17.127 39.555 o
2 7 4 60.495 64.724 16.358 43.364 o
2 7 5 105.903 114.647 20.497 27.312 o
2 7 6 130.448 137.786 22.429 22.684 o
2 7 7 5.452 5.538 10.426 107.984 o
2 7 8 168.648 212.522 26.154 16.498 o
2 7 9 15.998 20.576 12.180 79.005 o
2 7 10 23.758 26.489 13.323 65.956 o
2 7 11 64.665 77.654 19.610 30.222 o
2 8 5 31.003 59.442 18.132 35.565 o
2 8 6 1.982 13.284 13.895 60.804 o
2 8 7 77.410 76.432 20.300 28.156 o
3 -8 -7 4.100 -1.392 13.846 61.244 o
3 -8 -6 64.940 23.523 13.137 67.193 o
3 -8 -5 16.585 9.260 12.166 79.237 o
3 -8 -4 3.816 18.991 11.232 93.023 o
3 -8 -3 20.569 9.817 10.404 108.232 o
3 -8 -2 60.546 79.433 17.516 37.815 o
3 -8 -1 7.101 14.939 13.028 69.146 o
3 -7 -12 48.841 34.616 40.670 7.092 o
3 -7 -11 39.797 51.943 15.657 47.590 o
3 -7 -10 117.650 132.438 21.049 25.780 o
3 -7 -9 82.404 95.094 34.235 9.965 o
3 -7 -8 40.290 51.402 14.649 54.312 o
3 -7 -7 84.788 76.065 16.224 43.691 o
3 -7 -6 50.327 66.078 15.318 49.499 o
3 -7 -5 70.887 69.588 15.445 48.391 o
3 -7 -4 19.928 27.787 12.289 77.535 o
3 -7 -3 82.989 108.361 17.407 37.887 o
3 -7 -2 64.977 67.937 18.310 34.652 o
3 -7 -1 5.471 11.845 11.136 94.647 o
3 -6 -15 17.432 36.953 15.280 50.186 o
3 -6 -14 16.413 4.428 12.073 80.483 o
3 -6 -13 38.070 42.293 15.018 51.764 o
3 -6 -12 32.740 49.673 14.782 53.436 o
3 -6 -11 80.927 81.272 19.147 31.559 o
3 -6 -10 113.741 102.970 17.650 36.518 o
3 -6 -9 38.390 30.383 12.167 78.755 o
3 -6 -8 293.859 231.689 22.505 20.675 o
3 -6 -7 456.916 438.274 27.316 12.855 o
3 -6 -6 22.226 17.867 9.795 121.914 o
3 -6 -5 149.561 132.041 17.442 36.552 o
3 -6 -4 158.879 141.693 11.419 78.429 o
3 -6 -3 22.703 21.270 6.519 273.685 o
3 -6 -2 32.128 35.799 6.277 291.212 o
3 -6 -1 92.578 90.176 9.767 114.743 o
3 -5 -17 90.499 89.459 26.312 16.797 o
3 -5 -16 19.067 4.197 18.517 34.227 o
3 -5 -15 16.423 2.111 11.202 93.481 o
3 -5 -14 57.526 55.711 15.238 49.988 o
3 -5 -13 53.130 53.325 14.259 57.088 o
3 -5 -12 15.486 11.696 10.430 107.764 o
3 -5 -11 23.753 20.292 13.254 66.673 o
3 -5 -10 83.761 82.425 14.901 51.550 o
3 -5 -9 53.132 63.404 13.510 63.408 o
3 -5 -8 255.910 253.180 21.088 23.566 o
3 -5 -7 13.754 6.143 8.160 176.074 o
3 -5 -6 27.576 34.275 9.794 121.465 o
3 -5 -5 341.178 356.538 14.077 39.551 o
3 -5 -4 161.683 155.363 7.617 148.672 o
3 -5 -3 154.958 146.360 7.882 144.649 o
3 -5 -2 1.128 0.506 4.198 666.184 o
3 -5 -1 99.844 114.817 14.526 53.359 o
3 -4 -19 30.633 24.971 21.286 25.875 o
3 -4 -18 9.257 12.257 12.483 75.301 o
3 -4 -17 45.522 31.965 17.078 40.066 o
3 -4 -16 25.233 20.088 12.085 80.141 o
3 -4 -15 44.005 61.588 15.542 48.195 o
3 -4 -14 19.716 21.752 10.775 100.837 o
3 -4 -13 41.004 30.337 11.902 82.215 o
3 -4 -12 47.499 32.491 11.565 86.824 o
3 -4 -11 15.944 -1.668 10.604 104.339 o
3 -4 -10 52.010 65.531 19.620 30.292 o
3 -4 -9 573.631 500.111 26.193 12.568 o
3 -4 -8 441.846 418.472 22.929 17.246 o
3 -4 -7 120.989 123.248 14.251 54.535 o
3 -4 -6 430.270 423.657 22.117 18.347 o
3 -4 -5 99.419 100.414 6.088 259.482 o
3 -4 -4 49.420 50.965 4.376 553.875 o
3 -4 -3 278.088 281.937 9.577 75.293 o
3 -4 -2 529.748 529.109 21.305 17.148 o
3 -4 -1 174.871 198.279 9.759 95.685 o
3 -3 -20 192.440 210.887 33.525 10.153 o
3 -3 -19 252.288 288.319 27.444 14.483 o
3 -3 -18 37.411 67.397 16.201 44.420 o
3 -3 -17 118.636 149.231 20.243 27.728 o
3 -3 -16 14.437 21.703 12.038 80.892 o
3 -3 -15 11.922 0.738 9.261 136.820 o
3 -3 -14 47.242 54.390 12.898 69.729 o
3 -3 -13 315.485 341.842 23.132 18.887 o
3 -3 -12 307.813 262.654 31.948 10.759 o
3 -3 -11 19.207 25.245 9.498 129.605 o
3 -3 -10 427.419 436.057 23.075 17.144 o
3 -3 -9 307.480 295.180 18.316 28.553 o
3 -3 -8 39.097 36.338 8.866 147.111 o
3 -3 -7 105.306 100.032 14.191 55.858 o
3 -3 -6 209.137 226.584 14.843 45.448 o
3 -3 -5 91.387 93.772 5.221 342.794 o
3 -3 -4 96.365 97.695 5.999 268.704 o
3 -3 -3 711.251 708.050 30.667 8.662 o
3 -3 -2 365.946 362.421 13.870 38.894 o
3 -3 -1 306.627 334.856 16.457 33.258 o
3 -2 -20 24.032 37.841 13.816 61.293 o
3 -2 -19 15.387 5.184 10.838 99.859 o
3 -2 -18 18.536 20.961 11.976 81.679 o
3 -2 -17 5.485 10.860 10.367 109.206 o
3 -2 -16 8.468 16.869 10.262 111.377 o
3 -2 -15 44.008 30.733 11.189 92.824 o
3 -2 -14 142.029 134.494 16.795 39.387 o
3 -2 -13 176.605 173.805 17.602 35.025 o
3 -2 -12 692.545 720.901 29.521 9.194 o
3 -2 -11 274.969 278.472 10.367 68.976 o
3 -2 -10 159.019 165.374 7.880 140.685 o
3 -2 -9 473.435 480.114 11.867 35.905 o
3 -2 -8 36.565 41.367 4.111 648.606 o
3 -2 -7 407.930 482.860 17.371 25.748 o
3 -2 -6 371.923 399.959 9.746 54.709 o
3 -2 -5 620.542 626.087 9.410 28.825 o
3 -2 -4 338.387 349.977 11.227 52.782 o
3 -2 -3 0.278 0.114 4.444 594.397 o
3 -2 -2 51.250 57.671 2.626 1270.260 o
3 -2 -1 224.344 221.259 6.807 134.368 o
3 -1 -21 1.449 14.106 10.691 102.695 o
3 -1 -20 4.668 4.320 9.960 118.323 o
3 -1 -19 6.348 11.808 10.322 110.148 o
3 -1 -18 11.172 19.558 10.382 108.767 o
3 -1 -17 12.593 2.327 10.308 110.429 o
3 -1 -16 48.815 49.783 12.658 72.382 o
3 -1 -15 33.832 34.572 9.059 141.417 o
3 -1 -14 9.548 9.645 5.504 386.583 o
3 -1 -13 627.806 600.897 18.470 17.891 o
3 -1 -12 421.813 413.848 15.020 31.718 o
3 -1 -11 30.956 38.516 6.065 311.374 o
3 -1 -10 241.702 246.359 10.641 72.505 o
3 -1 -9 58.754 69.077 6.485 259.524 o
3 -1 -8 168.811 187.581 8.620 117.960 o
3 -1 -7 48.249 49.500 5.038 429.635 o
3 -1 -6 131.433 138.078 6.724 195.980 o
3 -1 -5 74.582 78.714 5.291 358.580 o
3 -1 -4 1503.450 1497.820 29.881 4.272 o
3 -1 -3 260.695 259.140 10.083 74.608 o
3 -1 -2 276.452 249.597 10.065 73.291 o
3 -1 -1 1296.030 1356.640 30.234 5.018 o
3 0 0 7182.850 6850.320 63.111 0.260 o
3 0 1 2556.300 2510.430 28.744 1.912 o
3 0 2 568.170 544.764 15.194 23.998 o
3 0 3 483.377 445.858 15.472 27.834 o
3 0 4 35.144 33.829 8.810 149.364 o
3 0 5 71.940 74.932 6.966 221.947 o
3 0 6 21.430 22.591 9.490 129.806 o
3 0 8 96.339 101.241 9.035 131.133 o
3 0 9 91.958 100.381 9.608 117.763 o
3 0 10 22.494 8.478 5.560 376.640 o
3 0 11 0.013 1.434 4.132 687.590 o
3 0 12 0.004 1.287 4.064 710.814 o
3 0 14 109.369 107.599 16.536 41.462 o
3 0 15 24.596 13.367 6.316 291.743 o
3 0 16 6.946 17.995 8.171 175.628 o
3 0 17 6.408 4.378 7.162 228.777 o
3 0 18 235.587 262.766 20.190 25.697 o
3 0 19 23.628 36.205 10.936 97.647 o
3 0 20 69.392 119.496 25.957 17.270 o
3 1 0 1311.900 1292.320 19.030 6.654 o
3 1 1 79.925 72.609 7.600 187.249 o
3 1 2 26.711 16.061 2.560 1677.990 o
3 1 3 244.724 228.410 9.903 80.863 o
3 1 4 256.442 249.499 10.585 71.074 o
3 1 5 548.805 536.743 15.566 24.132 o
3 1 6 219.479 231.898 11.020 72.216 o
3 1 7 615.429 659.097 18.838 17.229 o
3 1 9 59.873 53.614 7.635 192.349 o
3 1 10 35.403 20.537 7.558 202.826 o
3 1 11 191.428 191.469 24.459 18.684 o
3 1 12 531.937 503.920 30.529 10.150 o
3 1 14 117.144 114.694 11.928 76.534 o
3 1 15 85.359 79.745 11.204 89.443 o
3 1 16 15.256 -3.131 4.787 510.465 o
3 1 17 25.882 22.383 7.254 220.991 o
3 1 18 0.381 -1.518 9.855 120.901 o
3 1 19 4.730 12.752 12.318 77.354 o
3 1 20 19.749 13.796 14.348 56.959 o
3 2 0 404.118 399.285 18.861 24.006 o
3 2 1 238.552 246.929 21.168 23.671 o
3 2 2 3372.040 3387.410 61.788 0.889 o
3 2 3 7.327 15.636 4.166 673.240 o
3 2 4 52.834 35.093 6.031 307.481 o
3 2 5 225.939 239.343 10.849 72.754 o
3 2 6 166.680 161.883 14.023 53.594 o
3 2 7 292.332 303.496 12.944 48.988 o
3 2 8 47.105 47.082 6.812 243.454 o
3 2 9 1147.530 1124.210 32.008 5.608 o
3 2 10 254.472 282.186 16.674 35.022 o
3 2 11 22.358 9.466 5.034 458.419 o
3 2 12 435.244 391.204 17.605 25.777 o
3 2 13 244.080 254.156 15.177 41.822 o
3 2 14 29.761 13.011 11.436 89.439 o
3 2 15 438.002 397.768 30.667 10.783 o
3 2 16 2.205 -7.525 10.889 99.015 o
3 2 17 2.457 11.309 10.653 103.440 o
3 2 18 15.165 8.157 11.441 89.602 o
3 2 19 52.088 35.654 16.221 44.323 o
3 2 20 46.431 64.685 19.295 31.345 o
3 3 0 47.278 48.222 6.517 264.816 o
3 3 1 429.373 461.496 15.727 28.868 o
3 3 2 266.659 289.127 12.395 54.488 o
3 3 3 493.329 538.583 22.301 16.536 o
3 3 4 218.280 241.802 11.388 68.359 o
3 3 5 7.034 0.493 4.809 507.256 o
3 3 6 171.472 161.178 10.229 91.820 o
3 3 7 200.069 213.487 29.830 12.703 o
3 3 8 135.995 134.463 9.574 109.972 o
3 3 9 262.660 253.976 12.608 54.737 o
3 3 10 91.422 95.880 9.078 131.176 o
3 3 11 153.355 140.271 18.960 31.081 o
3 3 12 78.991 77.870 16.063 44.625 o
3 3 13 8.254 -7.273 6.149 310.295 o
3 3 14 10.707 17.600 10.998 96.962 o
3 3 15 41.956 16.674 10.190 112.082 o
3 3 16 28.379 34.767 13.639 62.860 o
3 3 17 28.275 23.217 12.338 76.836 o
3 3 18 20.658 20.714 12.850 70.950 o
3 3 19 11.094 5.775 9.677 125.278 o
3 4 0 25.399 19.528 5.398 396.803 o
3 4 1 350.585 372.832 19.522 24.130 o
3 4 2 88.003 88.478 8.737 141.916 o
3 4 3 71.103 71.850 10.761 97.848 o
3 4 4 197.647 175.737 11.027 77.543 o
3 4 5 97.667 87.041 12.338 73.605 o
3 4 6 146.969 150.168 10.138 97.177 o
3 4 7 597.108 572.380 18.521 18.684 o
3 4 8 241.004 240.142 13.619 50.356 o
3 4 9 95.282 78.433 8.151 160.720 o
3 4 10 193.561 183.550 21.246 24.400 o
3 4 11 119.208 108.853 18.152 34.479 o
3 4 12 238.742 230.635 24.144 18.673 o
3 4 13 39.649 45.212 13.540 63.550 o
3 4 14 10.463 17.916 10.899 98.723 o
3 4 15 8.093 18.290 10.466 107.091 o
3 4 16 8.468 12.693 10.584 104.740 o
3 4 17 139.510 178.524 24.932 18.324 o
3 4 18 26.540 26.824 13.993 59.781 o
3 5 0 119.971 102.701 11.707 79.442 o
3 5 1 17.076 18.533 5.857 339.686 o
3 5 2 126.955 150.032 12.584 67.756 o
3 5 3 130.856 155.052 11.786 75.852 o
3 5 4 329.296 320.222 15.192 36.874 o
3 5 5 360.566 358.443 16.050 32.240 o
3 5 6 15.279 15.401 5.221 427.714 o
3 5 7 96.978 92.435 17.029 39.469 o
3 5 8 98.168 101.423 17.758 36.299 o
3 5 9 4.872 -1.478 8.317 169.704 o
3 5 10 63.817 66.045 15.373 48.969 o
3 5 11 5.023 8.968 9.460 131.138 o
3 5 12 40.489 38.373 13.639 62.680 o
3 5 13 16.614 12.890 10.682 102.715 o
3 5 14 3.536 13.402 11.195 93.657 o
3 5 15 29.326 42.493 14.920 52.524 o
3 5 16 9.584 2.818 10.466 107.154 o
3 6 0 6.341 5.195 6.083 317.033 o
3 6 1 46.946 26.214 10.840 98.809 o
3 6 2 81.986 98.126 10.910 93.696 o
3 6 3 171.911 195.763 13.964 52.980 o
3 6 4 12.120 28.884 6.892 245.865 o
3 6 5 10.594 7.509 8.948 146.504 o
3 6 6 17.624 1.064 8.337 168.631 o
3 6 7 44.600 2.030 10.623 103.341 o
3 6 8 145.827 150.656 22.429 22.538 o
3 6 9 30.713 42.552 14.466 55.838 o
3 6 10 35.008 29.642 12.338 76.672 o
3 6 11 35.345 30.687 13.225 66.773 o
3 6 12 3.066 14.013 11.431 89.824 o
3 6 13 104.640 69.336 18.822 32.490 o
3 6 14 41.135 75.328 18.763 33.136 o
3 7 0 19.569 4.710 8.771 152.286 o
3 7 1 44.922 47.288 9.822 119.565 o
3 7 2 31.502 38.492 14.250 57.555 o
3 7 3 1.610 -1.281 9.263 136.826 o
3 7 4 19.737 19.059 11.963 81.855 o
3 7 5 42.236 59.009 16.970 40.507 o
3 7 6 30.125 23.848 12.180 78.796 o
3 7 7 118.872 116.914 21.818 24.083 o
3 7 8 13.508 22.192 13.915 60.571 o
3 7 9 32.466 28.913 14.131 58.558 o
3 7 10 31.210 24.104 14.545 55.317 o
3 7 11 178.637 220.761 28.893 13.567 o
3 8 3 112.961 135.302 25.582 17.619 o
3 8 4 8.215 19.630 13.028 69.129 o
3 8 5 15.114 6.031 11.806 84.167 o
3 8 6 18.643 28.066 15.826 46.802 o
3 8 7 6.089 29.288 15.235 50.550 o
4 -8 -7 10.537 0.891 11.724 85.390 o
4 -8 -6 47.389 59.474 17.521 37.975 o
4 -8 -5 21.470 34.346 14.564 55.210 o
4 -8 -4 32.674 57.969 16.200 44.502 o
4 -8 -3 26.787 34.684 13.152 67.597 o
4 -8 -2 18.023 24.016 12.414 76.024 o
4 -8 -1 29.226 37.248 13.857 60.883 o
4 -7 -12 2.974 3.679 12.692 72.880 o
4 -7 -11 38.568 45.927 16.368 43.599 o
4 -7 -10 351.245 355.240 30.413 11.430 o
4 -7 -9 74.625 76.647 17.708 36.893 o
4 -7 -8 35.141 54.929 15.853 46.452 o
4 -7 -7 7.480 18.143 11.631 86.722 o
4 -7 -6 19.145 7.382 9.953 118.281 o
4 -7 -5 11.430 17.840 12.505 75.004 o
4 -7 -4 3.995 -6.076 7.483 209.675 o
4 -7 -3 81.918 87.274 16.528 42.091 o
4 -7 -2 14.522 9.380 9.106 141.371 o
4 -7 -1 34.011 59.423 17.226 39.371 o
4 -6 -15 27.621 2.349 16.497 43.096 o
4 -6 -14 4.521 17.019 12.966 69.810 o
4 -6 -13 91.921 86.090 19.024 31.856 o
4 -6 -12 9.115 14.168 11.214 93.285 o
4 -6 -11 13.936 24.638 12.216 78.547 o
4 -6 -10 22.666 33.690 12.573 74.001 o
4 -6 -9 133.597 142.128 19.777 28.886 o
4 -6 -8 11.649 5.147 12.653 73.299 o
4 -6 -7 22.237 21.251 10.309 110.077 o
4 -6 -6 44.063 38.302 12.347 76.285 o
4 -6 -5 299.365 281.324 33.791 9.682 o
4 -6 -4 12.177 6.317 8.447 164.339 o
4 -6 -3 22.752 29.816 10.677 102.531 o
4 -6 -2 399.596 388.583 20.514 21.355 o
4 -6 -1 127.755 143.602 11.314 82.348 o
4 -5 -17 190.348 246.420 38.373 7.783 o
4 -5 -16 35.757 45.993 17.787 36.961 o
4 -5 -15 71.390 79.040 17.204 39.074 o
4 -5 -14 185.848 164.565 21.861 23.286 o
4 -5 -13 22.503 36.702 12.942 69.839 o
4 -5 -12 2.540 -12.758 11.106 95.186 o
4 -5 -11 4.338 -0.222 9.323 135.060 o
4 -5 -10 3.048 -0.707 8.127 177.758 o
4 -5 -9 36.558 31.399 10.911 97.800 o
4 -5 -8 63.826 37.619 18.930 32.536 o
4 -5 -7 256.131 241.092 20.552 24.755 o
4 -5 -6 18.708 8.289 7.882 188.407 o
4 -5 -5 54.728 47.557 11.065 94.156 o
4 -5 -4 418.506 384.870 13.821 35.846 o
4 -5 -3 68.863 78.240 6.773 234.163 o
4 -5 -2 114.155 123.820 8.543 139.255 o
4 -5 -1 84.404 100.267 8.779 140.280 o
4 -4 -18 128.648 149.330 23.034 21.516 o
4 -4 -17 25.099 4.141 11.831 83.713 o
4 -4 -16 1.955 -6.552 17.748 37.274 o
4 -4 -15 17.565 21.996 11.937 82.224 o
4 -4 -14 4.179 -7.228 12.693 72.876 o
4 -4 -13 87.024 76.404 16.270 43.414 o
4 -4 -12 198.304 171.390 19.316 29.164 o
4 -4 -11 255.589 219.768 24.301 18.362 o
4 -4 -10 156.984 136.446 16.615 39.853 o
4 -4 -9 188.308 179.538 17.931 33.563 o
4 -4 -8 163.470 149.238 16.105 41.915 o
4 -4 -7 80.619 82.831 16.004 44.887 o
4 -4 -6 147.785 146.501 5.311 254.810 o
4 -4 -5 40.141 47.068 3.858 717.220 o
4 -4 -4 11.768 9.903 4.114 689.698 o
4 -4 -3 277.405 284.382 9.413 76.744 o
4 -4 -2 22.858 28.927 4.556 551.973 o
4 -4 -1 324.000 324.467 16.654 32.270 o
4 -3 -20 66.695 67.277 19.176 31.613 o
4 -3 -19 206.377 309.323 29.157 13.078 o
4 -3 -18 244.613 303.495 27.520 14.409 o
4 -3 -17 79.019 83.771 17.308 38.506 o
4 -3 -16 19.189 7.867 14.989 52.215 o
4 -3 -15 103.596 109.572 25.602 17.665 o
4 -3 -14 102.471 116.974 17.572 36.891 o
4 -3 -13 18.765 30.034 10.683 102.507 o
4 -3 -12 85.232 81.264 14.109 57.315 o
4 -3 -11 3.553 4.004 7.989 183.918 o
4 -3 -10 250.326 240.045 18.741 29.252 o
4 -3 -9 45.374 50.838 16.270 44.049 o
4 -3 -8 46.917 50.477 9.958 116.162 o
4 -3 -7 94.339 107.722 6.497 233.661 o
4 -3 -6 195.173 194.868 7.916 124.931 o
4 -3 -5 33.024 42.849 5.677 352.428 o
4 -3 -4 60.084 70.308 6.949 227.508 o
4 -3 -3 176.053 170.561 5.845 198.515 o
4 -3 -2 36.959 48.789 4.395 567.318 o
4 -3 -1 74.508 77.300 5.968 291.307 o
4 -2 -20 20.037 42.537 14.200 58.044 o
4 -2 -19 68.819 82.724 16.942 40.281 o
4 -2 -18 48.809 53.517 23.345 21.460 o
4 -2 -17 13.784 20.681 12.284 77.704 o
4 -2 -16 15.441 12.679 10.406 108.245 o
4 -2 -15 17.614 5.504 9.484 130.312 o
4 -2 -14 278.432 272.712 22.035 21.407 o
4 -2 -13 133.463 124.053 15.892 44.050 o
4 -2 -12 307.775 281.661 11.769 55.353 o
4 -2 -11 179.218 176.597 9.427 102.060 o
4 -2 -10 103.634 101.150 7.209 193.523 o
4 -2 -9 96.432 94.902 6.811 217.584 o
4 -2 -8 146.188 158.143 11.720 75.302 o
4 -2 -7 204.604 227.348 9.062 98.518 o
4 -2 -6 1393.700 1391.730 34.326 4.231 o
4 -2 -5 325.727 348.065 10.742 56.790 o
4 -2 -4 604.829 614.952 17.366 19.376 o
4 -2 -3 1094.890 1117.630 26.381 6.922 o
4 -2 -2 40.646 44.703 6.415 275.608 o
4 -2 -1 36.079 29.030 6.550 267.830 o
4 -1 -21 6.046 -5.438 20.428 28.133 o
4 -1 -20 1.869 9.519 10.204 112.745 o
4 -1 -19 15.935 33.425 12.684 72.804 o
4 -1 -18 24.467 20.331 11.417 89.767 o
4 -1 -17 30.517 42.432 15.590 48.114 o
4 -1 -16 88.595 83.620 14.865 51.677 o
4 -1 -15 53.841 50.957 8.548 155.791 o
4 -1 -14 111.463 96.723 9.952 108.323 o
4 -1 -13 472.847 481.397 17.037 24.641 o
4 -1 -12 40.793 45.954 6.824 244.302 o
4 -1 -11 9.011 12.813 5.017 464.934 o
4 -1 -10 57.081 57.787 6.552 257.289 o
4 -1 -9 294.901 309.495 11.632 56.110 o
4 -1 -8 207.697 208.531 9.416 94.486 o
4 -1 -7 76.682 80.013 6.375 257.372 o
4 -1 -6 38.711 39.242 4.943 457.231 o
4 -1 -5 810.500 796.233 16.221 14.724 o
4 -1 -4 400.227 427.635 23.020 17.581 o
4 -1 -3 371.641 355.054 13.410 40.468 o
4 -1 -2 1106.100 1121.220 15.809 9.275 o
4 -1 -1 632.318 654.905 19.449 16.417 o
4 0 0 1846.070 1850.200 36.324 2.844 o
4 0 1 3663.320 3532.500 41.669 0.938 o
4 0 2 751.144 753.009 14.883 17.101 o
4 0 3 120.023 117.055 6.380 224.190 o
4 0 4 1157.720 1203.780 24.780 6.723 o
4 0 5 404.208 461.598 15.663 29.890 o
4 0 6 508.467 537.269 17.643 22.064 o
4 0 7 131.390 128.340 9.933 104.230 o
4 0 8 216.737 249.712 13.392 52.879 o
4 0 9 10.735 9.912 6.465 280.342 o
4 0 10 199.117 170.058 12.815 60.594 o
4 0 11 1.030 -0.045 3.943 755.112 o
4 0 12 439.273 415.291 19.763 21.598 o
4 0 13 482.363 436.293 21.037 18.876 o
4 0 14 30.858 39.227 12.259 77.644 o
4 0 15 9.275 10.462 7.372 215.715 o
4 0 16 10.178 12.496 8.051 180.853 o
4 0 17 6.881 7.778 8.041 181.482 o
4 0 18 248.610 266.118 24.705 17.692 o
4 0 19 92.766 81.235 14.319 55.504 o
4 0 20 58.461 76.333 21.621 24.934 o
4 1 0 2770.540 2754.520 33.853 1.578 o
4 1 1 28.588 29.229 6.271 293.420 o
4 1 2 111.246 111.327 5.718 273.806 o
4 1 3 581.275 586.096 16.707 21.014 o
4 1 4 580.217 585.481 17.335 20.270 o
4 1 5 229.808 256.533 17.068 34.715 o
4 1 6 673.580 679.692 19.936 15.187 o
4 1 7 94.971 101.194 9.119 129.153 o
4 1 8 453.667 465.541 17.393 24.726 o
4 1 9 125.757 142.775 11.053 86.094 o
4 1 10 71.010 69.285 9.153 133.622 o
4 1 11 196.764 184.597 13.441 55.583 o
4 1 12 163.465 147.013 13.059 61.443 o
4 1 13 234.591 204.933 24.331 18.532 o
4 1 14 106.398 102.177 12.614 69.812 o
4 1 15 174.420 173.017 15.296 45.355 o
4 1 16 58.374 68.894 11.767 82.909 o
4 1 17 16.398 12.492 8.183 174.859 o
4 1 18 26.154 49.687 17.147 39.804 o
4 1 19 102.149 106.429 23.040 21.756 o
4 1 20 235.806 223.599 32.106 10.922 o
4 2 0 802.351 807.216 20.319 12.428 o
4 2 1 74.368 84.430 7.657 184.592 o
4 2 2 59.558 58.849 6.733 243.472 o
4 2 3 146.187 155.292 10.988 84.433 o
4 2 4 105.023 95.008 8.205 154.820 o
4 2 5 666.219 696.840 19.999 15.121 o
4 2 6 2.334 -7.569 7.125 231.279 o
4 2 7 10.123 15.391 5.276 420.103 o
4 2 8 151.325 160.207 11.045 82.933 o
4 2 9 112.046 104.724 9.967 107.485 o
4 2 10 139.671 108.957 10.759 90.635 o
4 2 11 284.147 276.486 15.399 38.827 o
4 2 12 29.342 30.370 7.657 197.795 o
4 2 13 0.778 3.383 5.722 358.553 o
4 2 14 91.611 100.640 12.072 76.691 o
4 2 15 27.658 29.776 8.649 155.583 o
4 2 16 96.078 108.774 20.872 26.448 o
4 2 17 54.161 61.906 17.994 35.966 o
4 2 18 25.144 28.972 13.993 59.784 o
4 2 19 71.009 89.617 21.897 24.239 o
4 3 0 246.032 263.861 12.946 53.405 o
4 3 1 618.029 626.914 19.415 16.912 o
4 3 2 80.714 74.350 7.913 173.432 o
4 3 3 9.883 5.476 5.174 437.691 o
4 3 4 413.014 416.836 15.926 29.733 o
4 3 5 36.035 38.091 6.539 267.618 o
4 3 6 142.051 134.226 20.488 26.945 o
4 3 7 162.035 171.425 11.288 78.346 o
4 3 8 30.617 43.141 7.177 223.612 o
4 3 9 79.308 79.848 8.924 138.392 o
4 3 10 92.271 102.955 13.323 63.441 o
4 3 11 90.277 85.956 13.649 60.904 o
4 3 12 5.642 -2.976 4.285 638.993 o
4 3 13 86.508 68.725 16.733 41.148 o
4 3 14 4.072 7.391 9.539 128.996 o
4 3 15 7.633 13.816 11.175 93.958 o
4 3 16 2.965 7.687 10.426 107.992 o
4 3 17 48.827 55.599 16.615 42.204 o
4 3 18 27.701 50.061 16.536 42.779 o
4 4 0 225.571 219.038 12.952 56.226 o
4 4 1 133.184 135.676 10.914 87.684 o
4 4 2 162.814 174.625 21.296 24.646 o
4 4 3 9.249 5.836 8.337 168.792 o
4 4 4 33.381 29.768 6.207 298.191 o
4 4 5 78.631 77.775 8.933 138.373 o
4 4 6 151.594 149.164 11.084 82.936 o
4 4 7 68.899 60.743 8.116 168.999 o
4 4 8 723.502 703.473 22.317 12.750 o
4 4 9 19.180 20.995 6.047 318.235 o
4 4 10 306.966 310.496 26.863 14.680 o
4 4 11 234.960 244.648 25.444 16.915 o
4 4 12 153.485 183.136 23.513 20.425 o
4 4 13 73.049 67.287 16.142 44.352 o
4 4 14 1.065 6.445 8.396 166.537 o
4 4 15 10.119 26.528 12.298 77.522 o
4 4 16 6.490 16.043 10.860 99.491 o
4 4 17 38.646 55.244 17.541 37.960 o
4 5 0 49.495 46.164 9.342 131.623 o
4 5 1 279.933 235.726 19.571 26.629 o
4 5 2 83.724 81.263 10.233 106.378 o
4 5 3 179.725 180.295 13.002 59.995 o
4 5 4 130.121 141.290 12.002 73.942 o
4 5 5 193.998 198.449 18.645 30.973 o
4 5 6 212.272 211.762 31.180 11.634 o
4 5 7 641.521 663.186 22.674 13.646 o
4 5 8 206.241 200.125 23.789 19.561 o
4 5 9 30.462 30.253 12.574 73.900 o
4 5 10 3.629 -3.055 8.948 146.633 o
4 5 11 48.908 46.592 15.472 48.661 o
4 5 12 1.779 10.091 9.677 125.351 o
4 5 13 153.253 173.617 25.149 17.965 o
4 5 14 15.281 8.751 10.643 103.524 o
4 5 15 41.129 34.609 13.678 62.339 o
4 5 16 11.927 -17.620 7.884 188.750 o
4 6 0 22.451 15.334 12.565 74.216 o
4 6 1 158.493 168.356 14.877 48.341 o
4 6 2 99.251 84.452 11.491 84.254 o
4 6 3 149.294 167.401 14.042 54.101 o
4 6 4 62.033 67.383 10.065 112.188 o
4 6 5 141.779 168.788 23.651 20.311 o
4 6 6 54.560 58.378 16.221 44.193 o
4 6 7 32.671 21.719 12.220 78.267 o
4 6 8 23.436 16.122 12.614 73.624 o
4 6 9 59.753 82.206 19.374 30.973 o
4 6 10 21.342 13.658 11.727 85.196 o
4 6 11 24.123 38.137 14.269 57.470 o
4 6 12 5.599 8.061 10.308 110.466 o
4 6 13 9.445 25.681 14.269 57.611 o
4 6 14 36.871 41.369 16.713 41.850 o
4 7 0 146.967 150.944 28.174 14.461 o
4 7 1 58.761 43.999 12.269 76.783 o
4 7 2 10.564 13.717 10.466 107.088 o
4 7 3 31.906 43.360 15.590 48.100 o
4 7 4 3.725 -7.411 9.973 118.045 o
4 7 5 49.180 44.444 16.950 40.604 o
4 7 6 153.921 126.256 23.434 20.730 o
4 7 7 13.485 32.579 14.131 58.699 o
4 7 8 43.726 40.719 15.353 49.492 o
4 7 9 108.629 170.187 27.139 15.649 o
4 7 10 19.035 16.910 13.974 60.043 o
4 7 11 35.581 66.321 20.655 27.409 o
4 8 2 4.121 11.688 13.777 61.849 o
4 8 3 13.309 -10.032 10.170 113.449 o
4 8 4 32.974 37.053 17.423 38.555 o
4 8 5 76.118 106.074 23.986 20.193 o
5 -8 -5 37.185 35.547 14.982 52.052 o
5 -8 -4 28.684 40.176 14.906 52.633 o
5 -8 -3 12.355 1.679 9.990 117.558 o
5 -8 -2 51.831 35.117 13.627 62.630 o
5 -8 -1 19.760 12.822 20.369 28.280 o
5 -7 -11 25.553 39.969 15.185 50.752 o
5 -7 -10 208.196 282.633 28.770 13.459 o
5 -7 -9 213.380 202.785 27.928 14.385 o
5 -7 -8 4.166 -7.275 10.031 116.671 o
5 -7 -7 26.841 18.130 13.294 66.260 o
5 -7 -6 11.336 9.510 10.938 98.049 o
5 -7 -5 14.242 8.448 9.592 127.425 o
5 -7 -4 46.656 32.636 12.326 76.547 o
5 -7 -3 30.529 34.626 12.877 70.453 o
5 -7 -2 139.165 156.487 21.768 23.905 o
5 -7 -1 12.758 22.173 18.763 33.330 o
5 -6 -14 83.755 111.143 21.572 24.852 o
5 -6 -13 22.191 13.623 12.089 80.169 o
5 -6 -12 25.787 18.828 12.442 75.628 o
5 -6 -11 3.836 7.880 10.278 111.127 o
5 -6 -10 46.339 38.274 13.290 65.891 o
5 -6 -9 26.197 39.602 13.614 63.081 o
5 -6 -8 10.950 15.611 13.570 63.718 o
5 -6 -7 33.355 26.087 11.593 86.856 o
5 -6 -6 39.845 32.908 11.539 87.420 o
5 -6 -5 154.196 128.067 18.389 33.018 o
5 -6 -4 13.919 1.870 8.003 183.088 o
5 -6 -3 20.592 12.331 9.484 130.160 o
5 -6 -2 87.083 78.711 18.822 32.603 o
5 -6 -1 104.433 88.514 13.069 65.631 o
5 -5 -16 4.100 -2.612 11.858 83.499 o
5 -5 -15 46.402 24.342 13.813 61.130 o
5 -5 -14 102.879 112.052 19.357 30.582 o
5 -5 -13 63.285 66.981 28.677 14.218 o
5 -5 -12 21.497 5.709 10.237 111.810 o
5 -5 -11 56.576 48.901 13.389 64.624 o
5 -5 -10 20.901 20.925 10.482 106.511 o
5 -5 -9 84.250 74.289 16.004 44.897 o
5 -5 -8 66.008 52.188 12.418 74.638 o
5 -5 -7 201.818 219.531 20.601 25.529 o
5 -5 -6 128.326 111.551 15.850 44.537 o
5 -5 -5 59.264 45.734 11.489 87.321 o
5 -5 -4 500.769 470.550 16.530 24.907 o
5 -5 -3 49.019 43.812 8.760 149.433 o
5 -5 -2 114.242 122.346 8.504 140.492 o
5 -5 -1 62.733 65.706 7.389 202.634 o
5 -4 -18 35.981 29.970 14.893 52.706 o
5 -4 -17 25.001 7.257 25.040 18.716 o
5 -4 -16 35.984 42.152 14.237 57.585 o
5 -4 -15 28.209 -2.186 29.623 13.376 o
5 -4 -14 44.705 62.568 15.456 48.719 o
5 -4 -13 20.447 1.484 9.171 139.309 o
5 -4 -12 27.715 0.221 9.223 137.567 o
5 -4 -11 133.303 133.945 17.653 35.981 o
5 -4 -10 215.110 183.463 18.870 30.065 o
5 -4 -9 0.505 3.439 7.256 222.976 o
5 -4 -8 165.050 168.407 43.527 6.123 o
5 -4 -7 183.615 191.930 17.875 33.728 o
5 -4 -6 50.663 53.749 5.952 312.052 o
5 -4 -5 160.897 142.229 8.885 119.035 o
5 -4 -4 161.930 164.291 16.999 37.782 o
5 -4 -3 148.867 149.813 6.969 175.543 o
5 -4 -2 86.189 80.742 6.322 256.229 o
5 -4 -1 343.515 347.104 11.964 48.734 o
5 -3 -19 43.601 33.341 14.916 52.460 o
5 -3 -18 42.965 84.127 18.630 33.574 o
5 -3 -17 37.706 40.832 14.409 56.213 o
5 -3 -16 84.130 79.289 16.587 41.824 o
5 -3 -15 137.294 153.126 19.586 29.327 o
5 -3 -14 51.165 53.547 13.659 62.193 o
5 -3 -13 24.536 27.355 10.713 101.820 o
5 -3 -12 197.694 190.698 18.985 29.965 o
5 -3 -11 25.895 26.308 10.168 112.960 o
5 -3 -10 131.098 123.609 15.322 47.271 o
5 -3 -9 68.434 84.660 12.809 69.651 o
5 -3 -8 0.407 -0.094 3.727 845.407 o
5 -3 -7 75.809 71.863 6.161 276.089 o
5 -3 -6 65.011 72.613 6.346 266.714 o
5 -3 -5 9.919 9.356 4.904 486.555 o
5 -3 -4 298.199 267.364 13.250 48.164 o
5 -3 -3 118.334 103.605 9.587 114.545 o
5 -3 -2 245.653 252.884 7.712 106.634 o
5 -3 -1 318.363 326.997 18.578 27.300 o
5 -2 -20 18.348 24.153 13.582 63.535 o
5 -2 -19 27.309 35.957 14.910 52.637 o
5 -2 -18 14.307 36.575 13.317 66.061 o
5 -2 -17 38.632 37.772 13.599 63.073 o
5 -2 -16 147.582 194.802 20.932 25.518 o
5 -2 -15 121.206 124.413 17.792 35.702 o
5 -2 -14 219.371 222.994 20.475 25.564 o
5 -2 -13 82.653 72.312 13.443 63.165 o
5 -2 -12 13.014 16.886 5.142 441.270 o
5 -2 -11 22.738 22.636 5.422 393.751 o
5 -2 -10 137.003 130.450 8.635 131.156 o
5 -2 -9 94.370 95.975 7.572 181.345 o
5 -2 -8 184.815 198.695 9.440 98.966 o
5 -2 -7 456.615 457.488 13.677 32.718 o
5 -2 -6 535.071 517.555 14.447 26.732 o
5 -2 -5 102.280 90.609 6.907 210.897 o
5 -2 -4 220.224 214.729 12.010 63.991 o
5 -2 -3 22.116 26.062 6.047 317.147 o
5 -2 -2 195.006 202.965 5.936 174.242 o
5 -2 -1 169.383 174.985 10.692 84.804 o
5 -1 -20 30.026 58.214 14.887 52.675 o
5 -1 -19 40.386 51.700 18.566 33.904 o
5 -1 -18 35.040 43.088 13.484 64.161 o
5 -1 -17 73.137 69.615 19.867 29.430 o
5 -1 -16 3.635 5.151 9.091 142.036 o
5 -1 -15 82.200 107.049 10.814 94.927 o
5 -1 -14 778.213 793.061 23.026 11.345 o
5 -1 -13 390.240 436.156 25.449 14.995 o
5 -1 -12 155.568 143.293 10.376 92.776 o
5 -1 -11 232.187 248.967 12.138 60.565 o
5 -1 -10 44.150 46.406 6.532 264.884 o
5 -1 -9 42.221 51.036 10.482 105.244 o
5 -1 -8 125.200 137.262 8.477 137.148 o
5 -1 -7 1661.270 1713.510 28.060 3.780 o
5 -1 -6 204.647 199.975 9.261 98.086 o
5 -1 -5 656.029 648.109 15.745 19.594 o
5 -1 -4 276.602 269.502 16.960 33.592 o
5 -1 -3 471.269 501.743 13.995 30.372 o
5 -1 -2 463.900 477.811 13.868 31.480 o
5 -1 -1 1722.020 1759.450 25.952 3.728 o
5 0 0 190.237 207.114 10.278 85.569 o
5 0 1 411.839 418.357 11.884 41.593 o
5 0 2 172.826 164.890 8.530 121.547 o
5 0 3 227.766 248.233 9.547 86.052 o
5 0 4 338.139 348.543 11.340 52.271 o
5 0 5 1.521 2.718 3.358 1040.850 o
5 0 6 441.361 494.289 18.010 23.588 o
5 0 7 12.654 20.741 7.154 228.515 o
5 0 8 0.003 -4.274 4.224 658.026 o
5 0 9 37.584 36.406 7.876 185.857 o
5 0 10 2.048 4.008 5.913 335.779 o
5 0 11 643.160 620.859 28.066 10.481 o
5 0 12 121.599 95.614 11.969 76.358 o
5 0 13 61.287 49.520 9.873 117.202 o
5 0 14 13.244 7.866 7.023 237.537 o
5 0 15 0.676 -1.833 6.211 304.358 o
5 0 16 36.504 31.076 9.964 117.090 o
5 0 17 75.114 70.315 13.225 65.467 o
5 0 18 123.546 119.186 16.426 41.621 o
5 0 19 112.312 114.350 16.533 41.364 o
5 1 0 79.678 87.918 6.376 253.911 o
5 1 1 94.230 97.813 6.518 234.894 o
5 1 2 198.430 199.137 8.200 117.747 o
5 1 3 885.667 920.569 17.200 12.251 o
5 1 4 581.617 621.344 19.264 17.727 o
5 1 5 136.128 121.590 18.684 32.319 o
5 1 6 225.550 200.647 12.186 62.676 o
5 1 7 374.356 371.511 16.299 30.865 o
5 1 8 402.615 378.466 28.263 12.667 o
5 1 9 41.443 49.416 8.675 152.758 o
5 1 10 889.607 843.613 59.127 2.846 o
5 1 11 217.820 199.708 22.616 21.410 o
5 1 12 95.174 79.100 11.093 90.534 o
5 1 13 25.660 26.433 10.199 112.266 o
5 1 14 97.111 105.089 13.111 65.190 o
5 1 15 130.249 133.608 14.669 51.182 o
5 1 16 69.281 63.509 12.122 77.922 o
5 1 17 13.923 14.475 10.663 103.122 o
5 1 18 18.936 19.906 14.033 59.530 o
5 1 19 54.079 68.351 19.945 29.303 o
5 2 0 115.649 119.010 7.657 168.088 o
5 2 1 420.239 456.791 16.393 27.782 o
5 2 2 817.212 816.918 22.399 11.169 o
5 2 3 65.153 80.507 8.702 147.166 o
5 2 4 56.525 48.144 7.071 224.172 o
5 2 5 272.052 260.045 15.166 40.607 o
5 2 6 36.515 50.164 7.834 187.063 o
5 2 7 267.562 274.339 14.293 44.442 o
5 2 8 90.303 83.053 9.704 116.804 o
5 2 9 168.684 166.805 17.916 34.110 o
5 2 10 108.491 116.649 11.658 80.369 o
5 2 11 89.382 92.527 11.251 88.064 o
5 2 12 290.347 262.410 29.544 12.519 o
5 2 13 251.043 246.340 21.818 22.269 o
5 2 14 166.642 210.710 22.892 21.304 o
5 2 15 42.680 30.048 9.291 134.126 o
5 2 16 86.431 117.959 22.922 22.023 o
5 2 17 9.207 42.887 16.083 45.333 o
5 2 18 84.207 97.599 23.178 21.595 o
5 2 19 76.417 96.279 23.730 20.643 o
5 3 0 62.694 75.654 12.407 74.486 o
5 3 1 86.724 77.062 8.803 141.073 o
5 3 2 249.843 256.224 14.269 45.888 o
5 3 3 318.112 329.741 15.075 37.564 o
5 3 4 70.035 64.543 8.105 168.895 o
5 3 5 54.163 56.492 8.074 173.483 o
5 3 6 63.559 59.928 8.334 161.601 o
5 3 7 9.340 22.860 6.142 309.922 o
5 3 8 58.596 60.650 8.709 149.127 o
5 3 9 61.199 77.027 16.477 42.676 o
5 3 10 72.398 71.787 9.773 117.652 o
5 3 11 26.744 29.641 7.525 205.030 o
5 3 12 7.066 -0.872 8.160 176.299 o
5 3 13 66.916 53.825 16.201 44.191 o
5 3 14 29.475 24.341 12.673 72.818 o
5 3 15 23.127 20.044 12.555 74.299 o
5 3 16 27.658 40.049 14.072 59.041 o
5 3 17 3.481 15.097 11.609 87.096 o
5 3 18 1.945 14.762 11.628 86.809 o
5 4 0 315.034 306.897 15.985 34.965 o
5 4 1 345.709 333.907 25.740 15.476 o
5 4 2 18.575 7.813 6.878 247.187 o
5 4 3 99.981 112.532 14.979 50.326 o
5 4 4 21.933 19.378 6.063 316.252 o
5 4 5 229.024 209.428 13.674 51.558 o
5 4 6 16.475 8.652 16.497 43.119 o
5 4 7 120.264 145.780 19.522 29.743 o
5 4 8 121.676 122.583 11.390 82.698 o
5 4 9 59.420 59.970 9.075 137.686 o
5 4 10 106.674 135.810 17.985 35.091 o
5 4 11 49.096 30.253 13.402 64.822 o
5 4 12 16.858 -7.233 7.470 210.031 o
5 4 13 68.617 74.500 17.975 35.884 o
5 4 14 92.381 135.795 23.335 21.195 o
5 4 15 89.296 111.395 22.133 23.596 o
5 4 16 33.688 58.378 17.462 38.322 o
5 4 17 9.803 27.928 13.422 65.100 o
5 5 0 130.977 116.586 15.206 48.057 o
5 5 1 86.026 72.405 10.119 108.859 o
5 5 2 111.311 110.129 11.866 77.796 o
5 5 3 261.658 274.404 16.114 36.941 o
5 5 4 43.506 65.167 9.712 121.741 o
5 5 5 15.982 5.150 5.841 342.875 o
5 5 6 167.986 171.402 19.739 28.418 o
5 5 7 384.648 383.595 38.236 7.415 o
5 5 8 179.817 234.872 27.080 15.335 o
5 5 9 168.477 153.336 23.355 20.691 o
5 5 10 0.024 1.774 9.007 144.723 o
5 5 11 124.471 106.074 20.951 26.064 o
5 5 12 66.499 68.962 18.408 34.271 o
5 5 13 27.861 30.845 15.570 48.294 o
5 5 14 78.902 109.740 23.138 21.665 o
5 5 15 17.380 61.472 16.378 43.632 o
5 6 0 39.690 31.424 8.691 153.175 o
5 6 1 44.038 34.523 19.926 29.469 o
5 6 2 151.833 144.194 18.655 32.050 o
5 6 3 264.966 241.451 17.123 33.776 o
5 6 4 84.760 74.849 11.127 90.819 o
5 6 5 190.144 195.829 26.095 16.507 o
5 6 6 2.128 -6.267 9.086 142.220 o
5 6 7 134.205 129.350 23.198 21.247 o
5 6 8 82.995 98.466 20.931 26.414 o
5 6 9 54.604 74.244 19.236 31.468 o
5 6 10 25.105 46.237 16.221 44.480 o
5 6 11 17.659 10.643 12.417 76.058 o
5 6 12 12.950 21.404 14.979 52.282 o
5 6 13 13.068 32.244 15.669 47.762 o
5 7 0 74.722 76.829 36.452 8.805 o
5 7 1 23.181 9.573 16.014 45.734 o
5 7 2 35.334 35.633 10.118 113.528 o
5 7 3 96.669 113.287 22.665 22.479 o
5 7 4 22.368 34.905 13.777 61.672 o
5 7 5 66.772 80.137 20.024 28.979 o
5 7 6 26.022 39.812 16.142 44.928 o
5 7 7 7.787 2.247 11.766 84.787 o
5 7 8 26.817 29.327 14.171 58.285 o
5 7 9 4.339 0.099 10.347 109.654 o
5 7 10 78.015 112.972 23.730 20.608 o
5 8 2 13.271 19.473 13.895 60.752 o
5 8 3 73.957 93.283 24.282 19.735 o
5 8 4 4.109 2.129 13.520 64.224 o
6 -8 -2 3.198 17.228 11.757 84.905 o
6 -8 -1 19.131 32.222 14.063 59.233 o
6 -7 -10 44.269 36.637 15.796 46.786 o
6 -7 -9 3.284 6.076 11.794 84.392 o
6 -7 -8 43.561 18.190 13.012 68.929 o
6 -7 -7 72.247 73.328 17.699 36.967 o
6 -7 -6 26.115 29.490 12.548 74.279 o
6 -7 -5 9.218 22.865 11.654 86.344 o
6 -7 -4 56.761 69.977 16.573 42.275 o
6 -7 -3 48.412 45.207 14.521 55.202 o
6 -7 -2 22.337 46.218 14.225 57.807 o
6 -7 -1 58.559 31.771 22.252 23.616 o
6 -6 -14 111.733 113.321 21.917 23.925 o
6 -6 -13 55.895 60.803 17.849 36.541 o
6 -6 -12 6.298 5.557 13.422 65.163 o
6 -6 -11 31.424 51.286 14.499 55.538 o
6 -6 -10 3.652 5.955 10.858 99.578 o
6 -6 -9 95.347 115.456 18.937 31.977 o
6 -6 -8 30.927 27.484 11.938 81.965 o
6 -6 -7 6.307 11.746 9.933 118.923 o
6 -6 -6 13.905 11.913 9.728 123.875 o
6 -6 -5 182.495 173.924 21.037 25.029 o
6 -6 -4 12.178 4.157 11.737 85.187 o
6 -6 -3 12.996 23.138 17.797 37.042 o
6 -6 -2 142.974 137.116 32.953 10.651 o
6 -6 -1 138.560 128.311 15.347 46.858 o
6 -5 -16 41.743 68.822 18.079 35.691 o
6 -5 -15 57.026 88.879 18.418 34.232 o
6 -5 -14 39.772 32.542 14.782 53.453 o
6 -5 -13 82.741 67.683 16.539 42.154 o
6 -5 -12 168.354 155.794 21.105 25.109 o
6 -5 -11 82.830 79.951 15.732 46.402 o
[truncated: 55,318 more chars]
